# Supplementary material for: ERG-driven prostate cancer initiation is cell-context dependent and requires KMT2A and DOT1L
Source: Nat Genet. 2025 Aug 26;57(9):2177–91. doi: 10.1038/s41588-025-02289-w (PMC12425824; doi:10.1038/s41588-025-02289-w)
Supplement: Supplementary file 4 — Supplementary Table 1. ERG DEG in basal and luminal cells sorted from EP organoids. Supplementary Table 2. Differentially expressed genes of each epithelial cluster (versus the others) in GEMMs. Supplementary Table 3. Gene set enrichment analysis for single-cell RNA clusters. Supplementary Table 4. Antibodies for tissue IHC and IF. Supplementary Table 5. sgRNA target and oligo sequences. Supplementary Table 6. Antibodies for flow cytometry. [file 41588_2025_2289_MOESM4_ESM.xlsx]

## Sheet: Supplementary Table 1
EP;sgNT vs EP;sgERG in basal cells								EP;sgNT vs EP;sgERG in luminal cells
Name	baseMean	log2FoldChange	lfcSE	stat	pvalue	padj		Name	baseMean	log2FoldChange	lfcSE	stat	pvalue	padj
0610005C13Rik	3.55999	1.37033	2.14387	0.639186	0.522702	0.951493		0610005C13Rik	3.66929	1.07154	1.88809	0.567528	0.570355	1
0610007P14Rik	2336	0.213392	0.156558	1.36302	0.172876	0.72627		0610007P14Rik	3231.73	0.244724	0.133932	1.82723	0.0676653	0.320459
0610009B22Rik	1633.88	0.0867857	0.216111	0.40158	0.687993	0.973018		0610009B22Rik	2490.55	-0.253068	0.133774	-1.89176	0.0585231	0.290876
0610009L18Rik	155.811	0.339196	0.322814	1.05075	0.293373	0.854963		0610009L18Rik	231.954	-0.0718971	0.300613	-0.239169	0.810975	0.944199
0610009O20Rik	811.691	0.347543	0.264532	1.3138	0.188912	0.749431		0610009O20Rik	807.424	0.153674	0.177145	0.867508	0.385663	0.733655
0610010F05Rik	993.679	-0.0577506	0.429347	-0.134508	0.893001	0.990614		0610010F05Rik	2368.43	-0.248614	0.310916	-0.799618	0.423932	0.759044
0610010K14Rik	1566.37	0.346297	0.234537	1.47651	0.139806	0.667054		0610010K14Rik	2604.79	0.219137	0.221479	0.989425	0.322455	0.683973
0610011F06Rik	2412.57	0.235935	0.240573	0.980722	0.32673	0.870812		0610011F06Rik	3397.93	0.0387734	0.172731	0.224473	0.822389	0.948227
0610012G03Rik	1462.65	0.300498	0.262654	1.14408	0.25259	0.821126		0610012G03Rik	1895.36	-0.0191179	0.15883	-0.120367	0.904192	0.974533
0610030E20Rik	834.013	-0.0163553	0.187175	-0.0873795	0.93037	0.99356		0610030E20Rik	977.803	0.0918547	0.151549	0.606106	0.544444	0.827591
0610031J06Rik	8260.72	0.354526	0.207154	1.71141	0.0870052	0.536383		0610031J06Rik	10116.1	0.19815	0.153477	1.29107	0.196678	0.549165
0610037L13Rik	1160.54	0.299512	0.182497	1.64119	0.100758	0.576689		0610031O16Rik	2.13385	-1.66523	2.78594	-0.597725	0.550023	1
0610038B21Rik	178.721	0.0116785	0.342296	0.0341181	0.972783	0.999082		0610037L13Rik	1265.05	0.0915133	0.126589	0.722918	0.46973	0.786083
0610039K10Rik	646.109	0.409177	0.308065	1.32822	0.184107	0.74222		0610038B21Rik	49.168	-1.72005	0.53437	-3.21884	0.00128711	0.0184098
0610040B10Rik	27.585	0.232082	0.794188	0.292226	0.770114	0.977687		0610039K10Rik	718.689	0.0512612	0.193118	0.26544	0.790671	0.93728
0610040F04Rik	530.712	-1.33852	0.28155	-4.75412	1.99309e-06	0.000117877		0610040B10Rik	28.6771	-0.131412	0.600452	-0.218855	0.826763	0.949205
0610040J01Rik	2134.56	0.764189	0.207898	3.6758	0.00023711	0.00715584		0610040F04Rik	163.068	0.632259	0.309072	2.04567	0.0407893	0.235812
0610043K17Rik	6.48738	0.661346	1.06717	0.619718	0.535443	0.954655		0610040J01Rik	4057.72	0.493815	0.133276	3.70521	0.00021122	0.00405673
1110001J03Rik	257.324	0.17162	0.266355	0.644328	0.519363	0.95053		0610043K17Rik	11.4548	-0.717258	1.00526	-0.713505	0.475534	0.788798
1110002L01Rik	511.796	0.0978815	0.199553	0.490503	0.623778	0.970663		1110001J03Rik	355.56	0.00680328	0.211451	0.0321743	0.974333	0.993811
1110004E09Rik	1521.58	0.270953	0.235678	1.14968	0.250277	0.819172		1110002L01Rik	525.238	-0.181927	0.162036	-1.12276	0.261538	0.62582
1110004F10Rik	5253.46	-0.087693	0.163206	-0.537315	0.59105	0.96384		1110004E09Rik	1514.39	0.0322885	0.141509	0.228173	0.819512	0.947083
1110006O24Rik	66.6203	0.822143	0.424443	1.93699	0.052746	0.409835		1110004F10Rik	5137.85	-0.103635	0.124267	-0.833971	0.404297	0.745551
1110007C09Rik	2465.62	0.679324	0.276817	2.45406	0.0141254	0.175572		1110006O24Rik	72.1	0.35878	0.406842	0.881865	0.37785	0.729195
1110008F13Rik	4901.75	0.114224	0.144287	0.791644	0.428568	0.919312		1110007C09Rik	2728.73	0.400933	0.180665	2.21921	0.0264726	0.179015
1110008L16Rik	898.97	-0.0390151	0.238212	-0.163783	0.869902	0.988874		1110008F13Rik	4329.57	-0.0297541	0.126511	-0.23519	0.814061	0.945426
1110008P14Rik	3419.47	0.362612	0.267692	1.35459	0.175548	0.728516		1110008L16Rik	1247.68	-0.182053	0.143153	-1.27173	0.203468	0.558729
1110012L19Rik	1081.71	0.0321357	0.249893	0.128598	0.897676	0.990795		1110008P14Rik	4670.19	-0.209395	0.149414	-1.40144	0.161082	0.4983
1110015O18Rik	0.264278	1.53023	4.05332	0.377524	0.705784	1		1110012L19Rik	1112.08	-0.14563	0.115671	-1.259	0.208031	0.564728
1110017D15Rik	1.19239	0.819813	3.89532	0.210461	0.833308	0.98577		1110017D15Rik	1.59142	4.1141	3.93413	1.04574	0.295679	1
1110019D14Rik	156.957	0.0862814	0.531234	0.162417	0.870978	0.988874		1110019D14Rik	289.593	-0.313801	0.330451	-0.949614	0.342308	0.702309
1110020A21Rik	10.7051	1.51777	1.05956	1.43245	0.152014	0.690012		1110020A21Rik	10.0202	0.517553	1.03493	0.500085	0.617015	0.869184
1110028F11Rik	29.3424	-0.626243	0.581387	-1.07715	0.281411	0.847958		1110028F11Rik	12.1431	0.699578	1.00776	0.694194	0.48756	0.796289
1110028F18Rik	0.399975	2.02049	4.01494	0.503244	0.614793	1		1110028F18Rik	0.55232	2.56805	3.98612	0.644247	0.519415	1
1110032A03Rik	682.199	-0.0193627	0.341547	-0.0566911	0.954791	0.997753		1110032A03Rik	1161.69	-0.564725	0.165871	-3.40461	0.000662585	0.0106528
1110032F04Rik	101.822	1.51424	0.671283	2.25574	0.0240866	0.250853		1110032F04Rik	24.7633	5.30204	1.4363	3.69146	0.000222972	0.00424415
1110034G24Rik	127.626	0.466146	0.301962	1.54373	0.122655	0.6271		1110034G24Rik	209.861	0.225553	0.259413	0.869476	0.384587	0.733219
1110036E04Rik	3.34487	0.383535	1.42197	0.26972	0.787376	0.979137		1110036E04Rik	2.94734	1.32762	1.91039	0.694949	0.487088	1
1110037F02Rik	1727.13	-0.227707	0.245224	-0.928566	0.353114	0.883125		1110037F02Rik	1970.34	0.0586521	0.227675	0.257613	0.796705	0.939133
1110038B12Rik	135.765	0.404836	0.331016	1.22301	0.221326	0.794848		1110038B12Rik	139.128	0.161243	0.29816	0.540795	0.588649	0.855339
1110038F14Rik	1743.4	0.252206	0.199257	1.26573	0.205609	0.773718		1110038F14Rik	1592.84	0.0742439	0.1658	0.447793	0.654302	0.885233
1110046J04Rik	22.9103	-0.331375	0.703781	-0.470849	0.637748	0.973018		1110046J04Rik	22.1976	0.0113121	0.703969	0.016069	0.987179	0.996658
1110051M20Rik	1517.41	-0.057215	0.146515	-0.390507	0.696161	0.973018		1110051M20Rik	897.911	0.146718	0.231607	0.633478	0.526422	0.817951
1110054M08Rik	327.672	0.690824	0.278181	2.48337	0.0130147	0.167706		1110054M08Rik	431.315	0.0736004	0.202961	0.362633	0.716879	0.911217
1110057K04Rik	1749.06	0.0643317	0.206199	0.311988	0.755049	0.975766		1110057K04Rik	2543.34	-0.0384454	0.14024	-0.27414	0.783977	0.935575
1110058L19Rik	780.394	0.0744318	0.217577	0.342094	0.73228	0.975334		1110058L19Rik	1168.36	-0.371096	0.143888	-2.57907	0.00990667	0.0900299
1110059E24Rik	965.297	-0.248255	0.491185	-0.50542	0.613264	0.969217		1110059E24Rik	1090.18	-0.237652	0.2378	-0.999379	0.317611	0.679716
1110059G10Rik	185.873	0.0976148	0.49541	0.197038	0.843798	0.9873		1110059G10Rik	213.769	-0.240923	0.403639	-0.596877	0.55059	0.831576
1110065P20Rik	1511.72	0.241136	0.29493	0.817603	0.413584	0.910758		1110065P20Rik	1598.95	0.0318462	0.191133	0.166618	0.867671	0.961827
1190002F15Rik	13.8492	-0.363541	0.750434	-0.48444	0.628073	0.971727		1190002F15Rik	8.9071	-0.660267	1.14245	-0.577938	0.563306	0.839551
1190002N15Rik	913.626	-0.0439748	0.282522	-0.155651	0.876308	0.989118		1190002N15Rik	641.304	0.243888	0.268996	0.906661	0.364586	0.72053
1190005I06Rik	177.625	0.317649	0.418022	0.759885	0.447323	0.923707		1190005I06Rik	163.92	-0.175137	0.316111	-0.554038	0.579553	0.85008
1190007I07Rik	444.293	0.342205	0.203833	1.67885	0.0931816	0.553948		1190007I07Rik	532.566	-0.200586	0.167568	-1.19704	0.23129	0.593677
1200014J11Rik	1946.02	-0.271754	0.236352	-1.14978	0.250233	0.819172		1200014J11Rik	1948.77	-0.124483	0.108921	-1.14287	0.253093	0.617129
1300002E11Rik	448.459	0.289297	0.334657	0.864459	0.387336	0.897813		1300002E11Rik	731.821	-0.0670429	0.196758	-0.340738	0.733301	0.919272
1300017J02Rik	4.20077	-4.58558	2.28737	-2.00474	0.0449906	0.372331		1300017J02Rik	3.95697	-0.182344	2.40331	-0.0758721	0.939521	1
1500004A13Rik	70.4595	0.296523	0.378697	0.783009	0.433622	0.919557		1500004A13Rik	74.6097	-0.069023	0.416742	-0.165625	0.868452	0.962053
1500009C09Rik	2.79871	-1.21231	1.79757	-0.674418	0.500045	0.943203		1500009C09Rik	7.87373	4.43598	3.26279	1.35957	0.173967	0.517112
1500009L16Rik	1.38122	-1.89476	2.62134	-0.72282	0.469791	0.935328		1500009L16Rik	4.9968	-0.112592	1.79859	-0.0626003	0.950085	0.987441
1500011B03Rik	628.595	-0.0640712	0.191291	-0.334941	0.737669	0.975662		1500011B03Rik	852.588	-0.000382956	0.132703	-0.00288582	0.997697	0.999508
1500011K16Rik	543.013	0.143438	0.228675	0.627255	0.530492	0.954655		1500011K16Rik	564.962	-0.110912	0.145473	-0.76242	0.445809	0.771522
1500012F01Rik	390.103	0.31068	0.220808	1.40702	0.159423	0.702687		1500012F01Rik	323.451	0.181875	0.196861	0.923875	0.355552	0.713412
1500012K07Rik	1.48237	-4.08676	3.93826	-1.03771	0.299406	0.858165		1500012K07Rik	0.434023	2.25214	4.00529	0.56229	0.573918	1
1500015A07Rik	151.075	-0.212009	0.362617	-0.584663	0.558774	0.960499		1500015A07Rik	168.869	-0.447655	0.357729	-1.25138	0.210796	0.568325
1500015L24Rik	15.1205	0.371759	0.76491	0.486016	0.626956	0.971727		1500015L24Rik	41.4553	-0.109486	0.52904	-0.206952	0.836047	0.95092
1500015O10Rik	2.74845	-0.383901	1.75948	-0.21819	0.827281	0.98383		1500015O10Rik	9.07905	0.712498	1.29471	0.550312	0.582105	0.85131
1500017E21Rik	101.624	-0.179468	0.662785	-0.270779	0.786561	0.979137		1500017E21Rik	68.4663	0.0924891	0.644512	0.143503	0.885893	0.968264
1600002D24Rik	1.70316	4.1448	3.33357	1.24335	0.213739	0.782172		1600002D24Rik	5.34101	1.12461	1.26443	0.889416	0.37378	0.72659
1600002H07Rik	176.257	-0.203813	0.434777	-0.468776	0.63923	0.973018		1600002H07Rik	126.164	-0.0782683	0.328177	-0.238494	0.811498	0.944258
1600002K03Rik	357.323	0.557647	0.250664	2.22468	0.0261028	0.264235		1600002K03Rik	447.575	0.125861	0.199682	0.630308	0.528493	0.819025
1600010M07Rik	1.10319	3.52335	3.9124	0.900561	0.367822	0.888532		1600010M07Rik	1.17689	-0.551595	3.87752	-0.142255	0.886879	1
1600012H06Rik	1907.67	-0.0727628	0.28229	-0.257759	0.796593	0.98046		1600012H06Rik	2521.41	-0.18661	0.204508	-0.912486	0.361513	0.718207
1600014C10Rik	2314.31	-0.00869265	0.172123	-0.0505027	0.959722	0.998909		1600014C10Rik	1204.37	-0.0814163	0.195054	-0.417404	0.676383	0.895038
1600014C23Rik	0.329416	-1.92614	4.04526	-0.476149	0.633969	1		1600014C23Rik	0.144278	-0.989599	4.08047	-0.242521	0.808377	1
1600015I10Rik	0.145274	-1.09615	4.08047	-0.268634	0.788211	1		1600014K23Rik	1.041	-3.53164	3.94929	-0.894246	0.37119	1
1600020E01Rik	473.622	0.0589305	0.186788	0.315495	0.752386	0.975766		1600020E01Rik	385.472	-0.0355827	0.167888	-0.211943	0.832152	0.950158
1600023N17Rik	4.28738	0.629912	1.60639	0.39213	0.694962	0.973018		1600023N17Rik	1.42141	0.068698	3.69691	0.0185826	0.985174	1
1600029I14Rik	1.99512	1.57116	2.80574	0.559982	0.575492	0.962489		1600029I14Rik	4.08562	1.5333	1.57593	0.972949	0.330578	1
1700001C19Rik	64.5247	0.411301	0.480376	0.856206	0.391884	0.899465		1600029O15Rik	0.616939	-1.3175	4.00729	-0.328776	0.742325	1
1700001D01Rik	10.9994	0.307742	0.846662	0.363477	0.716249	0.975124		1700001C02Rik	0.289349	1.67465	4.05285	0.413202	0.679459	1
1700001F09Rik	0.132139	0.8274	4.08047	0.202771	0.839314	1		1700001C19Rik	65.2531	0.656931	0.502803	1.30654	0.191369	0.540724
1700001G11Rik	91.8838	0.396844	0.475625	0.834365	0.404075	0.906895		1700001D01Rik	20.2402	1.37097	0.760247	1.80332	0.0713373	0.330498
1700001G17Rik	6.88683	0.179242	1.41707	0.126488	0.899346	0.990795		1700001F09Rik	0.289349	1.67465	4.05285	0.413202	0.679459	1
1700001J11Rik	0.145274	-1.09615	4.08047	-0.268634	0.788211	1		1700001G11Rik	72.5938	-0.197439	0.410393	-0.481097	0.630447	0.874189
1700001K19Rik	14.0991	1.63246	1.02363	1.59478	0.110762	0.600968		1700001G17Rik	14.5573	0.370228	1.01811	0.363644	0.716124	0.910908
1700001K23Rik	0.494124	-2.5075	3.99997	-0.626878	0.530739	1		1700001J03Rik	0.904419	-3.3155	3.95612	-0.83807	0.401992	1
1700001L05Rik	21.5395	-0.580363	1.22198	-0.474935	0.634833	0.972159		1700001J11Rik	0.184586	-0.989599	4.08047	-0.242521	0.808377	1
1700001L19Rik	5.49503	1.16118	1.15546	1.00494	0.314925	0.865346		1700001K19Rik	10.7041	0.200424	1.47268	0.136094	0.891747	0.970329
1700001O22Rik	114.933	0.179969	0.633915	0.2839	0.776487	0.977831		1700001K23Rik	3.61796	-0.42981	1.82014	-0.236141	0.813323	1
1700001P01Rik	0.850341	-0.843606	3.5484	-0.237743	0.812081	1		1700001L05Rik	30.6956	1.0444	0.831462	1.2561	0.209081	0.566414
1700003D09Rik	993.47	0.708511	0.3915	1.80973	0.0703371	0.481825		1700001L19Rik	15.9069	-0.127997	1.05512	-0.12131	0.903446	0.97445
1700003E16Rik	83.3579	-0.168617	0.359334	-0.469249	0.638891	0.973018		1700001O22Rik	51.7919	1.28461	0.973866	1.31909	0.18714	0.536063
1700003F12Rik	2.48368	0.906603	2.6996	0.335829	0.737	0.975643		1700001P01Rik	2.96091	1.25976	2.39275	0.526491	0.598547	1
1700003G13Rik	6.03365	-0.785376	1.42881	-0.549672	0.582545	0.962603		1700003D09Rik	3208.95	0.215181	0.121619	1.76931	0.0768421	0.343647
1700003G18Rik	2.29861	1.23534	2.07733	0.594677	0.55206	0.95837		1700003E16Rik	34.1568	1.43778	0.993135	1.44772	0.147696	0.480459
1700003L19Rik	10.751	-0.459026	0.902883	-0.5084	0.611173	0.969163		1700003F12Rik	4.03533	-1.04473	1.40165	-0.745359	0.456055	1
1700003M02Rik	0.145274	-1.09615	4.08047	-0.268634	0.788211	1		1700003G13Rik	5.88645	-0.928334	1.44892	-0.640705	0.521714	0.814778
1700007J10Rik	632.777	-0.280518	0.278801	-1.00616	0.314339	0.865167		1700003G18Rik	2.66464	0.480521	2.03208	0.236468	0.81307	1
1700007K13Rik	235.161	0.0402733	0.224392	0.179477	0.857563	0.988478		1700003L19Rik	0.51297	-0.901582	4.04028	-0.223148	0.82342	1
1700007L15Rik	52.2646	-0.123435	0.413084	-0.298812	0.765083	0.976407		1700003M02Rik	7.10952	2.11765	1.2651	1.67389	0.0941515	0.383079
1700007P06Rik	0.150534	0.8274	4.08047	0.202771	0.839314	1		1700006A11Rik	0.55232	2.56805	3.98612	0.644247	0.519415	1
1700008F21Rik	0.414813	2.13183	4.00703	0.532023	0.59471	1		1700006F04Rik	0.434023	2.25214	4.00529	0.56229	0.573918	1
1700008J07Rik	264.541	0.162906	0.294393	0.553361	0.580016	0.962603		1700006H21Rik	0.165445	0.933955	4.08047	0.228884	0.818959	1
1700008O03Rik	39.3489	-0.194307	0.496819	-0.391103	0.695721	0.973018		1700007B14Rik	0.184586	-0.989599	4.08047	-0.242521	0.808377	1
1700009P17Rik	48.2413	0.734469	0.476837	1.54029	0.123489	0.629703		1700007G11Rik	0.578698	2.66311	3.98111	0.668937	0.503536	1
1700010B08Rik	0.329416	-1.92614	4.04526	-0.476149	0.633969	1		1700007J10Rik	406.165	0.343286	0.268491	1.27857	0.201047	0.554992
1700010J16Rik	0.301069	1.66133	4.04488	0.410724	0.681275	1		1700007K09Rik	0.434023	2.25214	4.00529	0.56229	0.573918	1
1700010K23Rik	0.658832	-2.92053	3.97702	-0.734351	0.462735	1		1700007K13Rik	165.715	-0.0749463	0.281332	-0.266398	0.789932	0.937204
1700011A15Rik	18.675	0.174284	0.891383	0.195521	0.844985	0.9873		1700007L15Rik	74.4232	0.279252	0.482942	0.57823	0.563109	0.839354
1700011E24Rik	0.435821	-2.34442	4.01095	-0.584505	0.558881	1		1700007P06Rik	0.577904	-0.000663102	4.02786	-0.000164629	0.999869	1
1700011H14Rik	2.63386	2.09216	2.16359	0.966982	0.333553	0.874816		1700008F21Rik	0.863876	-0.813792	3.95065	-0.205989	0.836799	1
1700011I03Rik	2.27842	2.3671	1.95128	1.2131	0.225092	0.799549		1700008I05Rik	0.144278	-0.989599	4.08047	-0.242521	0.808377	1
1700012D01Rik	31.2597	-0.116437	0.54178	-0.214915	0.829833	0.984879		1700008J07Rik	236.563	-0.113619	0.279725	-0.406182	0.684609	0.898556
1700012D14Rik	19.1453	0.111103	0.619918	0.179221	0.857764	0.988478		1700008O03Rik	22.8756	0.539796	0.884013	0.61062	0.541451	0.825507
1700012I11Rik	0.150534	0.8274	4.08047	0.202771	0.839314	1		1700009J07Rik	13.5399	-3.52911	1.65294	-2.13506	0.0327565	0.205386
1700012L04Rik	0.696822	1.49048	3.76929	0.395427	0.692528	1		1700009N14Rik	0.144278	-0.989599	4.08047	-0.242521	0.808377	1
1700013F07Rik	1.3928	3.85902	3.54458	1.08871	0.276281	0.843516		1700009P17Rik	70.0816	0.089119	0.40199	0.221695	0.824552	0.948428
1700015E13Rik	2.91016	0.00888364	2.59556	0.00342263	0.997269	0.999926		1700010B08Rik	0.319609	-1.82858	4.04348	-0.45223	0.651103	1
1700016C15Rik	34.5506	-1.43103	0.889766	-1.60832	0.107764	0.593236		1700010J16Rik	0.144278	-0.989599	4.08047	-0.242521	0.808377	1
1700016D06Rik	0.301069	1.66133	4.04488	0.410724	0.681275	1		1700010K23Rik	4.8924	1.73525	2.89163	0.600095	0.548443	0.8301
1700016G22Rik	0.891316	0.0859675	3.93268	0.0218598	0.98256	1		1700011A15Rik	11.6839	-0.327821	0.907078	-0.361403	0.717798	0.911529
1700016H13Rik	1.30746	-3.9122	3.94229	-0.992367	0.321018	0.868638		1700011E24Rik	0.144278	-0.989599	4.08047	-0.242521	0.808377	1
1700016K19Rik	331.667	-0.67939	0.246239	-2.75906	0.00579671	0.092667		1700011H14Rik	64.7716	-2.63695	0.854123	-3.08732	0.00201968	0.0268522
1700016L04Rik	0.422687	-0.839261	4.05312	-0.207066	0.835959	1		1700011I03Rik	8.85525	0.778621	1.15267	0.675495	0.499362	0.80316
1700017B05Rik	2136.34	0.252112	0.273504	0.921787	0.35664	0.883125		1700011L22Rik	0.525361	-1.01741	4.03015	-0.25245	0.800693	1
1700018A04Rik	3.90455	-2.81056	1.74487	-1.61075	0.107233	0.591883		1700012D01Rik	34.0398	-0.189756	0.675626	-0.28086	0.778818	0.934315
1700018G05Rik	1.66051	-3.09251	2.87208	-1.07675	0.281592	0.848059		1700012D14Rik	25.2879	0.539946	0.650229	0.830393	0.406317	0.746395
1700018L02Rik	526.953	0.147397	0.309011	0.476997	0.633364	0.971727		1700012I11Rik	0.700213	-0.00806907	3.98305	-0.00202585	0.998384	1
1700019A02Rik	0.145274	-1.09615	4.08047	-0.268634	0.788211	1		1700012L04Rik	1.78107	-4.29668	3.93185	-1.09279	0.274487	1
1700019B03Rik	5.99973	-0.236976	1.29936	-0.18238	0.855285	0.988478		1700013F07Rik	3.34228	4.15891	2.33664	1.77987	0.0750971	1
1700019D03Rik	2.1233	-0.515668	2.01138	-0.256376	0.797661	0.980715		1700015E13Rik	4.93582	0.440071	1.73125	0.254193	0.799347	0.940586
1700019G17Rik	195.282	0.0888194	0.331619	0.267835	0.788826	0.979878		1700015F17Rik	1.10406	1.08068	3.15748	0.34226	0.732155	1
1700019L03Rik	117.03	-0.421093	0.356435	-1.1814	0.237443	0.810717		1700016C15Rik	73.4928	-0.550036	0.65165	-0.844066	0.398633	0.742838
1700020A23Rik	1.1517	0.690614	3.17327	0.217635	0.827714	0.984025		1700016G22Rik	0.434023	2.25214	4.00529	0.56229	0.573918	1
1700020D05Rik	1.60327	-3.10342	3.59759	-0.862638	0.388337	0.898284		1700016H13Rik	0.33089	1.84195	4.03713	0.456252	0.648209	1
1700020I14Rik	993.069	-0.00108153	0.255676	-0.00423011	0.996625	0.999926		1700016K19Rik	60.0371	-1.00383	0.436889	-2.29768	0.0215798	0.157246
1700020L24Rik	7.50758	-0.33286	1.11298	-0.299071	0.764886	0.976407		1700017B05Rik	2486.86	0.0227525	0.17825	0.127644	0.89843	0.972684
1700020N01Rik	1.79607	-0.462182	2.92523	-0.157998	0.874458	0.988874		1700017D01Rik	0.184107	0.933955	4.08047	0.228884	0.818959	1
1700020N18Rik	0.150534	0.8274	4.08047	0.202771	0.839314	1		1700017G19Rik	0.144674	0.933955	4.08047	0.228884	0.818959	1
1700021F05Rik	695.235	0.00896249	0.175452	0.0510822	0.95926	0.998909		1700017N19Rik	0.184586	-0.989599	4.08047	-0.242521	0.808377	1
1700021K19Rik	2620.76	-0.211141	0.262743	-0.803604	0.421625	0.914492		1700018A04Rik	1.70094	3.09006	3.42376	0.902533	0.366774	1
1700022I11Rik	0.494124	-2.5075	3.99997	-0.626878	0.530739	1		1700018B08Rik	0.534616	-1.04962	4.02747	-0.260616	0.794388	1
1700023E05Rik	1.02427	-2.25213	3.36975	-0.668336	0.503919	0.944014		1700018G05Rik	4.38367	-0.738187	1.80389	-0.409219	0.682379	1
1700023F02Rik	0.145274	-1.09615	4.08047	-0.268634	0.788211	1		1700018L02Rik	583.809	-0.0840223	0.192843	-0.435702	0.663053	0.889175
1700023F06Rik	8.12021	-0.290165	1.05144	-0.275968	0.782573	0.97901		1700019B03Rik	4.40121	0.317695	1.53838	0.206512	0.836391	1
1700023L04Rik	2.48417	2.68163	2.6161	1.02505	0.305341	0.861449		1700019D03Rik	53.9143	-0.776571	0.450131	-1.72521	0.0844893	0.361432
1700024F13Rik	7.50819	0.351273	0.989178	0.355117	0.722502	0.975127		1700019G17Rik	406.65	-0.177464	0.256837	-0.69096	0.489591	0.796819
1700024P16Rik	101.911	-1.01458	0.533166	-1.90294	0.0570479	0.427526		1700019G24Rik	0.553757	-2.60171	3.98737	-0.652488	0.514087	1
1700025G04Rik	912.366	-0.367698	0.248477	-1.47981	0.138925	0.666249		1700019L03Rik	94.968	0.216768	0.376419	0.57587	0.564703	0.840223
1700025K24Rik	0.451603	2.24286	3.99971	0.560756	0.574964	1		1700020A23Rik	1.76992	4.26288	3.18397	1.33886	0.180617	1
1700025N23Rik	0.602137	2.65599	3.97682	0.667869	0.504217	1		1700020D05Rik	1.27515	-3.81907	3.94165	-0.968901	0.332595	1
1700026D08Rik	4.58781	-0.143115	1.51322	-0.0945765	0.924651	0.991922		1700020I14Rik	1499.54	0.0499721	0.171412	0.291532	0.770644	0.931253
1700026L06Rik	0.150534	0.8274	4.08047	0.202771	0.839314	1		1700020L24Rik	3.94655	-1.93168	1.61219	-1.19817	0.230851	1
1700027F09Rik	0.290547	-1.80104	4.05312	-0.444358	0.656784	1		1700020N01Rik	1.79534	-1.98521	2.83323	-0.700687	0.483498	1
1700027J07Rik	2.1412	-4.61629	3.92862	-1.17504	0.239978	0.812054		1700021F05Rik	1020.42	-0.378033	0.114247	-3.3089	0.00093664	0.0141292
1700028E10Rik	10.3943	-0.23684	0.818044	-0.289519	0.772184	0.977687		1700021K19Rik	2135.91	0.153853	0.174827	0.880034	0.378841	0.729427
1700028I16Rik	2.48395	-2.33226	2.58328	-0.902829	0.366617	0.88807		1700022I11Rik	0.33089	1.84195	4.03713	0.456252	0.648209	1
1700028J19Rik	19.8281	0.368188	0.628466	0.585852	0.557975	0.960499		1700023F06Rik	2.56088	-0.70364	1.76496	-0.398671	0.690136	1
1700028K03Rik	57.1653	0.043707	0.634025	0.0689357	0.945041	0.99559		1700023L04Rik	4.88789	0.589127	1.29528	0.454827	0.649234	0.883186
1700029H14Rik	0.219857	-1.09615	4.08047	-0.268634	0.788211	1		1700024F13Rik	14.6269	0.0534141	0.771648	0.0692208	0.944814	0.985479
1700029I15Rik	45.7689	0.158078	0.473015	0.334193	0.738234	0.975662		1700024P04Rik	0.288555	-1.70313	4.05565	-0.419939	0.67453	1
1700029J07Rik	233.418	-0.0813958	0.36479	-0.22313	0.823434	0.983226		1700024P16Rik	299.114	-0.719712	0.313839	-2.29325	0.0218337	0.158273
1700030A11Rik	20.7103	-0.519107	0.71403	-0.72701	0.46722	0.933941		1700025G04Rik	211.214	-0.0966205	0.417257	-0.231561	0.816879	0.946234
1700030C10Rik	30.894	0.394854	0.616707	0.640262	0.522002	0.951493		1700025K24Rik	0.985549	1.23595	3.94394	0.31338	0.753992	1
1700030F18Rik	0.132139	0.8274	4.08047	0.202771	0.839314	1		1700025N23Rik	0.175331	-0.989599	4.08047	-0.242521	0.808377	1
1700030J22Rik	173.238	0.723675	0.32325	2.23875	0.0251725	0.258023		1700026D08Rik	17.0201	-2.1182	0.9087	-2.33103	0.019752	0.148679
1700030K09Rik	674.844	-0.00246486	0.22503	-0.0109535	0.991261	0.999926		1700026L06Rik	3.98816	0.343235	1.81831	0.188766	0.850276	1
1700030L20Rik	0.686965	0.406908	3.98326	0.102155	0.918634	1		1700027A15Rik	0.33089	1.84195	4.03713	0.456252	0.648209	1
1700031A10Rik	0.752672	2.97671	3.96298	0.751129	0.452575	1		1700027H10Rik	1.01272	3.46489	3.9496	0.877277	0.380336	1
1700031P21Rik	0.766845	1.69421	3.97681	0.426022	0.670092	1		1700027J07Rik	0.535247	-2.55679	3.98989	-0.640817	0.521641	1
1700034F02Rik	23.7542	0.00773763	0.870903	0.00888461	0.992911	0.999926		1700028B04Rik	0.350662	-1.94642	4.03293	-0.482633	0.629357	1
1700034H15Rik	212.707	0.922907	0.439324	2.10074	0.0356635	0.324956		1700028E10Rik	9.18467	0.243164	0.958734	0.25363	0.799781	0.940665
1700034I23Rik	3.62158	1.23968	2.52356	0.491242	0.623255	0.970629		1700028I16Rik	2.97069	-1.00241	2.54764	-0.393465	0.693976	1
1700034J05Rik	3.93259	-5.49799	2.59362	-2.11981	0.034022	0.314977		1700028J19Rik	19.1358	-0.410983	0.705613	-0.582448	0.560265	0.837615
1700034O15Rik	0.164708	-1.09615	4.08047	-0.268634	0.788211	1		1700028K03Rik	70.4767	-0.235127	0.481026	-0.488803	0.624981	0.872694
1700034P13Rik	691.346	0.0329994	0.31895	0.103463	0.917596	0.991703		1700028P14Rik	1.1574	3.65656	3.9443	0.927051	0.3539	1
1700037C18Rik	338.997	0.542453	0.348372	1.55711	0.119445	0.62		1700029H14Rik	0.656768	0.301486	4.00052	0.0753617	0.939927	1
1700037H04Rik	2020.98	0.322775	0.222739	1.44912	0.147304	0.681348		1700029I15Rik	38.0765	0.0773268	0.533088	0.145054	0.884668	0.968023
1700039E22Rik	3.51085	1.26629	1.5943	0.794262	0.427043	0.917438		1700029J07Rik	321.689	-0.212692	0.284465	-0.747692	0.454646	0.77698
1700040L02Rik	2.35345	-1.61	2.66581	-0.603944	0.545881	0.957251		1700029N11Rik	0.144674	0.933955	4.08047	0.228884	0.818959	1
1700041C23Rik	0.891077	-3.36173	3.95866	-0.849208	0.395765	1		1700030A11Rik	2.74761	0.685668	1.82022	0.376694	0.706401	1
1700042B14Rik	12.115	-4.25572	1.29648	-3.28252	0.00102884	0.0231037		1700030C10Rik	198.562	-0.977398	0.287444	-3.40031	0.000673094	0.0107522
1700042G07Rik	0.399975	2.02049	4.01494	0.503244	0.614793	1		1700030J22Rik	152.033	-0.182183	0.260324	-0.699833	0.484032	0.793826
1700045H11Rik	3.43936	1.86707	2.37559	0.785937	0.431904	0.919557		1700030K09Rik	721.576	0.0118665	0.212136	0.0559381	0.955391	0.988683
1700047A11Rik	115.81	-0.125074	0.305523	-0.409377	0.682263	0.973018		1700030N03Rik	0.578301	1.29035	4.00529	0.322162	0.74733	1
1700047E10Rik	0.290547	-1.80104	4.05312	-0.444358	0.656784	1		1700031A10Rik	0.144674	0.933955	4.08047	0.228884	0.818959	1
1700047I17Rik2	0.199988	0.8274	4.08047	0.202771	0.839314	1		1700031P21Rik	1.30977	0.846288	3.00954	0.281202	0.778556	1
1700047M11Rik	1.5639	4.03303	3.38239	1.19236	0.23312	0.805181		1700034F02Rik	23.6578	0.104201	0.842048	0.123747	0.901516	0.973707
1700048M11Rik	2.18668	1.27703	2.69176	0.474423	0.635198	0.972364		1700034H15Rik	178.417	-0.0714132	0.279732	-0.255291	0.798498	0.940107
1700049G17Rik	270.872	-0.190043	0.575689	-0.330113	0.741314	0.975766		1700034I23Rik	4.02597	-0.941701	1.71049	-0.550544	0.581946	1
1700051A21Rik	0.145274	-1.09615	4.08047	-0.268634	0.788211	1		1700034J05Rik	0.350662	-1.94642	4.03293	-0.482633	0.629357	1
1700052K11Rik	1409.52	0.240853	0.156404	1.53994	0.123574	0.629703		1700034K08Rik	0.33089	1.84195	4.03713	0.456252	0.648209	1
1700052N19Rik	1810.69	-0.347787	0.16449	-2.11433	0.0344869	0.31746		1700034O15Rik	5.27188	-1.81507	1.34705	-1.34744	0.177838	0.522026
1700054A03Rik	0.36513	-2.04823	4.03424	-0.507712	0.611656	1		1700034P13Rik	690.823	0.080994	0.202681	0.399614	0.689441	0.900169
1700055N04Rik	1.62077	-0.811686	2.94933	-0.275211	0.783154	0.97901		1700037C18Rik	485.931	0.307564	0.255228	1.20506	0.228181	0.589512
1700056E22Rik	169.249	0.153888	0.372962	0.412611	0.679892	0.973018		1700037H04Rik	1973.07	0.306146	0.145834	2.09928	0.0357921	0.217733
1700060C20Rik	0.164708	-1.09615	4.08047	-0.268634	0.788211	1		1700039E15Rik	0.543544	1.01502	4.02568	0.252135	0.800937	1
1700061G19Rik	11.1899	0.250692	1.31232	0.191029	0.848503	0.988135		1700039E22Rik	4.03915	0.271118	1.98526	0.136566	0.891374	1
1700061I17Rik	2.4767	-4.83385	2.44915	-1.97369	0.0484171	0.389222		1700040L02Rik	2.71986	2.34714	2.28265	1.02825	0.303831	1
1700065D16Rik	12.987	0.613623	0.808974	0.75852	0.44814	0.923707		1700042B14Rik	10.375	-1.20801	1.03462	-1.16759	0.242974	0.605869
1700065J11Rik	0.150534	0.8274	4.08047	0.202771	0.839314	1		1700042G07Rik	1.24054	2.56193	3.79153	0.675696	0.499233	1
1700066B19Rik	203.958	0.369189	0.30765	1.20003	0.230128	0.802702		1700045H11Rik	27.1081	-0.974309	0.657077	-1.48279	0.13813	0.462275
1700066M21Rik	390.453	-0.373664	0.5002	-0.74703	0.455046	0.925789		1700047A11Rik	126.882	0.0684616	0.283563	0.241433	0.809219	0.943766
1700066N21Rik	147.654	1.36585	0.606978	2.25024	0.0244338	0.253052		1700047E10Rik	0.288555	-1.70313	4.05565	-0.419939	0.67453	1
1700067G17Rik	11.3977	-1.45049	1.00932	-1.4371	0.15069	0.687617		1700047I17Rik2	0.967846	-1.07009	3.1971	-0.334706	0.737847	1
1700067K01Rik	4.64922	0.543792	1.55921	0.348761	0.727269	0.975127		1700047M11Rik	1.30207	3.82572	3.94016	0.970955	0.331571	1
1700067P10Rik	0.528557	2.48246	3.98566	0.622849	0.533384	1		1700048M11Rik	2.1362	-0.481094	2.63476	-0.182595	0.855116	1
1700071K01Rik	0.150534	0.8274	4.08047	0.202771	0.839314	1		1700048O20Rik	4.34023	5.55823	3.91685	1.41906	0.155882	1
1700071M16Rik	5.50043	1.81986	1.49057	1.22091	0.22212	0.795707		1700049G17Rik	295.928	-0.138112	0.415784	-0.332173	0.739759	0.921206
1700074H08Rik	1.73089	0.374173	2.38843	0.156661	0.875512	0.988874		1700052K11Rik	1555.1	-0.15307	0.118323	-1.29367	0.195781	0.547349
1700084C01Rik	0.581095	-2.75337	3.98555	-0.690839	0.489666	1		1700052N19Rik	2072.78	-0.337657	0.149537	-2.25802	0.0239444	0.167859
1700084E18Rik	18.539	1.19779	0.97441	1.22924	0.21898	0.790603		1700054A03Rik	0.856882	-0.664132	3.94688	-0.168268	0.866373	1
1700086L19Rik	0.940466	-1.08448	3.42663	-0.316485	0.751634	1		1700055C04Rik	0.175331	-0.989599	4.08047	-0.242521	0.808377	1
1700086O06Rik	425.074	0.30679	0.258264	1.18789	0.234876	0.807283		1700055N04Rik	10.7305	-0.744801	1.19463	-0.623456	0.532985	0.82085
1700088E04Rik	2493.97	0.0715862	0.200685	0.35671	0.721309	0.975127		1700056E22Rik	209.827	0.666634	0.339856	1.96152	0.0498186	0.265501
1700092C10Rik	0.264278	1.53023	4.05332	0.377524	0.705784	1		1700060C20Rik	1.10656	-1.01495	3.91089	-0.25952	0.795234	1
1700092K14Rik	2.0155	4.39794	3.13378	1.4034	0.160499	0.704566		1700061G19Rik	17.2008	-0.464901	0.823801	-0.564337	0.572525	0.845685
1700092M07Rik	10.1662	-0.96162	1.2309	-0.781231	0.434667	0.919557		1700061I17Rik	5.04048	0.801475	1.87369	0.427753	0.668831	0.891615
1700093K21Rik	1.3004	1.03694	3.16653	0.327469	0.743313	0.975766		1700063A18Rik	0.184586	-0.989599	4.08047	-0.242521	0.808377	1
1700094D03Rik	145.195	0.214378	0.562077	0.381404	0.702903	0.973921		1700064J06Rik	0.144278	-0.989599	4.08047	-0.242521	0.808377	1
1700094J05Rik	82.0884	-0.37442	0.383775	-0.975623	0.329251	0.873483		1700065D16Rik	8.43399	-0.315607	1.11226	-0.283752	0.7766	0.933725
1700096J18Rik	3.54188	-0.284334	2.10161	-0.135293	0.89238	0.990611		1700065J18Rik	0.967681	3.39183	3.83747	0.883872	0.376765	1
1700096K18Rik	115.502	0.37488	0.347597	1.07849	0.280815	0.847958		1700065O20Rik	0.76249	-0.690938	3.97155	-0.173972	0.861888	1
1700097N02Rik	0.150534	0.8274	4.08047	0.202771	0.839314	1		1700066B19Rik	115.405	0.816929	0.366786	2.22726	0.0259298	0.17668
1700100L14Rik	0.301069	1.66133	4.04488	0.410724	0.681275	1		1700066M21Rik	411.467	-0.265291	0.412321	-0.643409	0.519959	0.814068
1700101E01Rik	4.86991	2.60954	1.4349	1.81863	0.0689686	0.476494		1700066N21Rik	12.0126	-0.632581	0.856665	-0.738423	0.460257	0.780392
1700101I11Rik	112.694	0.0404749	0.406666	0.0995285	0.920719	0.991782		1700067G17Rik	11.5331	-0.38288	0.862626	-0.443854	0.657148	0.886347
1700101O22Rik	0.199988	0.8274	4.08047	0.202771	0.839314	1		1700067K01Rik	8.5528	-0.326026	1.20561	-0.270425	0.786833	0.936251
1700102H20Rik	7.78761	0.612589	1.25686	0.487396	0.625978	0.971727		1700071K01Rik	0.144278	-0.989599	4.08047	-0.242521	0.808377	1
1700102P08Rik	18.3552	0.67149	0.700216	0.958977	0.337571	0.877634		1700071M16Rik	11.727	3.48322	2.11773	1.64479	0.100013	0.39483
1700104L18Rik	0.219857	-1.09615	4.08047	-0.268634	0.788211	1		1700073E17Rik	0.184586	-0.989599	4.08047	-0.242521	0.808377	1
1700105P06Rik	16.0001	-0.204699	0.73119	-0.279954	0.779513	0.97901		1700074H08Rik	0.55232	2.56805	3.98612	0.644247	0.519415	1
1700108F19Rik	2.16481	0.780891	1.82521	0.427838	0.668769	0.973018		1700074P13Rik	0.46468	0.712866	4.05285	0.175892	0.860378	1
1700109G14Rik	0.890542	-0.299554	3.92917	-0.0762385	0.939229	1		1700084C01Rik	0.723372	2.98249	3.96647	0.751927	0.452095	1
1700109H08Rik	69.8659	-0.404426	0.545049	-0.741999	0.458088	0.92793		1700084E18Rik	16.0633	0.586391	0.814351	0.720071	0.471481	0.787246
1700109K24Rik	21.6869	0.0509615	0.792944	0.0642687	0.948756	0.996415		1700086L19Rik	5.6423	5.93628	3.91453	1.51648	0.129399	0.448582
1700110C19Rik	0.792835	3.06086	3.95982	0.772981	0.439533	1		1700086O06Rik	395.949	0.153776	0.205331	0.748918	0.453907	0.77634
1700110K17Rik	13.6088	0.29106	0.802088	0.362878	0.716696	0.975124		1700088E04Rik	1664.63	0.48442	0.173917	2.78536	0.00534688	0.0577045
1700111N16Rik	0.264278	1.53023	4.05332	0.377524	0.705784	1		1700091H14Rik	0.144674	0.933955	4.08047	0.228884	0.818959	1
1700112E06Rik	2.94968	-1.42374	1.50333	-0.947056	0.34361	0.880691		1700092C10Rik	0.165445	0.933955	4.08047	0.228884	0.818959	1
1700112J05Rik	3.68179	-0.295925	1.84797	-0.160136	0.872774	0.988874		1700092K14Rik	0.165445	0.933955	4.08047	0.228884	0.818959	1
1700113A16Rik	160.221	0.539758	0.30229	1.78556	0.0741698	0.495778		1700092M07Rik	6.47699	0.629219	1.38074	0.455711	0.648598	0.882859
1700120C14Rik	97.4815	0.141758	0.481434	0.294449	0.768415	0.977608		1700093K21Rik	2.83971	0.530015	2.44322	0.216933	0.828261	1
1700120E14Rik	7.41391	-0.395625	1.52561	-0.259323	0.795386	0.9804		1700094D03Rik	153.279	0.137439	0.330919	0.415326	0.677903	0.895557
1700120G07Rik	1.57174	-2.24564	3.612	-0.621716	0.534129	0.954655		1700094J05Rik	54.2283	0.413983	0.466602	0.887228	0.374956	0.727744
1700120K04Rik	26.6463	-0.206465	0.640593	-0.322303	0.747223	0.975766		1700096J18Rik	2.11741	1.51033	3.28197	0.460189	0.645381	1
1700121L16Rik	0.396417	2.07357	4.01109	0.516958	0.605185	1		1700096K18Rik	134.238	0.36373	0.393269	0.924888	0.355024	0.712816
1700123I01Rik	0.150534	0.8274	4.08047	0.202771	0.839314	1		1700097N02Rik	0.289349	1.67465	4.05285	0.413202	0.679459	1
1700123M08Rik	14.9719	0.178799	0.785052	0.227755	0.819837	0.982848		1700100L14Rik	0.165445	0.933955	4.08047	0.228884	0.818959	1
1700123O20Rik	1926.97	0.168669	0.15857	1.06369	0.287468	0.852425		1700101E01Rik	9.30466	-0.471616	1.07271	-0.439648	0.660192	0.887675
1700124L16Rik	2.3498	-0.335363	2.29772	-0.145955	0.883957	0.990426		1700101I11Rik	102.337	0.116146	0.32644	0.355797	0.721992	0.913384
1700125G22Rik	0.309982	-1.86366	4.04931	-0.460241	0.645343	1		1700102H20Rik	5.62854	-0.947835	1.30989	-0.7236	0.469311	0.785667
1700125H20Rik	3.29333	1.6297	1.60985	1.01233	0.311378	0.863595		1700102P08Rik	12.0851	1.51246	0.885648	1.70774	0.0876845	0.368246
1700126H18Rik	0.726368	-3.07145	3.97011	-0.773644	0.439141	1		1700105P06Rik	18.3316	-0.597662	0.762194	-0.784135	0.432961	0.76345
1700128F08Rik	0.150534	0.8274	4.08047	0.202771	0.839314	1		1700108F19Rik	1.06013	-1.03217	3.20416	-0.322134	0.747351	1
1810006J02Rik	0.364696	-0.134381	4.08047	-0.0329327	0.973728	1		1700108J01Rik	0.598278	-1.3175	4.00729	-0.328776	0.742325	1
1810007D17Rik	0.315242	-0.134381	4.08047	-0.0329327	0.973728	1		1700109H08Rik	74.4076	0.160871	0.488144	0.329556	0.741735	0.921217
1810009A15Rik	885.79	0.0922197	0.190522	0.484038	0.628359	0.971727		1700109K24Rik	14.3517	0.19577	0.972195	0.201369	0.84041	0.952322
1810010D01Rik	1.68259	4.11703	2.88161	1.42873	0.153083	0.691492		1700110K17Rik	24.0564	1.06536	0.663749	1.60506	0.108481	0.410876
1810010H24Rik	64.7441	0.512238	0.487208	1.05137	0.293087	0.854963		1700111N16Rik	0.289349	1.67465	4.05285	0.413202	0.679459	1
1810011O10Rik	20764.6	-0.0927823	0.176784	-0.524834	0.599698	0.965882		1700112E06Rik	7.46081	-0.350004	1.14199	-0.306485	0.759235	0.927091
1810012K16Rik	3.15123	3.97908	2.10822	1.88742	0.0591043	0.4364		1700112J05Rik	5.72996	-0.122152	1.2688	-0.0962733	0.923304	0.979309
1810013A23Rik	2.50745	2.00222	2.05741	0.973173	0.330468	0.873741		1700113A16Rik	207.197	0.220493	0.258694	0.852329	0.394032	0.739442
1810013L24Rik	2193.52	-0.0237188	0.244047	-0.0971895	0.922576	0.991782		1700120C14Rik	67.5242	0.213538	0.469331	0.454985	0.64912	0.883112
1810014B01Rik	119.721	-0.0829856	0.402056	-0.206403	0.836476	0.986324		1700120E14Rik	13.9091	0.805383	1.02071	0.789045	0.430086	0.762339
1810019D21Rik	675.321	-0.0738794	0.277699	-0.266041	0.790208	0.979878		1700120G07Rik	0.485053	-0.866809	4.04348	-0.214372	0.830257	1
1810020O05Rik	3.10111	-3.2026	3.08755	-1.03726	0.299614	0.858165		1700120K04Rik	18.7377	0.122471	0.710254	0.172432	0.863098	0.959112
1810021B22Rik	298.301	0.126906	0.234172	0.541937	0.587862	0.963461		1700122O11Rik	0.980155	0.813323	3.19768	0.254348	0.799227	1
1810022K09Rik	494.723	0.0302849	0.398133	0.0760673	0.939366	0.995415		1700123I01Rik	1.33971	2.7316	3.64609	0.749188	0.453744	1
1810024B03Rik	9.71745	0.64104	1.01846	0.629419	0.529075	0.954143		1700123K08Rik	0.175331	-0.989599	4.08047	-0.242521	0.808377	1
1810026B05Rik	1314.27	0.0940361	0.213832	0.439766	0.660106	0.973018		1700123M08Rik	11.888	-0.02476	1.1407	-0.021706	0.982682	0.996608
1810026J23Rik	2826.97	-0.109889	0.182317	-0.602739	0.546683	0.957548		1700123O20Rik	2176.22	-0.068406	0.111364	-0.614258	0.539045	0.82382
1810030O07Rik	1728.07	-0.0534827	0.261514	-0.204512	0.837954	0.986324		1700123O21Rik	0.144674	0.933955	4.08047	0.228884	0.818959	1
1810032O08Rik	437.489	-0.0772999	0.238875	-0.323599	0.746241	0.975766		1700124L16Rik	3.07282	1.77162	2.3134	0.765806	0.443792	1
1810034E14Rik	73.6005	-1.15156	0.427467	-2.69392	0.00706171	0.108383		1700125G02Rik	0.434023	2.25214	4.00529	0.56229	0.573918	1
1810037I17Rik	1686.94	0.448632	0.200584	2.23663	0.0253108	0.258815		1700125G22Rik	3.58935	-0.987017	2.5105	-0.393156	0.694205	1
1810043G02Rik	1854.53	-0.170419	0.22322	-0.763457	0.445191	0.923707		1700125H03Rik	0.699103	2.91597	3.96926	0.734639	0.462559	1
1810043H04Rik	623.579	0.444147	0.297659	1.49213	0.135664	0.659895		1700125H20Rik	4.29522	0.0687386	1.54955	0.0443604	0.964617	1
1810044D09Rik	43.9781	0.431185	0.466328	0.924639	0.355154	0.883125		1700126H18Rik	1.13022	1.50979	3.81342	0.395914	0.692168	1
1810046K07Rik	5.36105	1.10115	1.46847	0.749862	0.453338	0.925789		1810006J02Rik	0.722182	-0.576809	3.97916	-0.144958	0.884744	1
1810055G02Rik	607.046	-1.25749	0.20199	-6.22553	4.79924e-10	6.79723e-08		1810007C17Rik	0.349551	1.91054	4.03118	0.47394	0.635543	1
1810058I24Rik	1446.06	0.231564	0.186585	1.24107	0.214582	0.782791		1810009A15Rik	1117.03	-0.0793375	0.114682	-0.691803	0.489061	0.796733
1810062G17Rik	20.044	0.218955	0.796044	0.275054	0.783275	0.97901		1810010D01Rik	28.8878	1.01985	1.08405	0.940778	0.346818	0.706228
1810062O18Rik	125.599	0.377829	0.325959	1.15913	0.246402	0.815159		1810010H24Rik	126.013	0.134432	0.39643	0.339108	0.734528	0.919272
1810064F22Rik	63.2749	0.835029	0.553011	1.50997	0.131051	0.648271		1810011O10Rik	9852.37	-0.191353	0.0975746	-1.96109	0.0498682	0.265631
2010002M12Rik	55.8869	-0.280891	0.549592	-0.51109	0.609288	0.969005		1810012K16Rik	7.77282	-0.185602	1.3563	-0.136844	0.891154	0.969825
2010003K11Rik	6.6352	0.635006	1.38031	0.460047	0.645482	0.973018		1810013A23Rik	3.63865	1.18501	1.9323	0.613267	0.5397	1
2010009K17Rik	23.0824	-0.577298	0.578674	-0.997622	0.318463	0.868564		1810013L24Rik	2432.75	-0.30691	0.180189	-1.70326	0.0885189	0.369341
2010010A06Rik	1.73434	0.712691	2.92912	0.243312	0.807764	0.981069		1810014B01Rik	221.546	-0.342237	0.280156	-1.22159	0.221862	0.583078
2010012O05Rik	402.315	0.0677664	0.201453	0.336388	0.736578	0.975573		1810019D21Rik	809.465	0.0529693	0.21494	0.246437	0.805344	0.942492
2010015L04Rik	0.329416	-1.92614	4.04526	-0.476149	0.633969	1		1810020O05Rik	0.722182	-0.576809	3.97916	-0.144958	0.884744	1
2010016I18Rik	222.542	0.0329077	0.327561	0.100463	0.919977	0.991703		1810021B22Rik	256.785	0.127365	0.255684	0.498133	0.61839	0.86967
2010107E04Rik	806.247	0.082885	0.273919	0.302589	0.762203	0.976067		1810022K09Rik	680.939	-0.128831	0.272077	-0.473508	0.635851	0.876054
2010107G12Rik	38.3292	-3.87008	0.676202	-5.72325	1.04505e-08	1.08861e-06		1810024B03Rik	13.5891	-0.00896003	0.912194	-0.00982251	0.992163	0.997671
2010107G23Rik	869.294	0.326068	0.209704	1.5549	0.119971	0.620252		1810026B05Rik	1542.81	-0.12121	0.24037	-0.504263	0.614077	0.867644
2010109A12Rik	8.74872	1.61712	1.63301	0.990269	0.322043	0.868981		1810026J23Rik	3710.16	-0.269141	0.0971357	-2.77077	0.0055924	0.0597057
2010109I03Rik	1.9727	0.0189144	2.01365	0.00939312	0.992505	0.999926		1810030O07Rik	1948.08	-0.140435	0.111962	-1.2543	0.209731	0.566994
2010111I01Rik	10003	-0.209588	0.131765	-1.59062	0.111695	0.603049		1810032O08Rik	252.803	0.166898	0.24735	0.674744	0.499838	0.803392
2010204K13Rik	25.6219	-0.0963654	0.601536	-0.160199	0.872724	0.988874		1810034E14Rik	48.69	0.0604477	0.576357	0.104879	0.916472	0.97799
2010300C02Rik	99.3377	0.676764	0.686181	0.986276	0.323998	0.868981		1810037I17Rik	3697.5	0.221469	0.126286	1.75372	0.0794791	0.349556
2010308F09Rik	2.15813	0.955459	2.67255	0.357509	0.720711	0.975127		1810041L15Rik	8.96982	6.60462	3.72837	1.77145	0.0764863	0.342843
2010310C07Rik	8.63928	1.68051	1.38822	1.21055	0.226068	0.800636		1810043G02Rik	1312.09	-0.0525064	0.171678	-0.305843	0.759724	0.927091
2010315B03Rik	947.159	-0.250649	0.573343	-0.43717	0.661988	0.973018		1810043H04Rik	798.552	0.223446	0.224848	0.993766	0.320337	0.682226
2010320M18Rik	547.399	0.395956	0.225666	1.75461	0.0793258	0.511704		1810044D09Rik	66.5825	0.28934	0.498909	0.579945	0.561951	0.838987
2200002D01Rik	688.177	0.132515	0.285046	0.46489	0.64201	0.973018		1810046K07Rik	23.242	-2.50175	0.901569	-2.77489	0.00552203	0.0592515
2200002J24Rik	3.5873	2.08314	1.51221	1.37754	0.168344	0.716933		1810053B23Rik	0.165445	0.933955	4.08047	0.228884	0.818959	1
2210013O21Rik	1409.3	0.184087	0.226233	0.813707	0.415813	0.911121		1810055G02Rik	536.072	-0.489072	0.205013	-2.38557	0.0170525	0.133149
2210015D19Rik	648.39	0.0670325	0.174394	0.384374	0.700701	0.973249		1810058I24Rik	1402.89	0.0418499	0.145886	0.286868	0.774214	0.932519
2210016F16Rik	1117.54	-0.195453	0.23105	-0.845935	0.397589	0.905044		1810062G17Rik	25.3698	0.855657	0.709522	1.20596	0.227832	0.589004
2210016L21Rik	1306.44	0.295665	0.241624	1.22366	0.221081	0.794606		1810062O18Rik	120.079	-0.058903	0.491331	-0.119885	0.904575	0.97459
2210018M11Rik	1416.89	-0.0716264	0.225471	-0.317674	0.750732	0.975766		1810064F22Rik	288.531	-0.20434	0.405662	-0.50372	0.614458	0.867644
2210039B01Rik	3.7316	1.06797	1.67487	0.637647	0.523704	0.951493		1810065E05Rik	0.175331	-0.989599	4.08047	-0.242521	0.808377	1
2210404O09Rik	200.408	-0.161589	0.664134	-0.243307	0.807767	0.981069		2010002M12Rik	47.8552	-0.253265	0.800485	-0.316389	0.751707	0.925002
2210407C18Rik	34.607	1.14157	0.723706	1.5774	0.114704	0.609531		2010003K11Rik	6.89336	-1.7435	1.37562	-1.26742	0.205004	0.561032
2210408F21Rik	254.815	0.402011	0.231394	1.73735	0.0823257	0.521423		2010005H15Rik	0.513846	-1.04962	4.02747	-0.260616	0.794388	1
2210408I21Rik	240.354	-0.278446	0.394029	-0.706664	0.479775	0.938777		2010009K17Rik	24.4804	-0.223568	0.655182	-0.34123	0.732931	0.919272
2210409D07Rik	0.396417	2.07357	4.01109	0.516958	0.605185	1		2010010A06Rik	1.26179	1.33363	3.0996	0.430259	0.667007	1
2210409E12Rik	0.510404	-2.54484	3.99763	-0.636587	0.524394	1		2010012O05Rik	336.544	0.262805	0.212931	1.23423	0.217119	0.576868
2210416O15Rik	154.585	0.45361	0.388418	1.16784	0.242871	0.813481		2010015L04Rik	5.20788	4.81907	3.48676	1.38211	0.166939	0.507664
2300002M23Rik	0.350522	1.84912	4.02833	0.459028	0.646214	1		2010016I18Rik	292.504	0.0562524	0.230557	0.243985	0.807242	0.943471
2300005B03Rik	1.25953	-0.136489	3.87412	-0.0352311	0.971895	0.999082		2010106C02Rik	0.691438	-1.57213	3.99121	-0.393898	0.693656	1
2300009A05Rik	323.333	0.503978	0.35141	1.43416	0.151527	0.688976		2010107E04Rik	1275.59	-0.200065	0.155865	-1.28357	0.199291	0.552632
2310001H17Rik	454.439	0.362799	0.334944	1.08316	0.278736	0.845882		2010107G12Rik	10.7686	-1.03666	0.993747	-1.04318	0.296865	0.663524
2310001K24Rik	14.1441	0.260256	0.90268	0.288315	0.773106	0.977687		2010107G23Rik	1823.79	0.0318081	0.166998	0.19047	0.848941	0.955009
2310002F09Rik	17.1259	0.34379	0.905759	0.37956	0.704272	0.973951		2010109A12Rik	12.6975	0.0312407	1.06725	0.029272	0.976648	0.994817
2310003H01Rik	3302.96	-0.043596	0.226686	-0.192319	0.847492	0.987991		2010109I03Rik	8.53943	-2.6737	2.40368	-1.11234	0.265994	0.628268
2310005E17Rik	0.329416	-1.92614	4.04526	-0.476149	0.633969	1		2010111I01Rik	4117.81	0.141766	0.103025	1.37604	0.16881	0.511579
2310007B03Rik	933.45	-0.866243	0.233887	-3.70368	0.000212493	0.00652265		2010204K13Rik	24.9944	-0.607995	0.728627	-0.834439	0.404034	0.745369
2310007L24Rik	37.98	-0.0176026	0.799527	-0.0220163	0.982435	0.999926		2010300C02Rik	560.857	0.211548	0.287575	0.735628	0.461957	0.781226
2310008N11Rik	7.65909	-0.460578	1.02811	-0.447985	0.654164	0.973018		2010308F09Rik	0.865506	0.44369	3.93999	0.112612	0.910338	1
2310009A05Rik	275.365	0.128078	0.232781	0.55021	0.582176	0.962603		2010310C07Rik	3.55545	1.54266	1.91381	0.806065	0.420205	1
2310009B15Rik	273.427	0.168672	0.323337	0.52166	0.601907	0.967486		2010315B03Rik	1172.46	-0.250989	0.387336	-0.647988	0.516993	0.813086
2310010J17Rik	32.591	0.572475	0.56732	1.00909	0.312933	0.864295		2010320M18Rik	716.824	0.0715675	0.196514	0.364186	0.715719	0.910704
2310011J03Rik	3905.07	0.229024	0.246661	0.928498	0.353149	0.883125		2200002D01Rik	720.91	0.150695	0.168056	0.896693	0.369883	0.724055
2310014L17Rik	39.5667	-1.13866	0.57695	-1.97358	0.0484297	0.389222		2200002J24Rik	3.02886	1.79458	1.70788	1.05077	0.293365	1
2310015A10Rik	248.731	0.11339	0.283317	0.400222	0.688993	0.973018		2210011C24Rik	6.59005	-1.42999	2.32896	-0.614002	0.539214	0.82382
2310015B20Rik	0.484135	0.568443	4.05332	0.140241	0.888469	1		2210013O21Rik	1506.44	-0.142308	0.163731	-0.869154	0.384763	0.733219
2310022A10Rik	1130.21	-0.13526	0.262701	-0.514884	0.606634	0.96839		2210015D19Rik	890.1	-0.185345	0.143815	-1.28877	0.197478	0.55003
2310022B05Rik	2173.38	-0.152039	0.245489	-0.619331	0.535698	0.954655		2210016F16Rik	1267.58	-0.283581	0.152841	-1.8554	0.0635385	0.30816
2310030G06Rik	1245.65	0.104796	0.301912	0.347109	0.72851	0.975234		2210016L21Rik	1583.87	-0.0257169	0.13928	-0.184641	0.85351	0.956086
2310033P09Rik	840.547	0.311959	0.325228	0.959202	0.337457	0.877634		2210018M11Rik	1150.4	-0.0111518	0.191861	-0.0581243	0.95365	0.988134
2310034G01Rik	52.5006	0.308119	0.421437	0.731114	0.464709	0.932146		2210039B01Rik	24.3477	1.26329	0.666249	1.89613	0.0579433	0.289726
2310035C23Rik	1907.99	-0.432436	0.316899	-1.36459	0.172383	0.725132		2210404O09Rik	192.86	-0.330556	0.554952	-0.595648	0.55141	0.832309
2310036O22Rik	3473.58	0.216129	0.249498	0.866255	0.38635	0.897226		2210407C18Rik	32.8373	-0.460503	0.788972	-0.583675	0.559439	0.836981
2310039H08Rik	445.885	0.74141	0.302628	2.44991	0.0142893	0.176929		2210408F21Rik	526.957	-0.0457184	0.182608	-0.250363	0.802307	0.941559
2310039L15Rik	0.433208	2.18823	4.00324	0.546615	0.584643	1		2210408I21Rik	400.064	-0.313798	0.182584	-1.71865	0.085678	0.363388
2310040G24Rik	2.71971	0.252808	1.81649	0.139173	0.889313	0.990426		2210409D07Rik	2.43197	-0.319075	1.78156	-0.179099	0.85786	1
2310042E22Rik	24.8523	-1.15329	0.761285	-1.51492	0.129792	0.645799		2210414B05Rik	0.175331	-0.989599	4.08047	-0.242521	0.808377	1
2310043L19Rik	3.25819	-1.16281	1.53047	-0.759775	0.447389	0.923707		2210416O15Rik	111.533	0.478008	0.383766	1.24557	0.212922	0.571623
2310045N01Rik	773.46	0.223725	0.227754	0.98231	0.325947	0.870568		2210417A02Rik	0.661779	2.84247	3.9725	0.715537	0.474278	1
2310047M10Rik	504.577	-0.0400853	0.285342	-0.140482	0.888279	0.990426		2300003K06Rik	0.144674	0.933955	4.08047	0.228884	0.818959	1
2310057J18Rik	129.751	6.1654	0.803163	7.6764	1.63616e-14	4.55473e-12		2300009A05Rik	478.459	0.0422926	0.210184	0.201217	0.840529	0.952322
2310057M21Rik	501.334	-0.582129	0.216365	-2.6905	0.00713458	0.109189		2310001H17Rik	866.128	-0.159255	0.157373	-1.01196	0.311558	0.674333
2310061I04Rik	692.822	0.430655	0.182317	2.36212	0.0181707	0.208963		2310001K24Rik	7.94917	0.309684	1.0784	0.287171	0.773982	0.932519
2310061J03Rik	798.019	0.319223	0.334423	0.954548	0.339807	0.879615		2310002F09Rik	4.99828	4.74714	2.89863	1.63772	0.101481	0.397495
2310067B10Rik	6513.88	0.226216	0.266912	0.847532	0.396698	0.904163		2310003H01Rik	2570.69	0.371948	0.196914	1.88889	0.0589064	0.29216
2310068J16Rik	161.898	0.427434	0.373229	1.14523	0.252113	0.82061		2310005A03Rik	1.2921	-3.83071	3.94137	-0.971923	0.331089	1
2310069B03Rik	29.0325	1.05076	0.838338	1.25339	0.210065	0.779344		2310005G13Rik	1.77406	-1.45286	3.52409	-0.412264	0.680146	1
2410002F23Rik	3478.11	-0.207873	0.240352	-0.86487	0.38711	0.897813		2310007B03Rik	376.557	-1.74385	0.278949	-6.2515	4.06517e-10	2.88511e-08
2410003L11Rik	0.599963	2.61757	3.97868	0.657899	0.510603	1		2310007L24Rik	26.6705	-0.958628	0.758021	-1.26465	0.205998	0.562275
2410004B18Rik	767.353	0.204295	0.175208	1.16601	0.243609	0.813481		2310008N11Rik	2.5218	-0.590722	1.66807	-0.354135	0.723238	1
2410004N09Rik	86.3175	0.15028	0.381515	0.393905	0.693651	0.973018		2310009A05Rik	370.326	-0.196094	0.17251	-1.13671	0.255659	0.62007
2410004P03Rik	1.01981	2.07717	3.96062	0.524455	0.599962	0.965882		2310009B15Rik	290.318	0.148458	0.212629	0.698203	0.48505	0.794329
2410006H16Rik	815.416	0.24151	0.182851	1.32081	0.186566	0.746728		2310010J17Rik	55.5525	-0.386447	0.455457	-0.848481	0.39617	0.740582
2410007B07Rik	0.164708	-1.09615	4.08047	-0.268634	0.788211	1		2310011J03Rik	3796.45	0.0914586	0.179798	0.508675	0.61098	0.866252
2410015M20Rik	1826.87	0.297507	0.199652	1.49013	0.136191	0.660718		2310014L17Rik	41.5557	0.186803	0.632849	0.295178	0.767858	0.930327
2410016O06Rik	1228.95	0.133302	0.25744	0.5178	0.604598	0.967924		2310015A10Rik	234.011	0.351826	0.325103	1.0822	0.279164	0.644064
2410017I17Rik	2.15167	3.42632	2.83487	1.20863	0.226803	0.800871		2310015B20Rik	0.782384	-0.340921	3.95708	-0.0861548	0.931343	1
2410018L13Rik	5.56796	0.536837	1.13039	0.474914	0.634848	0.972159		2310016D03Rik	0.144674	0.933955	4.08047	0.228884	0.818959	1
2410088K16Rik	1.72667	-0.200008	2.8972	-0.0690348	0.944962	0.99559		2310022A10Rik	836.295	0.016681	0.156438	0.10663	0.915082	0.977357
2410089E03Rik	680.385	0.0290582	0.309778	0.0938034	0.925265	0.992087		2310022B05Rik	1482.33	0.22857	0.128609	1.77725	0.0755271	0.34018
2410127L17Rik	338.043	-0.132201	0.327904	-0.40317	0.686823	0.973018		2310030G06Rik	2206.49	-0.0108883	0.143927	-0.075651	0.939697	0.984047
2410131K14Rik	989.422	-0.0419229	0.185562	-0.225923	0.821261	0.983226		2310033P09Rik	886.638	0.0272053	0.186032	0.146239	0.883732	0.967471
2500004C02Rik	46.4329	0.313702	0.653853	0.479774	0.631388	0.971727		2310034G01Rik	67.2865	-0.235685	0.385161	-0.611912	0.540596	0.82484
2510002D24Rik	1041.88	0.218391	0.175828	1.24207	0.21421	0.782172		2310035C23Rik	2032.9	0.0525835	0.186334	0.2822	0.77779	0.934315
2510003E04Rik	4519.13	0.152238	0.138965	1.09552	0.273291	0.838889		2310036O22Rik	3374.17	0.00675926	0.126405	0.053473	0.957355	0.988683
2510009E07Rik	70.3135	-1.08632	0.60254	-1.8029	0.0714044	0.486849		2310039H08Rik	654.069	0.173551	0.220527	0.786981	0.431293	0.762949
2510039O18Rik	8126.94	0.148894	0.267293	0.557044	0.577497	0.962489		2310039L15Rik	0.657165	1.50715	3.9917	0.377571	0.705749	1
2610001J05Rik	2807.92	-0.240214	0.313785	-0.765535	0.443953	0.923707		2310040G24Rik	7.84638	-0.363063	1.03323	-0.351385	0.7253	0.91588
2610002J02Rik	1276.01	0.197121	0.273432	0.720913	0.470963	0.936128		2310042E22Rik	0.525993	-2.5339	3.99121	-0.63487	0.525513	1
2610002M06Rik	933.889	-0.0686199	0.427959	-0.160342	0.872611	0.988874		2310043L19Rik	0.67027	-2.88879	3.97296	-0.727114	0.467156	1
2610005L07Rik	255.047	-0.0897934	0.233986	-0.383756	0.70116	0.973249		2310043O21Rik	0.288952	-0.0278261	4.08047	-0.00681932	0.994559	1
2610008E11Rik	1131.21	0.0901596	0.482284	0.186943	0.851706	0.988331		2310045N01Rik	864.674	-0.21414	0.219134	-0.97721	0.328465	0.689542
2610015P09Rik	436.238	0.175859	0.235196	0.747713	0.454633	0.925789		2310047M10Rik	405.238	0.049514	0.229596	0.215657	0.829255	0.949587
2610018G03Rik	917.697	-1.08854	0.372545	-2.92191	0.0034789	0.062204		2310050C09Rik	0.288555	-1.70313	4.05565	-0.419939	0.67453	1
2610020C07Rik	561.378	-0.437244	0.54827	-0.797499	0.425161	0.916677		2310057J18Rik	1414.59	3.14227	0.372287	8.44044	3.16153e-17	6.45471e-15
2610020H08Rik	179.427	0.236074	0.438081	0.538883	0.589968	0.96384		2310057M21Rik	610.908	-0.290436	0.189824	-1.53003	0.12601	0.443879
2610027K06Rik	1090.54	0.235692	0.24926	0.945566	0.34437	0.880907		2310061I04Rik	944.284	0.0997823	0.160025	0.623541	0.532929	0.82085
2610028H24Rik	72.9778	0.151512	0.513111	0.295281	0.767779	0.977094		2310061J03Rik	750.014	0.261695	0.226958	1.15306	0.248887	0.613024
2610034B18Rik	1924.11	-0.12445	0.175801	-0.707901	0.479007	0.93846		2310061N02Rik	0.328384	-0.0278261	4.08047	-0.00681932	0.994559	1
2610034M16Rik	0.461555	-0.964371	4.04526	-0.238395	0.811574	1		2310067B10Rik	4413.7	0.124985	0.139819	0.893906	0.371372	0.725037
2610035D17Rik	3727.34	-0.978167	0.177261	-5.51823	3.42423e-08	3.19581e-06		2310068J16Rik	109.174	0.0852048	0.332867	0.255972	0.797972	0.93971
2610037D02Rik	0.219857	-1.09615	4.08047	-0.268634	0.788211	1		2310069B03Rik	38.9894	0.179958	0.55167	0.326206	0.744268	0.921896
2610044O15Rik8	367.78	-0.503827	0.620187	-0.812379	0.416574	0.911751		2310069G16Rik	1.23722	1.2602	3.90195	0.322966	0.746721	1
2610203C20Rik	49.6619	1.17689	0.578509	2.03435	0.0419165	0.359036		2310079G19Rik	0.368213	1.9768	4.02568	0.491046	0.623394	1
2610203C22Rik	164.357	-0.952731	0.329557	-2.89095	0.00384084	0.0675536		2310081J21Rik	0.184107	0.933955	4.08047	0.228884	0.818959	1
2610206C17Rik	76.3945	0.91196	0.446348	2.04316	0.0410365	0.354002		2410002F23Rik	2531.11	0.138417	0.116621	1.1869	0.235268	0.597134
2610301B20Rik	1357.45	-0.214577	0.36685	-0.584917	0.558603	0.960499		2410003L11Rik	3.84851	1.07673	1.70652	0.63095	0.528073	1
2610305D13Rik	0.132139	0.8274	4.08047	0.202771	0.839314	1		2410004B18Rik	834.922	-0.14648	0.151901	-0.964316	0.334887	0.695438
2610306M01Rik	172.133	0.539071	0.260133	2.07229	0.0382386	0.337193		2410004N09Rik	88.1279	-0.167899	0.36577	-0.459029	0.646213	0.881571
2610307P16Rik	529.206	0.092709	0.283725	0.326757	0.743852	0.975766		2410004P03Rik	1.39686	-1.905	3.91857	-0.486146	0.626863	1
2610316D01Rik	0.596405	2.63965	3.9776	0.663628	0.506928	1		2410006H16Rik	610.912	0.159721	0.202855	0.787366	0.431067	0.762748
2610318N02Rik	0.219857	-1.09615	4.08047	-0.268634	0.788211	1		2410015M20Rik	2663.11	-0.0970631	0.155664	-0.623542	0.532928	0.82085
2610507B11Rik	14215.7	-0.275078	0.136107	-2.02104	0.0432752	0.364297		2410016O06Rik	833.89	0.175188	0.204554	0.856437	0.391756	0.737461
2610507I01Rik	280.874	0.239894	0.295092	0.812945	0.41625	0.911308		2410017I17Rik	0.454794	2.31246	4.00131	0.577927	0.563313	1
2610524H06Rik	574.525	-0.0845799	0.275617	-0.306875	0.758939	0.975766		2410018L13Rik	4.06126	-0.452323	1.43224	-0.315816	0.752142	1
2610528A11Rik	7.40606	-0.414754	1.15404	-0.359392	0.719302	0.975127		2410021H03Rik	0.289349	1.67465	4.05285	0.413202	0.679459	1
2610528J11Rik	485.189	-0.139844	0.217828	-0.641992	0.520878	0.951154		2410088K16Rik	1.26902	2.61125	2.91322	0.896343	0.370069	1
2700029M09Rik	669.124	-0.246232	0.304961	-0.80742	0.419425	0.913511		2410089E03Rik	548.293	0.0464263	0.225018	0.206323	0.836539	0.951113
2700038G22Rik	64.8614	-0.331999	0.401215	-0.827483	0.407963	0.9086		2410127L17Rik	303.687	-0.367296	0.27877	-1.31756	0.187651	0.536701
2700046G09Rik	151.612	0.372931	0.272648	1.36781	0.171371	0.722442		2410131K14Rik	993.569	-0.16229	0.16214	-1.00093	0.316863	0.679716
2700049A03Rik	745.069	-0.140914	0.266327	-0.529102	0.596735	0.964118		2410141K09Rik	0.922928	-3.34324	3.95519	-0.84528	0.397955	1
2700054A10Rik	190.982	0.476168	0.288309	1.65159	0.0986182	0.571117		2500004C02Rik	77.855	0.0293335	0.446773	0.0656563	0.947651	0.986761
2700060E02Rik	2402.1	-0.204786	0.298194	-0.686754	0.492238	0.941785		2510002D24Rik	1330.33	-0.159655	0.139749	-1.14244	0.253272	0.617195
2700062C07Rik	708.063	0.101212	0.178541	0.566885	0.570792	0.962489		2510003E04Rik	5815.35	0.00914551	0.111814	0.0817925	0.934812	0.98268
2700069I18Rik	0.461555	-0.964371	4.04526	-0.238395	0.811574	1		2510009E07Rik	38.2296	1.08085	1.0249	1.0546	0.291611	0.657315
2700081O15Rik	795.709	-0.107376	0.353547	-0.303711	0.761348	0.976067		2510039O18Rik	6776.29	0.0166594	0.164126	0.101504	0.919151	0.978605
2700089E24Rik	2860.81	-0.0457565	0.336828	-0.135845	0.891944	0.990611		2610001J05Rik	2604.16	-0.112091	0.145276	-0.77157	0.440369	0.768078
2700089I24Rik	0.219857	-1.09615	4.08047	-0.268634	0.788211	1		2610002J02Rik	1153.41	0.0701143	0.125411	0.559077	0.576109	0.848368
2700094K13Rik	1054.57	0.00122877	0.242016	0.00507723	0.995949	0.999926		2610002M06Rik	1207.17	0.0155601	0.290416	0.0535785	0.957271	0.988683
2700097O09Rik	254	-0.119947	0.368655	-0.325363	0.744906	0.975766		2610005L07Rik	351.788	0.189139	0.201253	0.939807	0.347316	0.706291
2700099C18Rik	39.7521	0.310519	0.567564	0.547108	0.584305	0.962603		2610008E11Rik	1131.07	0.034811	0.302889	0.11493	0.908501	0.975456
2810001G20Rik	104.833	0.389114	0.356684	1.09092	0.275308	0.84204		2610015P09Rik	480.941	0.0543639	0.20908	0.260015	0.794852	0.938914
2810002D19Rik	244.704	-0.0557586	0.410933	-0.135688	0.892068	0.990611		2610016A17Rik	7.81323	-1.83689	1.56482	-1.17387	0.240447	0.603557
2810004N23Rik	878.107	-0.064699	0.181281	-0.356899	0.721168	0.975127		2610018G03Rik	211.349	-0.80333	0.416647	-1.92809	0.0538445	0.276628
2810006K23Rik	294.823	0.0905986	0.272488	0.332487	0.739522	0.975766		2610020C07Rik	670.333	-0.438592	0.366342	-1.19722	0.231221	0.593646
2810007J24Rik	0.290547	-1.80104	4.05312	-0.444358	0.656784	1		2610020H08Rik	195.949	0.0269899	0.26942	0.100178	0.920203	0.978804
2810008D09Rik	468.464	-0.045038	0.281269	-0.160124	0.872783	0.988874		2610027K06Rik	824.281	0.235076	0.229724	1.0233	0.306168	0.671224
2810013P06Rik	870.739	0.540027	0.180321	2.9948	0.00274621	0.0521037		2610028H24Rik	89.7306	-0.340695	0.323847	-1.05203	0.292787	0.658516
2810021J22Rik	92.0865	0.345409	0.645016	0.535505	0.592301	0.96384		2610034B18Rik	1661.09	0.00797544	0.150526	0.0529839	0.957745	0.988683
2810025M15Rik	625.157	-0.141831	0.276377	-0.513181	0.607825	0.9688		2610035D17Rik	2207.91	-1.06245	0.221502	-4.79659	1.61389e-06	5.63311e-05
2810029C07Rik	213.424	0.622847	0.380646	1.63629	0.101779	0.58016		2610035F20Rik	0.434023	2.25214	4.00529	0.56229	0.573918	1
2810032G03Rik	203.59	0.143248	0.373665	0.383359	0.701453	0.973249		2610044O15Rik8	330.748	0.129527	0.338716	0.382407	0.70216	0.90538
2810047C21Rik1	1.27407	-0.998591	2.28433	-0.437148	0.662004	0.973018		2610100L16Rik	5.06361	5.78034	3.91541	1.4763	0.139862	0.465651
2810049E08Rik	0.219857	-1.09615	4.08047	-0.268634	0.788211	1		2610203C20Rik	32.1046	1.37161	0.978469	1.40179	0.160977	0.498291
2810055G20Rik	0.635809	-1.38265	4.01095	-0.344718	0.730306	1		2610203C22Rik	184.759	-0.674937	0.343807	-1.96313	0.0496313	0.265136
2810403A07Rik	3634.89	-0.00398708	0.198115	-0.0201251	0.983944	0.999926		2610206C17Rik	168.376	0.538799	0.260077	2.07169	0.0382946	0.227026
2810403D21Rik	46.5227	0.0375444	0.632077	0.0593984	0.952635	0.997163		2610301B20Rik	1251.65	-0.502031	0.252889	-1.98518	0.0471242	0.257267
2810405F15Rik	2.04403	-4.55345	3.1087	-1.46474	0.142992	0.674615		2610306M01Rik	243.435	-0.0470838	0.240195	-0.196023	0.844592	0.953694
2810408A11Rik	640.71	0.464718	0.200632	2.31626	0.0205438	0.227348		2610307P16Rik	565.816	-0.00413693	0.19692	-0.0210082	0.983239	0.996608
2810408I11Rik	34.363	-0.788028	0.540999	-1.45662	0.145222	0.678069		2610316D01Rik	5.33058	2.01835	1.83641	1.09908	0.271735	0.635628
2810408M09Rik	656.298	0.167251	0.30447	0.549318	0.582787	0.962603		2610318N02Rik	0.473455	2.36382	3.99804	0.591244	0.554357	1
2810410L24Rik	136.757	-0.00438514	0.358082	-0.0122462	0.990229	0.999926		2610507B11Rik	15313.5	0.0990899	0.178816	0.554146	0.579479	0.850055
2810417H13Rik	232.404	-0.853018	0.393038	-2.17032	0.0299826	0.289706		2610507I01Rik	380.5	-0.288243	0.229596	-1.25543	0.209321	0.566414
2810428I15Rik	1246.87	0.539475	0.326674	1.65142	0.0986528	0.571117		2610524H06Rik	631.953	-0.188328	0.250582	-0.751563	0.452314	0.775605
2810429I04Rik	18.9531	0.698443	0.686209	1.01783	0.30876	0.861962		2610528A11Rik	23.0826	-2.70271	1.10461	-2.44675	0.0144152	0.118115
2810433D01Rik	1.02081	-3.545	3.93668	-0.900504	0.367852	0.888532		2610528J11Rik	908.291	-0.275169	0.207564	-1.32571	0.184935	0.532716
2810442N19Rik	3.68369	-0.919339	2.05723	-0.446883	0.65496	0.973018		2700029M09Rik	743.344	-0.420988	0.28393	-1.48272	0.138149	0.462275
2810454H06Rik	14.529	0.0513407	0.799021	0.0642545	0.948768	0.996415		2700038G22Rik	36.6083	0.619883	0.782318	0.792367	0.428147	0.761718
2810459M11Rik	64.5712	0.30067	0.50596	0.594256	0.552341	0.95837		2700046A07Rik	1.1574	3.65656	3.9443	0.927051	0.3539	1
2810471M01Rik	0.164708	-1.09615	4.08047	-0.268634	0.788211	1		2700046G09Rik	267.779	-0.146348	0.298975	-0.489498	0.624489	0.872694
2810474O19Rik	7164.87	-0.410199	0.350159	-1.17147	0.241411	0.812404		2700049A03Rik	764.741	-0.170613	0.167781	-1.01688	0.309213	0.673487
2900005J15Rik	103.186	-0.30822	0.507487	-0.607345	0.543622	0.957251		2700054A10Rik	343.313	1.13642	0.246252	4.61486	3.9337e-06	0.000127175
2900009J06Rik	1.13573	2.29762	2.68363	0.856164	0.391907	0.899465		2700060E02Rik	2830.15	-0.316392	0.197855	-1.59911	0.109797	0.412609
2900026A02Rik	2987.23	0.305303	0.214588	1.42274	0.154811	0.694326		2700062C07Rik	649.297	-0.0286596	0.160028	-0.179092	0.857866	0.95751
2900041M22Rik	4.54466	-0.0316507	1.5458	-0.0204753	0.983664	0.999926		2700069I18Rik	1.09254	0.998921	3.91191	0.255353	0.79845	1
2900052N01Rik	0.639398	-2.88028	3.97899	-0.723873	0.469143	1		2700070H01Rik	0.288555	-1.70313	4.05565	-0.419939	0.67453	1
2900055J20Rik	0.145274	-1.09615	4.08047	-0.268634	0.788211	1		2700081O15Rik	470.22	0.361105	0.184978	1.95215	0.0509205	0.268644
2900057B20Rik	4.73838	-3.93584	1.71022	-2.30137	0.0213709	0.23236		2700089E24Rik	3238.01	-0.0266544	0.307264	-0.0867476	0.930872	0.981163
2900060B14Rik	32.0144	-0.33969	0.67605	-0.502464	0.615342	0.96985		2700089I24Rik	1.44516	0.582073	3.85569	0.150965	0.880004	1
2900076A07Rik	87.9475	-0.131238	0.387251	-0.338896	0.734688	0.975453		2700094K13Rik	1078.25	-0.13467	0.208544	-0.645762	0.518433	0.813599
2900092D14Rik	1.0848	3.50064	3.19474	1.09575	0.273187	0.838889		2700097O09Rik	328.49	-0.144485	0.19683	-0.734062	0.462911	0.782314
2900097C17Rik	2461.79	-0.178046	0.295569	-0.602382	0.54692	0.957548		2700099C18Rik	45.2097	-0.118787	0.514477	-0.230889	0.817401	0.946514
3000002C10Rik	109.802	0.140777	0.401311	0.350793	0.725744	0.975127		2810001G20Rik	130.611	-0.0500588	0.362999	-0.137904	0.890317	0.969551
3010026O09Rik	454.598	0.0921611	0.235827	0.390799	0.695946	0.973018		2810002D19Rik	258.329	-0.309593	0.243849	-1.26961	0.204224	0.559823
3110001I22Rik	148.053	-0.244821	0.440513	-0.555763	0.578373	0.962489		2810004N23Rik	839.267	-0.0841871	0.138086	-0.609674	0.542078	0.825918
3110002H16Rik	4552.47	-0.00285321	0.135831	-0.0210056	0.983241	0.999926		2810006K23Rik	405.364	0.285976	0.209761	1.36334	0.172774	0.51597
3110007F17Rik	23.5639	-0.282714	0.613924	-0.460504	0.645155	0.973018		2810008D09Rik	541.936	-0.174956	0.192029	-0.911087	0.36225	0.719187
3110009E18Rik	57.6134	0.35638	0.467541	0.762244	0.445915	0.923707		2810013P06Rik	1016.04	0.138776	0.168177	0.825178	0.409271	0.748438
3110015C05Rik	0.439713	-2.29128	4.0148	-0.570708	0.568198	1		2810021J22Rik	114.139	0.357833	0.399602	0.895473	0.370534	0.724445
3110021A11Rik	6.62958	0.554773	1.12901	0.491379	0.623159	0.970629		2810025M15Rik	389.705	-0.0309395	0.20255	-0.15275	0.878596	0.965594
3110021N24Rik	163.298	-0.172466	0.339883	-0.507429	0.611854	0.969163		2810029C07Rik	118.044	0.543566	0.29618	1.83525	0.066468	0.316599
3110035E14Rik	30.2328	-0.74337	0.600273	-1.23839	0.215573	0.785089		2810032G03Rik	24.2968	1.23762	0.983282	1.25867	0.208151	0.564728
3110039I08Rik	0.876368	0.73749	3.49133	0.211235	0.832704	1		2810047C21Rik1	1.41283	-2.82796	3.54489	-0.797758	0.425011	1
3110039M20Rik	65.5496	0.00637006	0.508201	0.0125345	0.989999	0.999926		2810049E08Rik	0.578698	2.66311	3.98111	0.668937	0.503536	1
3110040N11Rik	601.319	0.251705	0.20446	1.23107	0.218295	0.790262		2810055G20Rik	1.67028	4.18146	3.93289	1.0632	0.28769	1
3110043O21Rik	767.793	-0.798829	0.353637	-2.2589	0.0238899	0.24933		2810403A07Rik	3745.35	0.00640019	0.098945	0.0646843	0.948425	0.987104
3110045C21Rik	43.7227	-1.33259	0.499252	-2.66918	0.00760359	0.11399		2810403D21Rik	54.9572	0.101717	0.702865	0.144717	0.884934	0.96818
3110056K07Rik	131.878	-0.141188	0.350976	-0.402274	0.687483	0.973018		2810405F15Rik	1.4598	3.98434	3.9367	1.0121	0.311489	1
3110057O12Rik	79.899	-0.469156	0.638481	-0.7348	0.462461	0.929991		2810408A11Rik	1144.23	0.607124	0.146615	4.14094	3.45892e-05	0.000836879
3110062M04Rik	3118.87	0.0592137	0.163538	0.362079	0.717293	0.975124		2810408I11Rik	22.9324	-0.189404	0.654823	-0.289244	0.772395	0.93175
3110070M22Rik	48.0009	0.424249	0.508167	0.834861	0.403796	0.906869		2810408M09Rik	727.697	0.09242	0.185717	0.497639	0.618739	0.869774
3110082I17Rik	749.631	0.185466	0.284266	0.652438	0.514119	0.948405		2810410L24Rik	95.6844	0.397243	0.367055	1.08225	0.279144	0.644064
3110099E03Rik	0.290547	-1.80104	4.05312	-0.444358	0.656784	1		2810417H13Rik	74.3065	-1.42293	0.472065	-3.01427	0.00257598	0.032426
3200001D21Rik	12.4824	-0.244164	0.924613	-0.264072	0.791725	0.980048		2810428I15Rik	1566.42	0.112983	0.171558	0.658572	0.510171	0.808634
3300002I08Rik	20.1401	0.041874	0.682651	0.0613402	0.951088	0.996777		2810429I04Rik	33.7968	-0.566077	0.593505	-0.953786	0.340192	0.700501
3632451O06Rik	8.29859	-1.90164	1.64766	-1.15414	0.248441	0.816224		2810433D01Rik	0.752441	-3.06488	3.96541	-0.772904	0.439579	1
3632454L22Rik	2.35534	-0.283819	2.75775	-0.102917	0.918029	0.991703		2810442N19Rik	5.53566	0.0783574	1.2892	0.0607799	0.951534	0.98774
3830406C13Rik	1224.9	-0.209438	0.474917	-0.441	0.659213	0.973018		2810454H06Rik	27.6848	-0.464195	0.621453	-0.746951	0.455093	0.777169
3830408C21Rik	71.5928	0.554707	0.415982	1.33349	0.182372	0.740028		2810459M11Rik	322.502	0.140584	0.266282	0.527953	0.597532	0.859201
3830417A13Rik	1.18925	3.64119	3.94235	0.92361	0.35569	0.883125		2810468N07Rik	9.69319	6.71647	3.67006	1.83007	0.0672394	0.319152
4430402I18Rik	62.7699	0.858847	0.545602	1.57413	0.115458	0.609888		2810474O19Rik	8314.43	-0.563124	0.225876	-2.49307	0.0126643	0.107274
4631405J19Rik	42.7674	-0.203056	0.534667	-0.379781	0.704108	0.973923		2900005J15Rik	111.962	0.582878	0.489498	1.19077	0.233745	0.595698
4632415L05Rik	573.319	0.23717	0.225239	1.05297	0.292356	0.854963		2900008C10Rik	0.723372	2.98249	3.96647	0.751927	0.452095	1
4632427E13Rik	694.619	0.0124909	0.173985	0.0717929	0.942767	0.995517		2900009J06Rik	1.60448	-1.94004	3.51328	-0.552202	0.58081	1
4632428C04Rik	7.00699	-0.278767	1.122	-0.248456	0.803782	0.981069		2900011O08Rik	87.7956	4.17297	3.73568	1.11706	NA	1
4632428N05Rik	25.9938	-1.47809	0.889302	-1.66208	0.0964973	0.565147		2900026A02Rik	2667.54	0.504215	0.138657	3.63643	0.000276444	0.00514372
4732416N19Rik	6.85104	-0.850726	1.18944	-0.715235	0.474464	0.937489		2900041M22Rik	0.544502	-2.57939	3.98861	-0.646689	0.517833	1
4732456N10Rik	3.66185	-0.130679	1.80774	-0.0722886	0.942372	0.995517		2900052N01Rik	7.23372	6.2944	3.9037	1.61242	0.10687	0.407991
4732471J01Rik	235.603	0.0743833	0.358597	0.207429	0.835675	0.986324		2900055J20Rik	5.49763	5.89885	3.91473	1.50683	0.131853	0.453008
4732490B19Rik	302.081	0.0133671	0.265488	0.0503494	0.959844	0.998909		2900057B20Rik	0.184586	-0.989599	4.08047	-0.242521	0.808377	1
4732491K20Rik	128.153	-0.196863	0.308442	-0.63825	0.523311	0.951493		2900060B14Rik	34.5275	-0.115228	0.576118	-0.200008	0.841474	0.952663
4831440E17Rik	17.8076	-0.267543	0.987418	-0.270952	0.786428	0.979137		2900076A07Rik	146.685	-0.433403	0.258331	-1.6777	0.0934047	0.380877
4833403I15Rik	0.796864	1.79768	3.61139	0.497781	0.618638	1		2900079G21Rik	7.08905	6.26527	3.91294	1.60117	0.10934	0.411829
4833411C07Rik	0.301069	1.66133	4.04488	0.410724	0.681275	1		2900092C05Rik	0.144674	0.933955	4.08047	0.228884	0.818959	1
4833412C05Rik	0.685633	-0.318608	3.81908	-0.0834252	0.933513	1		2900092D14Rik	4.05009	3.67365	3.66566	1.00218	0.316256	1
4833417C18Rik	21.7309	-0.820493	0.656569	-1.24967	0.211421	0.781286		2900097C17Rik	2452.59	-0.0495632	0.166456	-0.297756	0.765889	0.929696
4833418N02Rik	67.5146	0.687517	0.425123	1.61722	0.105831	0.588005		3000002C10Rik	160.498	-0.00961133	0.261489	-0.0367561	0.970679	0.993067
4833419F23Rik	11.2403	2.8953	0.979787	2.95503	0.00312641	0.056974		3010001F23Rik	0.434023	2.25214	4.00529	0.56229	0.573918	1
4833420G17Rik	1751.27	-0.0531526	0.250625	-0.21208	0.832044	0.985672		3010026O09Rik	559.982	-0.32162	0.250347	-1.2847	0.198897	0.55199
4833422C13Rik	168.552	-0.0093182	0.505773	-0.0184237	0.985301	0.999926		3010033K07Rik	0.496334	2.42726	3.99416	0.607703	0.543385	1
4833423E24Rik	1116.85	-1.36967	0.385995	-3.5484	0.000387572	0.010697		3100003L05Rik	0.144674	0.933955	4.08047	0.228884	0.818959	1
4833427F10Rik	9.18886	0.779387	0.956133	0.815144	0.41499	0.910886		3110001I22Rik	195.216	-0.417532	0.297077	-1.40547	0.159883	0.496332
4833427G06Rik	30.6496	-0.29606	0.57314	-0.516557	0.605465	0.968001		3110002H16Rik	4642.63	-0.254445	0.0841982	-3.02198	0.00251129	0.0317727
4833439L19Rik	10810.9	0.113492	0.150859	0.752305	0.451867	0.925313		3110007F17Rik	27.6731	-0.159884	0.593619	-0.269337	0.78767	0.936533
4921506M07Rik	65.7509	0.412377	0.461766	0.893043	0.371834	0.88923		3110009E18Rik	65.3184	-0.0962607	0.407777	-0.236062	0.813384	0.945238
4921507L20Rik	14.4738	0.660197	0.796226	0.829158	0.407015	0.908052		3110009F21Rik	0.165445	0.933955	4.08047	0.228884	0.818959	1
4921507P07Rik	3.80119	1.49583	1.67392	0.893608	0.371532	0.88923		3110015C05Rik	0.350662	-1.94642	4.03293	-0.482633	0.629357	1
4921509C19Rik	0.132139	0.8274	4.08047	0.202771	0.839314	1		3110021A11Rik	8.63617	-0.268111	1.12504	-0.238313	0.811638	0.944313
4921509O07Rik	0.290547	-1.80104	4.05312	-0.444358	0.656784	1		3110021N24Rik	114.793	-0.234692	0.322335	-0.7281	0.466552	0.784023
4921511C10Rik	32.5703	0.290411	0.560164	0.518439	0.604152	0.967924		3110035E14Rik	70.0783	1.48628	1.01058	1.47071	NA	1
4921511H03Rik	5.82119	-0.698473	1.63234	-0.427896	0.668727	0.973018		3110039I08Rik	5.20791	1.0699	1.61505	0.662459	0.507677	0.807705
4921511I17Rik	61.8352	-1.02435	0.549398	-1.8645	0.0622521	0.44992		3110039M20Rik	144.161	-0.382931	0.362053	-1.05767	0.290208	0.65574
4921511M17Rik	0.290547	-1.80104	4.05312	-0.444358	0.656784	1		3110040N11Rik	697.753	0.136481	0.217416	0.627742	0.530173	0.819449
4921513I03Rik	1.04948	2.16619	3.25588	0.665317	0.505848	0.944865		3110043O21Rik	713.083	-0.485505	0.203347	-2.38757	0.0169603	0.132831
4921517D22Rik	0.428986	0.568443	4.05332	0.140241	0.888469	1		3110045C21Rik	49.0631	0.753927	0.523009	1.44152	0.149438	0.482047
4921524J17Rik	1060.59	0.250848	0.264454	0.948549	0.34285	0.880476		3110052M02Rik	7.378	5.33322	3.2817	1.62514	0.104133	0.403394
4921524L21Rik	0.301069	1.66133	4.04488	0.410724	0.681275	1		3110056K07Rik	175.133	-0.255554	0.259344	-0.985387	0.324434	0.685673
4921531C22Rik	137.092	-0.0291988	0.337036	-0.0866339	0.930962	0.993592		3110057O12Rik	135.419	-0.381815	0.44521	-0.857607	0.39111	0.736977
4921536K21Rik	80.6495	0.195493	0.420099	0.465351	0.64168	0.973018		3110062M04Rik	3314.71	-0.0433737	0.15663	-0.276918	0.781843	0.935329
4930402F06Rik	0.329416	-1.92614	4.04526	-0.476149	0.633969	1		3110070M22Rik	63.1801	0.319001	0.493884	0.645903	0.518342	0.813599
4930402H24Rik	3116.45	-0.11649	0.200996	-0.579562	0.56221	0.960832		3110079O15Rik	0.836112	-0.745983	3.95453	-0.18864	0.850375	1
4930404A05Rik	0.150534	0.8274	4.08047	0.202771	0.839314	1		3110082I17Rik	711.886	-0.00153299	0.170147	-0.00900976	0.992811	0.997698
4930404A10Rik	0.301069	1.66133	4.04488	0.410724	0.681275	1		3110082J24Rik	0.434023	2.25214	4.00529	0.56229	0.573918	1
4930404I05Rik	3.4252	0.037067	2.13252	0.0173818	0.986132	0.999926		3200001D21Rik	23.4171	0.235279	0.751147	0.313226	0.754109	0.925726
4930404N11Rik	512.395	0.186487	0.302163	0.617172	0.537121	0.954655		3300002I08Rik	27.3496	-0.178159	0.601656	-0.296115	0.767142	0.930081
4930405A21Rik	7.516	0.123523	1.01637	0.121534	0.903268	0.991244		3300005D01Rik	1.07464	2.37682	3.83137	0.620359	0.535022	1
4930405J17Rik	0.581095	-2.75337	3.98555	-0.690839	0.489666	1		3425401B19Rik	0.845998	-1.98848	3.97022	-0.500849	0.616477	1
4930407I10Rik	0.36513	-2.04823	4.03424	-0.507712	0.611656	1		3632451O06Rik	10.756	3.49099	2.48325	1.40581	0.15978	0.496116
4930412B13Rik	0.908937	-0.238199	3.46234	-0.0687971	0.945151	1		3632454L22Rik	3.69318	-0.47965	1.82536	-0.262771	0.792727	1
4930412C18Rik	102.454	0.629348	0.594625	1.0584	0.289875	0.853529		3830403N18Rik	0.434023	2.25214	4.00529	0.56229	0.573918	1
4930412O13Rik	147.343	0.711844	0.278667	2.55446	0.0106353	0.146568		3830406C13Rik	1557.96	-0.406602	0.23128	-1.75805	0.0787386	0.348019
4930413F20Rik	341.084	0.360784	0.257483	1.40119	0.161156	0.705355		3830408C21Rik	84.6697	-0.0357932	0.447135	-0.0800499	0.936198	0.98343
4930413G21Rik	879.516	0.316918	0.438056	0.723465	0.469394	0.935328		3830417A13Rik	7.32326	0.225597	1.66107	0.135814	0.891968	0.970387
4930414L22Rik	1858.81	0.362726	0.186547	1.94442	0.0518442	0.406764		3930402G23Rik	0.144674	0.933955	4.08047	0.228884	0.818959	1
4930414N06Rik	90.0117	-0.348249	0.527831	-0.659773	0.509399	0.946354		4430402I18Rik	116.709	-0.390554	0.469098	-0.832564	0.405091	0.745919
4930415O20Rik	23.9729	0.872863	0.680419	1.28283	0.199551	0.766097		4631405J19Rik	37.0727	-0.341866	0.609676	-0.560734	0.574979	0.847787
4930426D05Rik	53.0657	1.53472	0.461772	3.32355	0.000888781	0.0206182		4632415L05Rik	457.914	0.332497	0.204622	1.62493	0.104178	0.403394
4930426L09Rik	8.14833	1.12442	1.08726	1.03418	0.301052	0.859252		4632427E13Rik	756.651	-0.295594	0.147415	-2.00519	0.0449433	0.251149
4930427A07Rik	742.658	-0.568361	0.271492	-2.09348	0.0363067	0.328408		4632428C04Rik	12.103	0.273382	1.30459	0.209555	0.834015	0.950158
4930428O21Rik	0.726368	-3.07145	3.97011	-0.773644	0.439141	1		4632428N05Rik	9.98055	3.66457	3.1566	1.16092	0.245674	0.609137
4930429B21Rik	146.401	0.205275	0.308632	0.665113	0.505978	0.944956		4732416N19Rik	11.1933	0.585575	1.00769	0.581104	0.56117	0.838398
4930429D17Rik	1.96798	-2.58348	2.88048	-0.89689	0.369777	0.888675		4732456N10Rik	0.504112	0.869788	4.03806	0.215398	0.829457	1
4930429F24Rik	0.690522	0.353827	3.98713	0.0887423	0.929287	1		4732471J01Rik	206.931	0.664346	0.316661	2.09797	0.0359078	0.21817
4930430F08Rik	311.146	-0.38137	0.47193	-0.808107	0.419029	0.913043		4732490B19Rik	433.235	-0.265707	0.270509	-0.982246	0.325979	0.687512
4930430J02Rik	0.626263	-1.54572	3.99997	-0.386433	0.699176	1		4732491K20Rik	268.097	-0.539351	0.262488	-2.05476	0.0399018	0.233459
4930431P03Rik	2.24016	0.885583	2.01183	0.440187	0.659802	0.973018		4831440E17Rik	26.6661	0.704744	0.75039	0.93917	0.347643	0.706377
4930432K21Rik	21.8723	0.862897	0.677454	1.27373	0.202757	0.769668		4833403I15Rik	0.434023	2.25214	4.00529	0.56229	0.573918	1
4930440I19Rik	0.296847	-0.134381	4.08047	-0.0329327	0.973728	1		4833412C05Rik	0.698431	-1.63994	3.98737	-0.411283	0.680865	1
4930442L01Rik	24.2655	-0.169363	0.674982	-0.250914	0.80188	0.981069		4833417C18Rik	14.7725	0.854026	0.905696	0.94295	0.345707	0.705494
4930443O20Rik	4.58687	-0.577052	1.58618	-0.363801	0.716007	0.975124		4833418N02Rik	100.805	0.297299	0.378108	0.786281	0.431703	0.763057
4930444F02Rik	0.132139	0.8274	4.08047	0.202771	0.839314	1		4833419F23Rik	40.7168	0.481507	0.570972	0.843311	0.399054	0.743278
4930444M15Rik	3.54777	-0.264806	1.79542	-0.14749	0.882746	0.990426		4833420G17Rik	1873.45	-0.261575	0.128055	-2.04267	0.0410848	0.236785
4930447C04Rik	0.150534	0.8274	4.08047	0.202771	0.839314	1		4833422C13Rik	74.9276	0.167505	0.509102	0.32902	0.742141	0.921218
4930447J18Rik	0.264278	1.53023	4.05332	0.377524	0.705784	1		4833423E24Rik	424.761	0.583021	0.305307	1.90962	0.0561824	0.284374
4930447K03Rik	11.0894	2.27719	0.984784	2.31238	0.0207568	0.228456		4833427F10Rik	27.9615	-0.320089	0.673521	-0.475247	0.634611	0.875114
4930447N08Rik	4.97112	0.940646	1.43733	0.654442	0.512827	0.947996		4833427G06Rik	6.21115	-0.776503	1.60189	-0.484743	0.627859	0.873681
4930448C13Rik	0.150534	0.8274	4.08047	0.202771	0.839314	1		4833428L15Rik	0.288555	-1.70313	4.05565	-0.419939	0.67453	1
4930448I18Rik	0.832239	-0.13648	3.94035	-0.0346365	0.97237	1		4833439L19Rik	12689.9	0.0662697	0.0855787	0.774371	0.438711	0.766985
4930449E18Rik	0.309982	-1.86366	4.04931	-0.460241	0.645343	1		4921504A21Rik	3.0776	5.06302	3.73661	1.35498	0.175425	1
4930451C15Rik	2.25473	-0.810317	2.28429	-0.354735	0.722788	0.975127		4921506M07Rik	129.469	0.708039	0.354452	1.99756	0.0457647	0.253655
4930451G09Rik	106.008	0.762915	0.418098	1.82473	0.0680418	0.47374		4921507L20Rik	19.8815	-0.0556613	0.814294	-0.0683552	0.945503	0.985761
4930452B06Rik	54.5697	-0.63039	0.5005	-1.25952	0.207842	0.77663		4921507P07Rik	9.41029	-1.38652	1.1091	-1.25013	0.211252	0.568938
4930453N24Rik	889.13	-0.131533	0.267941	-0.490903	0.623495	0.970663		4921509O07Rik	1.40091	1.89659	2.85126	0.665177	0.505937	1
4930455C13Rik	1052.89	-0.142684	0.177131	-0.805529	0.420514	0.913935		4921511C10Rik	44.5373	0.818669	0.530076	1.54444	0.122482	0.436801
4930455D15Rik	19.106	-0.079334	0.746648	-0.106254	0.915381	0.991545		4921511H03Rik	5.9486	0.391981	1.52638	0.256804	0.79733	0.9394
4930455F16Rik	0.199988	0.8274	4.08047	0.202771	0.839314	1		4921511I17Rik	5.16296	1.34209	1.88325	0.712642	0.476067	0.789324
4930455H04Rik	90.4281	-0.738286	0.422938	-1.74561	0.0808784	0.51656		4921513I03Rik	1.23368	-2.62173	3.72855	-0.703149	0.481963	1
4930455J16Rik	0.199988	0.8274	4.08047	0.202771	0.839314	1		4921515E04Rik	0.701324	-2.95025	3.97022	-0.743096	0.457423	1
4930459C07Rik	0.145274	-1.09615	4.08047	-0.268634	0.788211	1		4921524J17Rik	1674.85	-0.168156	0.209884	-0.801185	0.423024	0.758148
4930463O16Rik	1.38594	-3.9849	3.54356	-1.12455	0.26078	0.829504		4921525O09Rik	0.368213	1.9768	4.02568	0.491046	0.623394	1
4930465K10Rik	5.00624	-1.06857	1.60206	-0.666995	0.504775	0.944029		4921531C22Rik	200.397	-0.0756485	0.346641	-0.218233	0.827248	0.949205
4930467K11Rik	1.05881	-0.765668	3.90975	-0.195835	0.844739	0.9873		4921533I20Rik	0.698035	-2.94298	3.97054	-0.741205	0.458569	1
4930471C04Rik	1.0848	3.50064	3.19474	1.09575	0.273187	0.838889		4921536K21Rik	81.2598	0.250047	0.388035	0.644393	0.51932	0.813961
4930471M09Rik	0.351996	-0.134381	4.08047	-0.0329327	0.973728	1		4922502N22Rik	0.989879	-3.45241	3.95168	-0.873656	0.382306	1
4930473A02Rik	1600.71	-0.0388324	0.166947	-0.232603	0.81607	0.981911		4930401C15Rik	0.288555	-1.70313	4.05565	-0.419939	0.67453	1
4930473O22Rik	0.290547	-1.80104	4.05312	-0.444358	0.656784	1		4930402H24Rik	3465.26	-0.0576828	0.169165	-0.340984	0.733115	0.919272
4930474G06Rik	1.33979	3.81276	3.67375	1.03784	0.299344	0.858165		4930404I05Rik	5.77954	1.00796	1.66773	0.604389	0.545585	0.828737
4930474H20Rik	0.132139	0.8274	4.08047	0.202771	0.839314	1		4930404N11Rik	607.765	0.116876	0.237173	0.49279	0.622161	0.871493
4930474M22Rik	18.263	0.467313	0.733537	0.637067	0.524081	0.951493		4930405A21Rik	10.9947	1.37163	0.985743	1.39147	0.164083	0.502903
4930478L05Rik	13.7312	-1.32454	1.10048	-1.2036	0.228743	0.801438		4930405D11Rik	0.350662	-1.94642	4.03293	-0.482633	0.629357	1
4930479D17Rik	0.876903	-2.10968	3.97011	-0.531391	0.595148	1		4930405J17Rik	1.75157	0.791718	2.22408	0.355975	0.721859	1
4930481A15Rik	191.518	0.346675	0.25301	1.3702	0.170623	0.720609		4930405L22Rik	0.350662	-1.94642	4.03293	-0.482633	0.629357	1
4930483J18Rik	2.41241	-1.1086	2.33182	-0.475423	0.634486	0.971955		4930406D18Rik	0.434023	2.25214	4.00529	0.56229	0.573918	1
4930483K19Rik	286.917	-0.155145	0.312403	-0.496617	0.619459	0.970103		4930412B13Rik	0.349551	1.91054	4.03118	0.47394	0.635543	1
4930483O08Rik	0.655678	-2.91056	3.9775	-0.731755	0.464318	1		4930412C18Rik	109.879	0.183718	0.3704	0.495998	0.619896	0.869792
4930486F22Rik	0.554826	-0.136437	4.02578	-0.0338909	0.972964	1		4930412O13Rik	253.271	0.309076	0.259171	1.19256	0.233042	0.595514
4930486I03Rik	4.19306	0.0388059	1.53082	0.0253497	0.979776	0.999926		4930413F20Rik	537.605	0.0273877	0.206341	0.13273	0.894407	0.97128
4930486L24Rik	34.1995	2.27768	1.06733	2.134	0.0328427	0.308123		4930413G21Rik	768.895	-0.0800164	0.272354	-0.293796	0.768914	0.93079
4930487D11Rik	0.145274	-1.09615	4.08047	-0.268634	0.788211	1		4930414L22Rik	2793.49	0.149952	0.0998418	1.5019	0.133123	0.454605
4930487H11Rik	1.74035	-3.24721	2.86783	-1.13229	0.257513	0.82663		4930414N06Rik	90.9814	-0.244446	0.442924	-0.551891	0.581023	0.850768
4930500J02Rik	16.3775	-1.09287	0.843807	-1.29516	0.195264	0.761683		4930415F15Rik	0.368692	-0.0278261	4.08047	-0.00681932	0.994559	1
4930502E09Rik	2.92901	-3.21311	1.97486	-1.62701	0.103736	0.584343		4930415O20Rik	37.0208	0.673816	0.543048	1.2408	0.214679	0.573793
4930503B20Rik	41.8311	0.0110323	0.697497	0.015817	0.98738	0.999926		4930419G24Rik	1.88077	4.35431	3.92995	1.10798	0.26787	1
4930503E14Rik	1.01692	-3.55228	3.95228	-0.898792	0.368763	0.888532		4930426D05Rik	76.3202	-0.259666	0.478774	-0.542356	0.587574	0.854703
4930503E24Rik	0.409552	0.568443	4.05332	0.140241	0.888469	1		4930426L09Rik	1.44428	-1.85542	2.89004	-0.642004	0.520871	1
4930503L19Rik	108.784	0.350838	0.451715	0.776681	0.437347	0.920052		4930427A07Rik	432.488	-0.113102	0.292764	-0.386325	0.699256	0.90476
4930503O07Rik	0.150534	0.8274	4.08047	0.202771	0.839314	1		4930429B21Rik	195.012	0.227254	0.275241	0.825653	0.409001	0.748404
4930505A04Rik	1.48956	1.24831	3.67923	0.339285	0.734395	0.975368		4930429D17Rik	3.72435	0.340293	1.80945	0.188064	0.850826	1
4930506C21Rik	415.03	0.173359	0.194909	0.889432	0.373771	0.890629		4930429F24Rik	1.03873	-0.120655	2.665	-0.0452738	0.963889	1
4930506M07Rik	1220.04	-0.410565	0.252443	-1.62637	0.103871	0.584343		4930430F08Rik	444.466	-0.202027	0.368456	-0.548306	0.583482	0.852301
4930507D05Rik	227.452	0.176521	0.312665	0.564567	0.572368	0.962489		4930430F21Rik	0.722976	1.70133	3.98111	0.427351	0.669124	1
4930509E16Rik	0.619832	1.05871	4.01494	0.263694	0.792016	1		4930430J02Rik	0.815943	0.626499	3.95635	0.158353	0.874179	1
4930511A02Rik	0.802125	3.06202	3.95977	0.773281	0.439356	1		4930431F12Rik	0.165445	0.933955	4.08047	0.228884	0.818959	1
4930511M06Rik	1.01269	2.09907	3.95982	0.530094	0.596047	1		4930431P03Rik	0.368692	-0.0278261	4.08047	-0.00681932	0.994559	1
4930512B01Rik	331.163	-0.335389	0.270994	-1.23763	0.215855	0.785129		4930432K21Rik	19.8887	0.091713	0.908197	0.100984	0.919563	0.978741
4930513D17Rik	1.34633	-3.95459	3.58472	-1.10318	0.26995	0.836265		4930433I11Rik	0.144674	0.933955	4.08047	0.228884	0.818959	1
4930513N10Rik	158.2	0.0908945	0.299228	0.303764	0.761308	0.976067		4930434J06Rik	0.144674	0.933955	4.08047	0.228884	0.818959	1
4930515G01Rik	50.2328	-0.578112	0.561154	-1.03022	0.302906	0.860166		4930440I19Rik	0.700061	-0.141621	3.98355	-0.0355515	0.97164	1
4930515G16Rik	0.199988	0.8274	4.08047	0.202771	0.839314	1		4930442L01Rik	87.9808	-0.611652	0.49269	-1.24145	0.214438	0.573581
4930519F09Rik	0.199988	0.8274	4.08047	0.202771	0.839314	1		4930443O20Rik	2.95669	-1.03714	1.70253	-0.609178	0.542407	1
4930519G04Rik	0.145274	-1.09615	4.08047	-0.268634	0.788211	1		4930444F02Rik	0.184107	0.933955	4.08047	0.228884	0.818959	1
4930520O04Rik	15.6528	-0.859775	0.797321	-1.07833	0.280886	0.847958		4930444M15Rik	2.32964	1.95842	2.09526	0.934694	0.349946	1
4930522H14Rik	0.132139	0.8274	4.08047	0.202771	0.839314	1		4930444P10Rik	0.289349	1.67465	4.05285	0.413202	0.679459	1
4930523C07Rik	824.136	0.305238	0.165931	1.83954	0.0658353	0.464182		4930445N18Rik	0.512491	1.01502	4.02568	0.252135	0.800937	1
4930523O13Rik	0.329416	-1.92614	4.04526	-0.476149	0.633969	1		4930447A16Rik	0.968792	0.831323	3.92801	0.211639	0.832388	1
4930524O08Rik	0.132139	0.8274	4.08047	0.202771	0.839314	1		4930447C04Rik	1.776	3.15232	3.93413	0.801273	0.422973	1
4930525D18Rik	1.68279	-4.26963	2.84272	-1.50196	0.133109	0.652847		4930447J18Rik	0.472662	-0.741356	4.05565	-0.182796	0.854958	1
4930525G20Rik	1.81179	-4.37569	3.93257	-1.11268	0.265846	0.833659		4930447K03Rik	17.5629	0.763894	0.96034	0.795441	0.426357	0.7609
4930526I15Rik	549.947	0.430557	0.345282	1.24697	0.212407	0.781432		4930447N08Rik	10.5558	1.06379	0.985451	1.0795	0.280365	0.645238
4930526L06Rik	0.602137	2.65599	3.97682	0.667869	0.504217	1		4930448H16Rik	0.165445	0.933955	4.08047	0.228884	0.818959	1
4930528A17Rik	121.097	0.266812	0.338335	0.788603	0.430344	0.919557		4930448I18Rik	2.13429	1.12928	2.10288	0.537015	0.591257	1
4930528P14Rik	0.164708	-1.09615	4.08047	-0.268634	0.788211	1		4930449E18Rik	1.00883	2.26259	3.93606	0.574837	0.565401	1
4930529C04Rik	0.301069	1.66133	4.04488	0.410724	0.681275	1		4930451C15Rik	7.54426	-3.53191	1.71478	-2.05969	0.0394278	0.231807
4930529M08Rik	17.5619	0.302252	0.748306	0.403914	0.686276	0.973018		4930451G09Rik	124.697	0.55345	0.382505	1.44691	0.147922	0.480722
4930532M18Rik	0.301069	1.66133	4.04488	0.410724	0.681275	1		4930452B06Rik	50.6099	0.629762	0.592821	1.06231	0.288093	0.653174
4930533B01Rik	10.965	-0.665562	1.5037	-0.442617	0.658043	0.973018		4930452G13Rik	0.184586	-0.989599	4.08047	-0.242521	0.808377	1
4930538K18Rik	92.6934	-1.24871	0.493598	-2.52982	0.0114123	0.152788		4930453H23Rik	0.922928	-3.34324	3.95519	-0.84528	0.397955	1
4930539E08Rik	277.785	-0.602928	0.41534	-1.45165	0.146599	0.680758		4930453N24Rik	1203.17	-0.340904	0.219107	-1.55588	0.119737	0.431889
4930539J05Rik	165.128	0.243601	0.410653	0.593204	0.553044	0.95837		4930455B14Rik	0.578698	2.66311	3.98111	0.668937	0.503536	1
4930539M17Rik	3.86829	0.0963906	2.54705	0.037844	0.969812	0.999082		4930455C13Rik	1162.84	-0.174051	0.115398	-1.50826	0.131488	0.453008
4930539N22Rik	0.150534	0.8274	4.08047	0.202771	0.839314	1		4930455D15Rik	13.3576	-0.333329	0.910469	-0.366107	0.714286	0.910045
4930542C21Rik	1.95518	-1.24155	2.33951	-0.530687	0.595636	0.96384		4930455H04Rik	81.4303	0.230276	0.399009	0.57712	0.563858	0.839882
4930544D05Rik	0.301069	1.66133	4.04488	0.410724	0.681275	1		4930459C07Rik	0.737863	-1.63994	3.98737	-0.411283	0.680865	1
4930544M13Rik	0.461555	-0.964371	4.04526	-0.238395	0.811574	1		4930465K10Rik	4.35145	-0.371397	1.4597	-0.254433	0.799161	1
4930546C10Rik	0.150534	0.8274	4.08047	0.202771	0.839314	1		4930467D21Rik	1.45973	-4.01303	3.93728	-1.01924	0.308089	1
4930546K05Rik	25.2754	-0.117761	0.794605	-0.148201	0.882185	0.990426		4930467E23Rik	0.165445	0.933955	4.08047	0.228884	0.818959	1
4930547E08Rik	0.164708	-1.09615	4.08047	-0.268634	0.788211	1		4930467K11Rik	0.67027	-2.88879	3.97296	-0.727114	0.467156	1
4930547E14Rik	2.37541	0.577018	1.88218	0.306569	0.759171	0.975766		4930469G21Rik	0.144674	0.933955	4.08047	0.228884	0.818959	1
4930548G14Rik	0.81123	3.09195	3.9587	0.781053	0.434771	1		4930471C04Rik	5.04972	0.834029	1.34248	0.62126	0.534428	0.821433
4930548H24Rik	1.58567	4.05382	3.93353	1.03058	0.302738	0.860166		4930471M09Rik	0.144278	-0.989599	4.08047	-0.242521	0.808377	1
4930549G23Rik	791.101	-0.25556	0.363094	-0.703841	0.481532	0.939441		4930473A02Rik	1555.55	-0.0161738	0.0979921	-0.165052	0.868903	0.962334
4930550C14Rik	1.36879	-1.3456	3.1246	-0.430647	0.666725	0.973018		4930474G06Rik	9.83942	-0.128602	1.15482	-0.111362	0.91133	0.976032
4930552P12Rik	1.85492	-0.00118005	2.81252	-0.00041957	0.999665	0.999939		4930474M22Rik	0.485053	-0.866809	4.04348	-0.214372	0.830257	1
4930555B11Rik	1.71781	4.16873	3.93149	1.06034	0.288988	0.853424		4930474N09Rik	0.61813	2.74993	3.97681	0.691491	0.489257	1
4930555G01Rik	0.626263	-1.54572	3.99997	-0.386433	0.699176	1		4930478L05Rik	6.12592	-1.71773	1.66636	-1.03082	0.302624	0.669
4930556M19Rik	319.866	-0.491658	0.265409	-1.85246	0.0639604	0.456711		4930478P22Rik	0.175331	-0.989599	4.08047	-0.242521	0.808377	1
4930557J02Rik	0.84802	3.15237	3.95658	0.79674	0.425602	1		4930479D17Rik	0.679922	-1.59502	3.98989	-0.399765	0.68933	1
4930558J18Rik	9.01332	-3.45877	1.28257	-2.69674	0.00700209	0.107878		4930480G23Rik	0.289349	1.67465	4.05285	0.413202	0.679459	1
4930558K02Rik	4.10158	1.57023	1.32192	1.18784	0.234895	0.807283		4930480K15Rik	1.73609	4.2392	3.93187	1.07816	0.280961	1
4930562C15Rik	117.407	-0.0861414	0.310304	-0.277603	0.781317	0.97901		4930481A15Rik	274.879	0.160835	0.253408	0.63469	0.52563	0.81737
4930562F07Rik	299.82	0.298646	0.209747	1.42384	0.154492	0.694188		4930483J18Rik	2.84654	-2.18871	2.12656	-1.02923	0.303373	1
4930563D23Rik	1.01692	-3.55228	3.95228	-0.898792	0.368763	0.888532		4930483K19Rik	426.517	0.484392	0.214263	2.26073	0.0237758	0.167148
4930563E18Rik	1.98262	0.36353	2.8907	0.125759	0.899923	0.990795		4930483O08Rik	0.723372	2.98249	3.96647	0.751927	0.452095	1
4930563E22Rik	287.708	-0.0627641	0.287293	-0.218467	0.827065	0.98383		4930486F22Rik	1.56258	0.309641	2.8604	0.108251	0.913797	1
4930564C03Rik	0.528557	2.48246	3.98566	0.622849	0.533384	1		4930486I03Rik	18.0689	0.600298	0.83965	0.714938	0.474647	0.788258
4930565D16Rik	0.301069	1.66133	4.04488	0.410724	0.681275	1		4930486L24Rik	59.2294	1.15742	0.412691	2.80457	0.00503833	0.0553111
4930565N06Rik	8.14151	-0.601677	1.09898	-0.547489	0.584043	0.962603		4930487H11Rik	0.657247	-1.43163	3.99974	-0.357931	0.720395	1
4930570G19Rik	0.301069	1.66133	4.04488	0.410724	0.681275	1		4930500F04Rik	0.670667	-1.57213	3.99121	-0.393898	0.693656	1
4930577N17Rik	214.097	0.505045	0.319623	1.58013	0.114077	0.60889		4930500J02Rik	12.2001	-0.440623	1.14375	-0.385244	0.700056	0.90476
4930578C19Rik	0.150534	0.8274	4.08047	0.202771	0.839314	1		4930500L23Rik	0.434023	2.25214	4.00529	0.56229	0.573918	1
4930578E11Rik	0.264278	1.53023	4.05332	0.377524	0.705784	1		4930502A04Rik	0.700061	-0.141621	3.98355	-0.0355515	0.97164	1
4930578I06Rik	7.64939	0.584167	1.33566	0.437363	0.661848	0.973018		4930502E09Rik	3.34588	1.62411	1.81	0.897297	0.36956	1
4930578M01Rik	9.68835	1.06989	0.985673	1.08544	0.277726	0.844792		4930503B20Rik	35.2431	0.101183	0.635504	0.159216	0.873498	0.963786
4930579G18Rik	142.877	-0.0508603	0.294102	-0.172934	0.862703	0.988478		4930503E24Rik	0.184586	-0.989599	4.08047	-0.242521	0.808377	1
4930579G24Rik	263.099	-0.391569	0.244315	-1.60272	0.108996	0.597164		4930503L19Rik	65.076	0.900155	0.552611	1.62891	0.103331	0.401695
4930579K19Rik	29.8534	1.28647	0.634744	2.02676	0.0426871	0.3624		4930503O07Rik	0.629331	-1.40652	4.00135	-0.351511	0.725205	1
4930581F22Rik	117.894	0.317036	0.34214	0.926625	0.354121	0.883125		4930505A04Rik	3.83752	-0.844992	2.39488	-0.352832	0.724214	1
4930583K01Rik	1.82155	-1.12934	2.06295	-0.547436	0.584079	0.962603		4930505G20Rik	0.473059	0.869788	4.03806	0.215398	0.829457	1
4930590J08Rik	2.07383	2.28448	2.05587	1.1112	0.266484	0.834		4930506C21Rik	814.875	-0.159146	0.126746	-1.25563	0.20925	0.566414
4930592A05Rik	1.64	1.2381	2.06861	0.598518	0.549495	0.95837		4930506M07Rik	1222.49	0.125731	0.176966	0.710481	0.477406	0.789794
4930593A02Rik	0.484135	0.568443	4.05332	0.140241	0.888469	1		4930507D05Rik	210.72	-0.0899299	0.282193	-0.318682	0.749967	0.924073
4930594C11Rik	29.3115	0.634503	0.743839	0.853011	0.393653	0.901166		4930509E16Rik	4.94045	-1.51792	1.42231	-1.06722	0.285873	0.651338
4930596D02Rik	8.87729	0.162153	0.92602	0.175107	0.860995	0.988478		4930509K18Rik	0.33089	1.84195	4.03713	0.456252	0.648209	1
4930596I21Rik	4.22351	-0.503418	1.40496	-0.358315	0.720108	0.975127		4930511A02Rik	0.288555	-1.70313	4.05565	-0.419939	0.67453	1
4930599N23Rik	152.485	0.172446	0.30457	0.566194	0.571262	0.962489		4930511E03Rik	1.67345	-0.374604	2.8739	-0.130347	0.896292	1
4931402G19Rik	173.211	-0.14604	0.288744	-0.505777	0.613013	0.969217		4930511M06Rik	2.42879	2.81828	2.36309	1.19263	0.233016	1
4931403E22Rik	70.4419	0.107505	0.344414	0.31214	0.754934	0.975766		4930512B01Rik	353.339	-0.488064	0.22336	-2.18511	0.0288811	0.189206
4931403G20Rik	239.903	-0.409842	0.295931	-1.38493	0.166075	0.714057		4930513D17Rik	1.14544	-1.30269	3.81132	-0.341795	0.732505	1
4931406C07Rik	315.562	0.137235	0.335107	0.409525	0.682154	0.973018		4930513N10Rik	88.128	-0.0393963	0.414822	-0.0949717	0.924337	0.979313
4931406H21Rik	275.152	-0.0988237	0.366332	-0.269766	0.787341	0.979137		4930513O06Rik	0.698035	-2.94298	3.97054	-0.741205	0.458569	1
4931406P16Rik	2278.61	-0.117577	0.219703	-0.53516	0.592539	0.96384		4930515G01Rik	39.1403	-0.0609105	0.533724	-0.114124	0.90914	0.97565
4931408D14Rik	1.79165	0.804529	2.96704	0.271155	0.786271	0.979137		4930517E11Rik	0.738343	-3.01957	3.96727	-0.761121	0.446585	1
4931414P19Rik	333.213	0.0507768	0.279039	0.18197	0.855606	0.988478		4930518P08Rik	1.68975	2.04276	2.84904	0.716999	0.473375	1
4931423N10Rik	0.364696	-0.134381	4.08047	-0.0329327	0.973728	1		4930519G04Rik	4.27009	0.748131	2.07483	0.360575	0.718417	1
4931428F04Rik	700.959	0.401569	0.218615	1.83688	0.0662272	0.466273		4930519H02Rik	0.368213	1.9768	4.02568	0.491046	0.623394	1
4931428L18Rik	0.451603	2.24286	3.99971	0.560756	0.574964	1		4930520O04Rik	7.69319	-0.241055	1.26226	-0.190972	0.848548	0.955009
4931429I11Rik	1.26097	-0.130165	3.86033	-0.0337186	0.973102	0.999082		4930522H14Rik	1.51445	-1.14285	2.91401	-0.392191	0.694917	1
4931429L15Rik	0.219857	-1.09615	4.08047	-0.268634	0.788211	1		4930522O17Rik	0.144278	-0.989599	4.08047	-0.242521	0.808377	1
4931431C16Rik	304.185	0.263768	0.223552	1.1799	0.23804	0.81089		4930523C07Rik	1498.81	-0.173827	0.148586	-1.16987	0.242053	0.605188
4931440F15Rik	28.3351	0.562643	1.1085	0.507573	0.611753	0.969163		4930524C18Rik	0.699103	2.91597	3.96926	0.734639	0.462559	1
4931440J10Rik	137.32	-0.00475663	0.381366	-0.0124726	0.990049	0.999926		4930524O08Rik	4.35273	-1.03173	1.75381	-0.588279	0.556345	1
4931440P22Rik	664.689	0.0930788	0.381833	0.243768	0.80741	0.981069		4930525D18Rik	0.288952	-0.0278261	4.08047	-0.00681932	0.994559	1
4932411N23Rik	0.219857	-1.09615	4.08047	-0.268634	0.788211	1		4930525G20Rik	5.26796	-0.157105	1.87439	-0.0838163	0.933202	0.982239
4932412D23Rik	0.277413	-0.134381	4.08047	-0.0329327	0.973728	1		4930526I15Rik	597.634	0.210781	0.211817	0.995112	0.319682	0.681232
4932414N04Rik	1.76744	-1.13715	2.35657	-0.482544	0.62942	0.971727		4930528A17Rik	120.96	0.101278	0.36738	0.275676	0.782797	0.935329
4932415M13Rik	0.329416	-1.92614	4.04526	-0.476149	0.633969	1		4930529M08Rik	7.89268	0.706717	1.58876	0.444824	0.656447	0.886154
4932416H05Rik	418.062	0.202753	0.339438	0.597318	0.550295	0.95837		4930533B01Rik	4.19412	-0.39366	1.78301	-0.220783	0.825261	1
4932438A13Rik	2769.77	-0.00555258	0.35031	-0.0158505	0.987354	0.999926		4930538K18Rik	8.9655	-0.522818	1.55602	-0.335997	0.736873	0.919854
4932438H23Rik	58.8115	-0.350281	0.385831	-0.907861	0.363951	0.887565		4930539E08Rik	41.2733	0.150267	0.886252	0.169553	0.865362	0.960482
4932441J04Rik	23.8207	-0.046778	0.618273	-0.075659	0.93969	0.995415		4930539J05Rik	92.0575	-0.0424142	0.352794	-0.120224	0.904306	0.974533
4932702P03Rik	64.0185	0.0339922	0.383302	0.0886825	0.929334	0.993184		4930539M17Rik	6.80912	-0.779021	1.23467	-0.630955	0.52807	0.819025
4933400A11Rik	12.6685	-1.03569	1.00937	-1.02608	0.304856	0.861449		4930539N22Rik	1.59142	4.1141	3.93413	1.04574	0.295679	1
4933400C23Rik	0.399975	2.02049	4.01494	0.503244	0.614793	1		4930542C21Rik	1.10656	-1.01495	3.91089	-0.25952	0.795234	1
4933400F21Rik	27.2642	-0.230437	0.878271	-0.262376	0.793032	0.980048		4930544M13Rik	0.738343	-3.01957	3.96727	-0.761121	0.446585	1
4933401H06Rik	41.6756	-0.00575742	0.643322	-0.00894952	0.992859	0.999926		4930545E07Rik	0.656768	0.301486	4.00052	0.0753617	0.939927	1
4933402D24Rik	2.60126	-1.9407	2.59759	-0.747113	0.454995	0.925789		4930545L23Rik	0.722182	-0.576809	3.97916	-0.144958	0.884744	1
4933402J15Rik	0.728544	2.92993	3.96481	0.738984	0.459917	1		4930546K05Rik	35.4402	0.0706071	0.730071	0.0967126	0.922955	0.979213
4933404O12Rik	241.569	-0.966985	0.339099	-2.85163	0.00434957	0.0741624		4930547E08Rik	0.175331	-0.989599	4.08047	-0.242521	0.808377	1
4933405D12Rik	1.53476	0.425734	2.18007	0.195285	0.84517	0.9873		4930547E14Rik	1.45722	-1.58188	3.61104	-0.438066	0.661338	1
4933405E24Rik	0.384565	-2.11719	4.0284	-0.525567	0.599189	1		4930548G14Rik	11.2321	1.9256	1.32438	1.45396	0.145956	0.476368
4933405L10Rik	0.622674	0.109166	3.91909	0.0278548	0.977778	1		4930548H24Rik	2.2226	4.59148	3.89341	1.17929	0.238281	1
4933406C10Rik	5.40851	0.814518	1.14824	0.709364	0.478099	0.938085		4930548J01Rik	0.55232	2.56805	3.98612	0.644247	0.519415	1
4933406J10Rik	5.06355	-0.315343	1.32755	-0.237538	0.812239	0.981069		4930549G23Rik	759.924	-0.229733	0.198994	-1.15447	0.248306	0.612098
4933406K04Rik	0.82354	-3.24118	3.96314	-0.817831	0.413454	1		4930550C14Rik	0.289349	1.67465	4.05285	0.413202	0.679459	1
4933407K13Rik	94.7738	0.0342901	0.460369	0.0744838	0.940625	0.995517		4930552P12Rik	5.4664	1.78028	1.941	0.917201	0.359037	0.715769
4933407L21Rik	2.90408	1.36435	2.15559	0.632937	0.526775	0.952762		4930555G01Rik	0.144674	0.933955	4.08047	0.228884	0.818959	1
4933408B17Rik	4.86727	-0.551726	1.35933	-0.405882	0.684829	0.973018		4930556G01Rik	0.175331	-0.989599	4.08047	-0.242521	0.808377	1
4933408J17Rik	395.448	0.24177	0.306648	0.788428	0.430446	0.919557		4930556M19Rik	187.594	-0.1571	0.24978	-0.628952	0.52938	0.819199
4933411K16Rik	14.0939	-1.09639	0.904858	-1.21167	0.225637	0.800169		4930557A04Rik	0.369171	-2.0114	4.02747	-0.49942	0.617484	1
4933411K20Rik	576.284	-0.022924	0.340008	-0.0674218	0.946246	0.99559		4930557J02Rik	0.165445	0.933955	4.08047	0.228884	0.818959	1
4933412E12Rik	1231.48	0.283835	0.266292	1.06588	0.28648	0.852134		4930558G05Rik	0.288555	-1.70313	4.05565	-0.419939	0.67453	1
4933413G19Rik	8.73475	0.215721	0.977244	0.220744	0.825292	0.983226		4930558J18Rik	5.57925	-1.53859	1.86681	-0.824181	0.409837	0.748798
4933413J09Rik	11.1905	-0.372854	1.02127	-0.365087	0.715047	0.975124		4930558K02Rik	2.28954	-0.886562	2.72286	-0.325599	0.744728	1
4933413L06Rik	0.660696	2.80051	3.9702	0.705382	0.480572	1		4930562C15Rik	123.007	0.0798202	0.421769	0.189251	0.849896	0.955009
4933416E03Rik	0.164708	-1.09615	4.08047	-0.268634	0.788211	1		4930562F07Rik	564.588	-0.175738	0.191333	-0.918493	0.358361	0.71557
4933416M06Rik	13.1745	-0.565629	1.12785	-0.501513	0.61601	0.970068		4930563D23Rik	0.981388	1.0417	3.93448	0.264762	0.791193	1
4933416M07Rik	534.081	-0.223316	0.269067	-0.829964	0.406559	0.907635		4930563E18Rik	2.58915	-0.527802	2.00606	-0.263104	0.79247	1
4933417D19Rik	68.2173	-0.165319	0.385182	-0.429196	0.667781	0.973018		4930563E22Rik	257.504	-0.168084	0.206034	-0.815808	0.41461	0.752141
4933417G07Rik	2.37087	3.53648	2.68615	1.31656	0.187986	0.748803		4930563F08Rik	1.01272	3.46489	3.9496	0.877277	0.380336	1
4933417O13Rik	1.01269	2.09907	3.95982	0.530094	0.596047	1		4930565N06Rik	15.6835	0.660093	0.953502	0.692283	0.48876	0.7966
4933421O10Rik	111.941	0.595786	0.364315	1.63536	0.101973	0.580353		4930568D16Rik	0.144278	-0.989599	4.08047	-0.242521	0.808377	1
4933422A05Rik	0.658832	-2.92053	3.97702	-0.734351	0.462735	1		4930568G15Rik	0.144674	0.933955	4.08047	0.228884	0.818959	1
4933424G05Rik	6.58019	0.178811	1.13543	0.157483	0.874864	0.988874		4930570G19Rik	2.89349	4.97425	3.92187	1.26834	0.204678	1
4933424G06Rik	1.6878	-0.130604	2.46588	-0.0529642	0.95776	0.998321		4930572O03Rik	0.175331	-0.989599	4.08047	-0.242521	0.808377	1
4933425L06Rik	0.145274	-1.09615	4.08047	-0.268634	0.788211	1		4930573O16Rik	0.698035	-2.94298	3.97054	-0.741205	0.458569	1
4933426M11Rik	13591.5	-0.394096	0.137258	-2.8712	0.00408913	0.071069		4930577N17Rik	179.444	0.0927757	0.350909	0.264387	0.791482	0.937823
4933427D14Rik	1189.86	-0.12532	0.173248	-0.723353	0.469463	0.935328		4930578E11Rik	0.340776	-0.0278261	4.08047	-0.00681932	0.994559	1
4933427E11Rik	44.9075	0.203662	0.528139	0.385622	0.699777	0.973249		4930578I06Rik	2.63511	1.09482	1.91616	0.571364	0.567753	1
4933427E13Rik	0.515665	-1.08646	4.03424	-0.269309	0.787692	1		4930578M01Rik	3.59707	-0.0367228	1.4473	-0.0253733	0.979757	1
4933427G17Rik	1.05374	3.46068	3.94706	0.876774	0.38061	0.892793		4930579F01Rik	0.165445	0.933955	4.08047	0.228884	0.818959	1
4933427I22Rik	0.132139	0.8274	4.08047	0.202771	0.839314	1		4930579G18Rik	124.496	0.140921	0.352391	0.399901	0.68923	0.90013
4933428G20Rik	443.773	0.207686	0.302972	0.685496	0.493031	0.941785		4930579G24Rik	313.492	-0.634216	0.27206	-2.33117	0.0197446	0.148679
4933429O19Rik	0.150534	0.8274	4.08047	0.202771	0.839314	1		4930579K19Rik	38.0713	0.620646	0.558201	1.11187	0.266194	0.628576
4933430H16Rik	0.164708	-1.09615	4.08047	-0.268634	0.788211	1		4930581F22Rik	138.615	-0.456156	0.319322	-1.42851	0.153144	0.486666
4933430I17Rik	4.9408	-0.254053	1.5947	-0.15931	0.873424	0.988874		4930583K01Rik	1.78369	1.37155	3.54883	0.386478	0.699143	1
4933430M04Rik	0.329416	-1.92614	4.04526	-0.476149	0.633969	1		4930590J08Rik	2.88562	-0.558049	2.45503	-0.227309	0.820184	1
4933431E20Rik	257.196	0.0878948	0.279394	0.314591	0.753072	0.975766		4930592A05Rik	9.14954	-0.00529614	1.23539	-0.004287	0.996579	0.999127
4933432I03Rik	0.132139	0.8274	4.08047	0.202771	0.839314	1		4930592I03Rik	1.31545	-3.86228	3.94062	-0.98012	0.327027	1
4933432I09Rik	0.290547	-1.80104	4.05312	-0.444358	0.656784	1		4930593A02Rik	1.19241	-0.41579	2.54455	-0.163404	0.8702	1
4933433G15Rik	13.377	-0.581698	0.912099	-0.637757	0.523632	0.951493		4930593C16Rik	0.33089	1.84195	4.03713	0.456252	0.648209	1
4933433G19Rik	495.403	-0.0729126	0.352963	-0.206573	0.836343	0.986324		4930594C11Rik	39.8955	1.13644	0.627109	1.8122	0.0699556	0.326938
4933433H22Rik	9.24261	-1.29379	1.54248	-0.838774	0.401596	0.906739		4930596D02Rik	1.06577	0.0951834	3.89668	0.0244268	0.980512	1
4933434E20Rik	2273.32	0.132754	0.209053	0.635024	0.525413	0.951886		4930596I21Rik	7.34596	0.926644	1.08997	0.850156	0.395238	0.74023
4933438K21Rik	0.490535	-0.839261	4.05312	-0.207066	0.835959	1		4930597G03Rik	0.175331	-0.989599	4.08047	-0.242521	0.808377	1
4933439C10Rik	517.443	-0.286225	0.321304	-0.890824	0.373024	0.890239		4930599N23Rik	155.735	-0.200844	0.311675	-0.644402	0.519314	0.813961
4933439K11Rik	148.104	-0.275373	0.322044	-0.855078	0.392508	0.900331		4931402G19Rik	181.869	0.0583434	0.319666	0.182513	0.85518	0.956647
4933440J02Rik	0.461555	-0.964371	4.04526	-0.238395	0.811574	1		4931403E22Rik	122.639	0.230782	0.294586	0.783413	0.433385	0.763766
4933440M02Rik	0.290547	-1.80104	4.05312	-0.444358	0.656784	1		4931403G20Rik	249.261	-0.288389	0.230198	-1.25279	0.210283	0.567479
5031410I06Rik	0.150534	0.8274	4.08047	0.202771	0.839314	1		4931406C07Rik	544.129	-0.277837	0.188238	-1.47599	0.139947	0.465651
5031414D18Rik	12.3582	-2.094	1.164	-1.79897	0.0720231	0.488813		4931406H21Rik	278.183	0.480363	0.307006	1.56467	0.11766	0.426877
5031425E22Rik	1134.14	0.102668	0.271817	0.37771	0.705646	0.974503		4931406P16Rik	2334.42	0.168157	0.179964	0.934393	0.350101	0.707899
5031426D15Rik	58.9375	0.51035	0.620578	0.822379	0.410861	0.909189		4931408D14Rik	1.22494	0.331875	3.07137	0.108054	0.913953	1
5031434C07Rik	1.5988	2.96884	3.61365	0.821564	0.411325	0.909612		4931412M21	0.184586	-0.989599	4.08047	-0.242521	0.808377	1
5031434O11Rik	8.28053	0.0575732	0.938677	0.0613345	0.951093	0.996777		4931414P19Rik	256.681	-0.00706773	0.208349	-0.0339226	0.972939	0.993742
5031439G07Rik	7395.07	0.330177	0.23085	1.43027	0.15264	0.691313		4931423N10Rik	1.15541	-0.728476	3.89037	-0.187251	0.851464	1
5033403H07Rik	8.28917	0.169128	0.980622	0.172471	0.863068	0.988478		4931428F04Rik	718.488	0.239104	0.208	1.14954	0.250335	0.614763
5033406O09Rik	37.7383	1.96406	0.683584	2.87318	0.00406368	0.0707027		4931429I11Rik	1.32284	3.84764	3.93966	0.976643	0.328746	1
5133400J02Rik	0.132139	0.8274	4.08047	0.202771	0.839314	1		4931429L15Rik	1.32284	3.84764	3.93966	0.976643	0.328746	1
5330417C22Rik	22.0082	2.86196	1.4087	2.03163	0.0421907	0.360395		4931430N09Rik	1.31512	3.83309	3.93999	0.972866	0.33062	1
5330426P16Rik	73.1967	0.119396	0.4102	0.291068	0.771	0.977687		4931431C16Rik	296.464	0.104723	0.236457	0.442883	0.65785	0.886893
5430401F13Rik	0.164708	-1.09615	4.08047	-0.268634	0.788211	1		4931440F15Rik	33.1342	0.675074	0.827879	0.815426	0.414828	0.752141
5430402O13Rik	6.3233	0.427323	1.22694	0.348282	0.727628	0.975234		4931440J10Rik	119.792	0.0748822	0.327247	0.228824	0.819005	0.947083
5430403N17Rik	2.36719	-0.164506	2.38573	-0.068954	0.945026	0.99559		4931440P22Rik	399.825	0.51043	0.255396	1.99858	0.0456541	0.253204
5430405H02Rik	312.941	-0.12291	0.253824	-0.484234	0.62822	0.971727		4932412D23Rik	0.866063	-2.04666	3.96773	-0.515825	0.605977	1
5430416N02Rik	100.864	0.0831596	0.355487	0.233931	0.815038	0.981659		4932413F04Rik	0.144674	0.933955	4.08047	0.228884	0.818959	1
5430416O09Rik	1.64708	-4.23845	3.93513	-1.07708	0.281445	0.847958		4932414N04Rik	0.803195	0.268563	3.95127	0.0679688	0.94581	1
5430417L22Rik	2829.2	-0.52495	0.152937	-3.43245	0.000598148	0.0151851		4932416H05Rik	284.659	0.126862	0.204747	0.619603	0.535519	0.822144
5430419D17Rik	0.494124	-2.5075	3.99997	-0.626878	0.530739	1		4932438A13Rik	3673.22	0.0618146	0.237908	0.259825	0.794998	0.938914
5430421N21Rik	16.8196	-0.0511543	0.732211	-0.0698628	0.944303	0.995517		4932438H23Rik	63.8857	0.0856793	0.536534	0.15969	0.873125	0.963716
5430425K12Rik	0.528557	2.48246	3.98566	0.622849	0.533384	1		4932441J04Rik	18.4603	-0.00891316	0.748277	-0.0119116	0.990496	0.997464
5430427M07Rik	1.17322	0.46707	3.21726	0.145176	0.884572	0.990426		4932443I19Rik	0.144674	0.933955	4.08047	0.228884	0.818959	1
5430427O19Rik	2.8398	-1.70561	3.13488	-0.544074	0.58639	0.963258		4932702P03Rik	78.3455	0.269082	0.406527	0.661904	0.508033	0.807736
5430428K19Rik	1.0664	3.47748	3.14047	1.10731	0.268159	0.834645		4933400A11Rik	6.83128	-1.36319	1.39398	-0.977906	0.328121	0.689359
5430435G22Rik	436.288	-1.00999	0.263906	-3.82709	0.000129667	0.00433395		4933400C23Rik	0.289349	1.67465	4.05285	0.413202	0.679459	1
5430437J10Rik	3.39488	1.36377	1.57083	0.868181	0.385295	0.896963		4933400F21Rik	23.6738	0.371984	0.693079	0.536712	0.591467	0.856388
5430440P10Rik	22.6625	0.11612	0.71129	0.163253	0.870319	0.988874		4933401H06Rik	139.548	-0.12677	0.3681	-0.344391	0.730552	0.918715
5530601H04Rik	156.356	0.17038	0.38991	0.436973	0.662131	0.973018		4933402D24Rik	1.87262	2.06057	2.61043	0.78936	0.429902	1
5730403I07Rik	0.528557	2.48246	3.98566	0.622849	0.533384	1		4933402N03Rik	0.434023	2.25214	4.00529	0.56229	0.573918	1
5730405O15Rik	17.0723	-0.545407	0.711595	-0.766457	0.443404	0.923707		4933402P03Rik	0.46468	0.712866	4.05285	0.175892	0.860378	1
5730408K05Rik	7.12176	0.807327	0.974957	0.828065	0.407634	0.908441		4933404G15Rik	2.00268	-4.46529	3.92909	-1.13647	0.255761	1
5730416F02Rik	2.28187	0.615202	1.71139	0.359476	0.719239	0.975127		4933404O12Rik	216.494	-0.532499	0.401543	-1.32613	0.184796	0.532588
5730420D15Rik	13.4243	0.485799	0.822071	0.590945	0.554557	0.959071		4933405D12Rik	23.7139	-0.854997	0.697312	-1.22613	0.220149	0.580623
5730422E09Rik	6.20698	-0.549718	1.06225	-0.517503	0.604805	0.967924		4933405E24Rik	0.319609	-1.82858	4.04348	-0.45223	0.651103	1
5730435O14Rik	1.64782	-4.23246	3.36801	-1.25667	0.208874	0.778015		4933405L10Rik	2.35307	-0.609607	2.49227	-0.2446	0.806767	1
5730455P16Rik	1806.26	-0.143937	0.377646	-0.381143	0.703097	0.973923		4933406C10Rik	10.7261	0.0146245	1.03068	0.0141892	0.988679	0.996974
5730480H06Rik	34.1831	0.390829	0.896901	0.435755	0.663015	0.973018		4933406I18Rik	1.01272	3.46489	3.9496	0.877277	0.380336	1
5730488B01Rik	0.145274	-1.09615	4.08047	-0.268634	0.788211	1		4933406J10Rik	5.26441	1.02031	1.33895	0.762019	0.446048	0.77174
5730507C01Rik	12.9696	-0.33659	0.836987	-0.402145	0.687577	0.973018		4933406M09Rik	0.525993	-2.5339	3.99121	-0.63487	0.525513	1
5730508B09Rik	1560.3	0.0220152	0.183986	0.119657	0.904755	0.991305		4933407G14Rik	0.699103	2.91597	3.96926	0.734639	0.462559	1
5730559C18Rik	6507.37	-0.437108	0.268985	-1.62503	0.104157	0.58454		4933407I05Rik	0.289349	1.67465	4.05285	0.413202	0.679459	1
5830403L16Rik	0.439713	-2.29128	4.0148	-0.570708	0.568198	1		4933407K13Rik	92.1866	0.290195	0.371971	0.780156	0.435299	0.765484
5830415F09Rik	293.508	0.347825	0.241001	1.44325	0.14895	0.684506		4933407L21Rik	1.43342	3.95347	3.93734	1.0041	0.315332	1
5830416I19Rik	37.6656	-0.653859	0.71535	-0.914041	0.360695	0.884766		4933408B17Rik	3.77284	1.13171	1.59875	0.70787	0.479026	1
5830416P10Rik	46.9156	-0.482332	0.487951	-0.988484	0.322916	0.868981		4933408J17Rik	301.578	0.0665579	0.244938	0.271734	0.785827	0.936144
5830417I10Rik	445.899	0.0726484	0.223195	0.325493	0.744808	0.975766		4933409K07Rik	0.369171	-2.0114	4.02747	-0.49942	0.617484	1
5830418K08Rik	376.439	-0.668614	0.406233	-1.64589	0.0997871	0.573243		4933411E08Rik	0.184107	0.933955	4.08047	0.228884	0.818959	1
5830418P13Rik	4.60836	-1.60223	1.73066	-0.925788	0.354556	0.883125		4933411G11Rik	0.553757	-2.60171	3.98737	-0.652488	0.514087	1
5830428M24Rik	126.603	0.363446	0.317674	1.14409	0.252588	0.821126		4933411K16Rik	24.3417	-1.92584	0.766569	-2.51229	0.0119952	0.103219
5830432E09Rik	62.2394	-0.827819	0.446814	-1.85271	0.0639233	0.456711		4933411K20Rik	758.573	-0.223127	0.289823	-0.769873	0.441375	0.76884
5830444B04Rik	1.48237	-4.08676	3.93826	-1.03771	0.299406	0.858165		4933412E12Rik	795.605	0.308359	0.133223	2.3146	0.0206349	0.153006
5830454E08Rik	19.7293	0.255215	0.704228	0.362404	0.71705	0.975124		4933412O06Rik	0.434023	2.25214	4.00529	0.56229	0.573918	1
5830473C10Rik	0.590248	-1.3295	4.0148	-0.331151	0.740531	1		4933413G19Rik	5.31907	-0.800529	1.3956	-0.573608	0.566233	0.841222
5930430L01Rik	218.85	-0.349747	0.422945	-0.826933	0.408275	0.908611		4933413J09Rik	20.9021	-0.284203	0.948129	-0.299752	0.764367	0.929357
5930438M14Rik	0.199988	0.8274	4.08047	0.202771	0.839314	1		4933413L06Rik	0.144674	0.933955	4.08047	0.228884	0.818959	1
6030408B16Rik	3.94911	-2.93367	1.87096	-1.56801	0.11688	0.612708		4933416M06Rik	0.368213	1.9768	4.02568	0.491046	0.623394	1
6030419C18Rik	43.7998	0.87252	0.763611	1.14262	0.253195	0.821351		4933416M07Rik	796.892	-0.0781255	0.196712	-0.397157	0.691252	0.900906
6030443J06Rik	27.295	-1.40234	0.739154	-1.89722	0.0577989	0.431218		4933417D19Rik	68.3636	0.0827656	0.425511	0.194509	0.845778	0.954381
6030458C11Rik	2412.31	-0.260455	0.180327	-1.44435	0.14864	0.683865		4933417G07Rik	2.74821	-1.50702	3.27735	-0.45983	0.645639	1
6030466F02Rik	0.78373	3.03012	3.52036	0.860742	0.38938	1		4933417O13Rik	1.03349	3.49271	3.94878	0.884502	0.376425	1
6030468B19Rik	3.52221	1.62618	3.04484	0.534077	0.593288	0.96384		4933421O10Rik	130.788	-0.215169	0.312803	-0.687872	0.491533	0.798171
6030469F06Rik	0.132139	0.8274	4.08047	0.202771	0.839314	1		4933422A05Rik	0.534137	0.948757	4.03118	0.235355	0.813933	1
6030498E09Rik	0.792835	3.06086	3.95982	0.772981	0.439533	1		4933424G05Rik	7.57767	-1.92172	1.65938	-1.15809	0.246825	0.610469
6230400D17Rik	151.953	0.287766	0.331075	0.869189	0.384744	0.896145		4933424G06Rik	2.25426	0.0885269	2.30076	0.0384773	0.969307	1
6330407A03Rik	23.1697	2.45668	0.833946	2.94585	0.00322072	0.0582979		4933425B07Rik	1.92464	-1.52705	2.31571	-0.659429	0.509621	1
6330408A02Rik	320.756	0.418753	0.257421	1.62672	0.103796	0.584343		4933425L06Rik	0.578698	2.66311	3.98111	0.668937	0.503536	1
6330409D20Rik	11.0518	0.716747	0.808191	0.886854	0.375158	0.891303		4933426M11Rik	8437.53	-0.333215	0.0944338	-3.52856	0.00041783	0.00719093
6330416G13Rik	699.686	0.0880048	0.211212	0.416665	0.676923	0.973018		4933427D14Rik	1080.7	-0.000777218	0.127601	-0.00609098	0.99514	0.998826
6330418K02Rik	631.863	-0.399615	0.217567	-1.83675	0.0662473	0.466273		4933427E11Rik	21.6926	-0.222518	0.679074	-0.327679	0.743154	0.921346
6330419J24Rik	458.169	-0.218736	0.242961	-0.90029	0.367966	0.888532		4933427G17Rik	0.824596	-0.854326	3.96164	-0.21565	0.829261	1
6330549D23Rik	50.0636	-0.480422	0.516818	-0.929576	0.352591	0.883125		4933428G20Rik	72.9749	0.435886	0.398679	1.09332	0.274251	0.639162
6430531B16Rik	53.638	-0.00476743	0.476518	-0.0100047	0.992018	0.999926		4933429O19Rik	0.495336	-0.984652	4.03293	-0.244153	0.807112	1
6430548M08Rik	2394.72	-0.387126	0.18617	-2.07941	0.0375792	0.334116		4933430I17Rik	10.02	-0.416687	1.15284	-0.361445	0.717767	0.911529
6430550D23Rik	30.4624	-0.0102777	0.774132	-0.0132764	0.989407	0.999926		4933430M04Rik	0.434023	2.25214	4.00529	0.56229	0.573918	1
6430562O15Rik	918.723	0.276985	0.172453	1.60614	0.108242	0.595056		4933430N04Rik	0.463886	-2.36829	4.00135	-0.591873	0.553936	1
6430571L13Rik	19.5592	0.272422	1.32826	0.205098	0.837496	0.986324		4933431E20Rik	602.598	-0.321527	0.205973	-1.56102	0.11852	0.428535
6430573F11Rik	21.7902	-1.90317	0.960885	-1.98064	0.0476316	0.385807		4933431G14Rik	0.350662	-1.94642	4.03293	-0.482633	0.629357	1
6430706D22Rik	3444.2	0.42042	0.157003	2.67779	0.00741091	0.112143		4933432G23Rik	0.369171	-2.0114	4.02747	-0.49942	0.617484	1
6430710C18Rik	2.96294	-2.57037	2.16475	-1.18737	0.235081	0.80775		4933432I09Rik	1.03349	3.49271	3.94878	0.884502	0.376425	1
6530402F18Rik	297.594	-0.296216	0.333834	-0.887317	0.374908	0.891303		4933433C11Rik	0.184107	0.933955	4.08047	0.228884	0.818959	1
6720468P15Rik	0.658832	-2.92053	3.97702	-0.734351	0.462735	1		4933433G08Rik	0.175331	-0.989599	4.08047	-0.242521	0.808377	1
6720483E21Rik	2.12809	-1.87745	2.69812	-0.695836	0.486532	0.941251		4933433G15Rik	13.1919	0.352509	1.45503	0.242269	0.808572	0.943648
6720489N17Rik	25.8255	-0.838268	1.30502	-0.642339	0.520653	0.951144		4933433G19Rik	709.355	-0.105472	0.171787	-0.613969	0.539236	0.82382
6820408C15Rik	3.76631	1.14295	1.3665	0.836407	0.402926	0.906739		4933433H22Rik	9.74929	0.268557	1.14862	0.233808	0.815134	0.945471
6820431F20Rik	64.5251	-0.291356	0.560327	-0.519976	0.603081	0.967887		4933434E20Rik	3209.58	-0.241015	0.112416	-2.14395	0.032037	0.202182
7530416G11Rik	0.65957	-2.88844	3.97858	-0.725996	0.467841	1		4933436H12Rik	0.494939	-2.45307	3.99601	-0.613878	0.539296	1
8030411F24Rik	0.145274	-1.09615	4.08047	-0.268634	0.788211	1		4933436I01Rik	1.20644	-2.57054	3.79247	-0.677799	0.497899	1
8030423F21Rik	0.923849	-1.22384	3.95073	-0.309775	0.756732	1		4933438K21Rik	0.144674	0.933955	4.08047	0.228884	0.818959	1
8030442B05Rik	0.886952	0.967955	3.48209	0.277981	0.781027	1		4933439C10Rik	442.692	-0.307505	0.187672	-1.63852	0.101313	0.39736
8030462N17Rik	301.35	-0.0114241	0.220503	-0.0518095	0.958681	0.998774		4933439K11Rik	55.3168	0.0264318	0.537464	0.0491788	0.960777	0.989591
8430408G22Rik	5930.2	1.39701	0.220221	6.34367	2.24361e-10	3.38555e-08		4933440J02Rik	1.2996	-2.6882	3.63232	-0.740077	0.459253	1
8430419L09Rik	4725.39	0.0332407	0.144367	0.230252	0.817896	0.982312		5031414D18Rik	5.51552	-5.93111	3.01815	-1.96515	0.0493969	0.264729
8430422H06Rik	0.150534	0.8274	4.08047	0.202771	0.839314	1		5031425E22Rik	1154.57	0.200716	0.142392	1.4096	0.158658	0.494121
8430423G03Rik	1.64526	1.96195	2.37896	0.824709	0.409537	0.908888		5031426D15Rik	77.2505	0.583903	0.641093	0.910794	0.362404	0.719196
8430426J06Rik	4.07517	0.323885	2.04662	0.158254	0.874257	0.988874		5031434C07Rik	34.8869	3.19854	0.657124	4.86748	1.1303e-06	4.11883e-05
8430429K09Rik	207.557	0.321264	0.275902	1.16442	0.244255	0.813481		5031434O11Rik	14.9444	0.240944	0.812514	0.296541	0.766817	0.930014
8430436N08Rik	3.33828	1.79975	2.02034	0.890818	0.373027	0.890239		5031439G07Rik	8441.41	0.571063	0.163896	3.4843	0.000493419	0.00825355
9030025P20Rik	28.2047	0.130757	0.540442	0.241944	0.808823	0.981069		5033403H07Rik	15.7287	0.061553	0.813297	0.0756833	0.939671	0.984047
9030404E10Rik	2.70632	-3.88388	2.33788	-1.66128	0.0966568	0.565237		5033406O09Rik	52.2351	0.589937	0.544194	1.08406	0.27834	0.643459
9030617O03Rik	2171	0.186755	0.154961	1.20517	0.228137	0.801307		5133400J02Rik	0.774799	1.748	3.97877	0.439332	0.660421	1
9030619P08Rik	0.36513	-2.04823	4.03424	-0.507712	0.611656	1		5330413P13Rik	0.289349	1.67465	4.05285	0.413202	0.679459	1
9030624G23Rik	37.6283	0.290214	0.469682	0.617895	0.536644	0.954655		5330417C22Rik	21.8154	1.24671	0.92744	1.34425	0.178867	0.523078
9030624J02Rik	4181.8	-0.105198	0.152844	-0.688272	0.491282	0.941785		5330426P16Rik	128.824	0.0312978	0.342484	0.0913847	0.927187	0.980474
9030625G05Rik	0.396417	2.07357	4.01109	0.516958	0.605185	1		5330434G04Rik	5.20828	5.82093	3.91517	1.48676	0.137077	0.460343
9130008F23Rik	626.533	0.252952	0.1955	1.29387	0.19571	0.761751		5430401F13Rik	0.617733	1.40204	3.99804	0.350681	0.725828	1
9130011E15Rik	644.514	-0.0604991	0.296978	-0.203716	0.838576	0.98656		5430402O13Rik	14.9817	0.374214	0.807611	0.46336	0.643107	0.879896
9130015A21Rik	15.1906	-0.737458	0.806108	-0.914838	0.360277	0.884688		5430403N17Rik	4.03568	-0.350382	2.36972	-0.147858	0.882455	1
9130019O22Rik	1.35481	3.8224	3.93817	0.970604	0.331745	0.873741		5430405H02Rik	123.502	-0.279132	0.330364	-0.844923	0.398154	0.742498
9130019P16Rik	64.2139	-0.0895155	0.583157	-0.153502	0.878003	0.989477		5430416N02Rik	90.2674	0.00841345	0.35036	0.0240138	0.980842	0.996215
9130023H24Rik	757.789	-0.146865	0.182778	-0.803515	0.421677	0.914492		5430416O09Rik	0.599468	2.70978	3.97877	0.68106	0.495834	1
9130024F11Rik	10.9324	0.337286	0.938328	0.359454	0.719256	0.975127		5430417L22Rik	1621.18	-0.330235	0.129955	-2.54116	0.0110485	0.0973787
9130204L05Rik	0.581095	-2.75337	3.98555	-0.690839	0.489666	1		5430419D17Rik	0.43323	-0.741356	4.05565	-0.182796	0.854958	1
9130221H12Rik	1902.59	0.110419	0.272719	0.404882	0.685564	0.973018		5430421N21Rik	0.865666	-3.26939	3.95771	-0.826081	0.408758	1
9130230L23Rik	104.648	0.726459	0.421612	1.72305	0.0848793	0.529544		5430425K12Rik	0.793064	0.561861	3.39841	0.16533	0.868684	1
9130401M01Rik	2994.91	0.199753	0.265708	0.751778	0.452185	0.925463		5430427M07Rik	1.04726	0.142799	3.89962	0.0366186	0.970789	1
9130409I23Rik	3.0065	1.34747	2.03674	0.661579	0.508241	0.945835		5430427O19Rik	3.24765	0.250796	2.09611	0.119649	0.904761	1
9230102O04Rik	147.527	0.354309	0.30477	1.16254	0.245015	0.813481		5430428K19Rik	5.17612	-0.278845	1.85211	-0.150556	0.880326	0.966297
9230104L09Rik	6.46852	1.97113	1.42278	1.38541	0.165926	0.714032		5430435G22Rik	81.4526	-2.37005	0.383617	-6.17817	6.48493e-10	4.33415e-08
9230110C19Rik	508.648	-0.040436	0.41735	-0.0968875	0.922816	0.991782		5430437J10Rik	4.77765	-1.44384	2.26099	-0.638587	0.523091	0.815704
9230110F15Rik	0.145274	-1.09615	4.08047	-0.268634	0.788211	1		5430440P10Rik	24.8505	-0.0524747	0.792218	-0.0662377	0.947189	0.986506
9230112D13Rik	1.6155	2.10859	2.91483	0.723401	0.469433	0.935328		5530601H04Rik	152.219	-0.449842	0.319031	-1.41003	0.158532	0.494095
9230112J17Rik	2.24637	4.5542	3.90687	1.16569	0.24374	0.813481		5730403I07Rik	0.493829	0.948757	4.03118	0.235355	0.813933	1
9230114K14Rik	78.4082	-0.0507572	0.607328	-0.0835747	0.933395	0.994168		5730405O15Rik	31.681	-0.196299	0.636608	-0.308351	0.757815	0.926877
9230116L04Rik	155.861	0.415881	0.359111	1.15808	0.24683	0.815826		5730408K05Rik	4.41535	-2.18806	1.49397	-1.4646	0.143031	1
9230116N13Rik	66.6582	0.688811	0.487158	1.41394	0.15738	0.699798		5730409E04Rik	2.74882	4.9004	3.92266	1.24925	0.211572	1
9330020H09Rik	359.204	0.393121	0.324007	1.21331	0.225011	0.799549		5730416F02Rik	0.144278	-0.989599	4.08047	-0.242521	0.808377	1
9330102E08Rik	10.8426	0.827467	1.17809	0.702382	0.482441	0.940248		5730420D15Rik	30.3302	-0.286012	0.56944	-0.502269	0.615478	0.868135
9330111N05Rik	0.786343	-0.368886	3.65616	-0.100894	0.919634	1		5730422E09Rik	9.88888	1.03579	1.01097	1.02455	0.305577	0.671224
9330133O14Rik	309.201	0.116812	0.230198	0.507441	0.611845	0.969163		5730435O14Rik	1.06923	-1.1498	3.92267	-0.293116	0.769433	1
9330151L19Rik	272.695	0.0905365	0.361458	0.250476	0.80222	0.981069		5730455P16Rik	1802.47	-0.120081	0.167375	-0.717438	0.473104	0.787837
9330159F19Rik	0.903676	-1.21197	3.4575	-0.350535	0.725937	1		5730480H06Rik	50.5181	-0.436863	0.727613	-0.600406	0.548236	0.830045
9330159M07Rik	4.59776	0.987106	1.61411	0.61155	0.540835	0.955908		5730507C01Rik	11.4095	0.601105	0.898392	0.669089	0.503438	0.805761
9330162012Rik	772.005	-0.305402	0.215821	-1.41507	0.157048	0.699117		5730508B09Rik	1638.47	0.0660596	0.175137	0.377189	0.706033	0.906643
9330175E14Rik	25.4963	-0.169274	0.643411	-0.263089	0.792482	0.980048		5730522E02Rik	0.289349	1.67465	4.05285	0.413202	0.679459	1
9330179D12Rik	9.57398	-2.11674	1.24113	-1.70549	0.088103	0.538626		5730559C18Rik	2331.03	-0.0861052	0.192999	-0.446144	0.655493	0.885638
9330182L06Rik	13.1754	0.404825	1.32351	0.305872	0.759702	0.976067		5830403L16Rik	1.24892	2.61301	3.94647	0.662114	0.507898	1
9430008C03Rik	540.173	-0.568709	0.285237	-1.99381	0.0461727	0.379198		5830411N06Rik	0.184586	-0.989599	4.08047	-0.242521	0.808377	1
9430015G10Rik	1110.75	-0.111327	0.154991	-0.718281	0.472584	0.936656		5830415F09Rik	285.336	0.145038	0.289751	0.50056	0.616681	0.86888
9430016H08Rik	934.659	0.0169459	0.208471	0.0812866	0.935214	0.994406		5830416I19Rik	218.428	-0.63718	0.307305	-2.07344	0.038131	0.226508
9430018G01Rik	40.2583	-2.52481	0.860547	-2.93397	0.00334662	0.0603737		5830416P10Rik	35.7496	-1.78483	0.75365	-2.36825	0.0178726	0.138089
9430020K01Rik	567.177	-0.438165	0.24437	-1.79304	0.0729659	0.491384		5830417I10Rik	496.939	0.189096	0.184845	1.023	0.306309	0.67126
9430037G07Rik	1.91301	2.40634	2.79504	0.860934	0.389275	0.898284		5830418K08Rik	337.774	0.109265	0.363044	0.30097	0.763437	0.92899
9430038I01Rik	169.165	0.108249	0.301544	0.35898	0.71961	0.975127		5830418P13Rik	1.05426	3.52005	3.948	0.891602	0.372606	1
9430060I03Rik	186.042	0.328988	0.320951	1.02504	0.305343	0.861449		5830428M24Rik	332.945	0.08809	0.221263	0.398123	0.690539	0.900656
9430069I07Rik	36.6966	-1.19092	0.506352	-2.35197	0.0186743	0.212185		5830432E09Rik	30.6167	0.647242	0.544989	1.18762	0.234982	0.597028
9430076C15Rik	0.409552	0.568443	4.05332	0.140241	0.888469	1		5830444B04Rik	1.01232	2.28199	3.95664	0.576749	0.564109	1
9430083A17Rik	298.218	0.247556	0.272624	0.908052	0.363851	0.887565		5830454E08Rik	38.5818	-0.0991183	0.726391	-0.136453	0.891463	0.970091
9430091E24Rik	109.715	0.201765	0.339916	0.593573	0.552798	0.95837		5830473C10Rik	7.86719	-1.34017	1.39355	-0.961698	0.336201	0.696538
9530003J23Rik	0.199988	0.8274	4.08047	0.202771	0.839314	1		5930403L14Rik	8.10177	6.45783	3.80855	1.69562	0.0899584	0.371944
9530026F06Rik	0.451603	2.24286	3.99971	0.560756	0.574964	1		5930412G12Rik	0.723372	2.98249	3.96647	0.751927	0.452095	1
9530026P05Rik	36.9533	-0.224208	0.484155	-0.463091	0.643299	0.973018		5930430L01Rik	201.57	-0.349631	0.292199	-1.19655	0.231482	0.593677
9530027J09Rik	127.255	-0.101284	0.390614	-0.259295	0.795408	0.9804		6030407O03Rik	2.06753	-1.8831	3.27866	-0.574352	0.56573	1
9530036O11Rik	6.14425	-0.175205	1.24993	-0.140172	0.888524	0.990426		6030408B16Rik	2.86293	2.24985	1.97825	1.13729	0.255416	1
9530052E02Rik	124.443	-0.194511	0.496265	-0.39195	0.695095	0.973018		6030419C18Rik	16.8962	0.658621	1.66487	0.3956	0.6924	0.901579
9530053A07Rik	271.649	-0.481037	0.282005	-1.70577	0.0880502	0.538626		6030443J06Rik	49.4559	0.28606	0.634449	0.45088	0.652076	0.884662
9530059O14Rik	1.48237	-4.08676	3.93826	-1.03771	0.299406	0.858165		6030458C11Rik	1976.66	0.029538	0.114757	0.257397	0.796873	0.939133
9530068E07Rik	23029.7	0.0944775	0.140241	0.673681	0.500514	0.943416		6030466F02Rik	1.22299	0.405161	3.83868	0.105547	0.915942	1
9530077C05Rik	36.9926	-1.01494	0.501916	-2.02214	0.0431617	0.36391		6030468B19Rik	6.79108	-0.415621	1.22009	-0.340649	0.733368	0.919272
9530080O11Rik	223.803	-0.0473364	0.330304	-0.143312	0.886044	0.990426		6030469F06Rik	0.369171	-2.0114	4.02747	-0.49942	0.617484	1
9530082P21Rik	574.762	0.0534165	0.174692	0.305776	0.759775	0.976067		6230400D17Rik	136.521	-0.0483734	0.405748	-0.11922	0.905101	0.974684
9530091C08Rik	36.9937	0.0904973	0.854536	0.105902	0.91566	0.991545		6330403A02Rik	5.81764	4.97506	3.41667	1.45612	0.145361	0.476079
9630028B13Rik	1.05711	3.47244	3.94673	0.879828	0.378953	0.892793		6330403K07Rik	63.0123	23.4177	3.90746	5.99307	NA	1
9630033F20Rik	301.192	-0.045801	0.23553	-0.19446	0.845816	0.987603		6330407A03Rik	41.9572	-0.301636	0.622361	-0.484664	0.627915	0.873681
9830107B12Rik	1.07157	-0.46402	3.26123	-0.142284	0.886856	0.990426		6330408A02Rik	382.17	0.637767	0.246593	2.58631	0.00970086	0.088646
9830147E19Rik	6.36491	-1.45417	1.62664	-0.893971	0.371337	0.88923		6330409D20Rik	3.9083	2.85715	1.78341	1.60207	0.10914	1
9830166K06Rik	4.19247	1.34395	1.8606	0.722325	0.470095	0.935328		6330410L21Rik	0.144674	0.933955	4.08047	0.228884	0.818959	1
9930012K11Rik	608.037	-0.283807	0.278834	-1.01784	0.308756	0.861962		6330415B21Rik	1.59142	4.1141	3.93413	1.04574	0.295679	1
9930014A18Rik	3842.81	-0.0264637	0.291153	-0.0908926	0.927578	0.992667		6330416G13Rik	1123.91	-0.817815	0.136897	-5.97396	2.3156e-09	1.40291e-07
9930021J03Rik	1612.24	-0.0852627	0.214249	-0.397962	0.690658	0.973018		6330418K02Rik	154.763	-0.311754	0.26045	-1.19698	0.231314	0.593677
9930104L06Rik	410.095	0.112622	0.259109	0.434649	0.663817	0.973018		6330419J24Rik	515.21	0.814231	0.223284	3.64661	0.00026572	0.0049815
9930111J21Rik1	363.294	0.107807	0.277798	0.388078	0.697958	0.973018		6330549D23Rik	43.1193	-0.137066	0.609976	-0.224708	0.822207	0.948227
9930111J21Rik2	26.3732	0.185868	0.677378	0.274394	0.783782	0.979137		6430411K18Rik	0.868047	3.24377	3.95664	0.819829	0.412314	1
A130010J15Rik	944.582	-0.136265	0.226105	-0.602662	0.546733	0.957548		6430531B16Rik	31.2567	-1.38409	0.876314	-1.57944	0.114234	0.419864
A1bg	5.08793	-1.78854	1.53819	-1.16276	0.244927	0.813481		6430548M08Rik	819.836	0.192265	0.272353	0.705941	0.480225	0.792017
A1cf	0.150534	0.8274	4.08047	0.202771	0.839314	1		6430550D23Rik	56.4895	-0.740885	0.476904	-1.55353	0.120297	0.432755
A230001M10Rik	17.1146	0.545526	0.71994	0.757739	0.448607	0.923707		6430562O15Rik	860.882	0.202198	0.177896	1.13661	0.2557	0.62007
A230020J21Rik	251.099	0.00930573	0.310179	0.0300012	0.976066	0.999442		6430571L13Rik	37.4402	-0.571071	0.549443	-1.03936	0.298635	0.665019
A230028O05Rik	3.16581	-2.08482	2.22108	-0.938655	0.347908	0.883088		6430573F11Rik	94.1665	0.848315	0.453116	1.87218	0.0611814	0.299851
A230046K03Rik	2867.77	-0.421372	0.451794	-0.932665	0.350993	0.883125		6430584L05Rik	0.723372	2.98249	3.96647	0.751927	0.452095	1
A230050P20Rik	543.77	0.889072	0.335479	2.65016	0.00804548	0.118743		6430706D22Rik	7652.84	0.0892003	0.111846	0.797527	0.425145	0.759795
A230056J06Rik	0.816298	1.79762	3.58404	0.501562	0.615976	1		6430710C18Rik	5.71659	-2.01878	1.67141	-1.20783	0.227113	0.588443
A230056P14Rik	379.662	-0.192282	0.238661	-0.80567	0.420433	0.913935		6530402F18Rik	155.623	-0.46827	0.286954	-1.63186	0.102708	0.400199
A230057D06Rik	1.3395	-1.95547	3.01572	-0.648424	0.516711	0.948907		6530411M01Rik	0.144674	0.933955	4.08047	0.228884	0.818959	1
A230072C01Rik	220.495	0.0306613	0.35453	0.0864843	0.931081	0.993592		6720468P15Rik	0.434023	2.25214	4.00529	0.56229	0.573918	1
A230072E10Rik	18.9805	0.343043	0.770915	0.444981	0.656334	0.973018		6720483E21Rik	2.94504	-0.197573	2.46598	-0.0801194	0.936142	1
A230073K19Rik	766.639	-0.390152	1.13149	-0.344812	0.730236	0.975334		6720489N17Rik	28.1579	0.40625	1.13448	0.358093	0.720274	0.913054
A230103J11Rik	1569.61	0.137813	0.284881	0.483755	0.62856	0.971727		6820408C15Rik	13.7326	1.29711	1.01857	1.27346	0.202856	0.558332
A230108P19Rik	4.28748	0.145494	2.10125	0.0692418	0.944797	0.99559		6820431F20Rik	84.2715	-0.223439	0.371419	-0.601582	0.547452	0.829706
A2m	0.446342	0.699547	4.04488	0.172946	0.862694	1		7420461P10Rik	0.289349	1.67465	4.05285	0.413202	0.679459	1
A330009N23Rik	38.881	-0.171116	0.459852	-0.372112	0.70981	0.974503		7420700N18Rik	0.175331	-0.989599	4.08047	-0.242521	0.808377	1
A330021E22Rik	113.873	0.848098	0.371855	2.28072	0.022565	0.240326		7420701I03Rik	0.144674	0.933955	4.08047	0.228884	0.818959	1
A330023F24Rik	39.5808	1.1534	0.916398	1.25862	0.208167	0.777303		7530416G11Rik	0.175331	-0.989599	4.08047	-0.242521	0.808377	1
A330032B11Rik	10.5252	-0.470113	0.8046	-0.584281	0.559031	0.960551		8030411F24Rik	1.24265	2.56472	3.72027	0.68939	0.490578	1
A330033J07Rik	338.956	-0.059563	0.419297	-0.142055	0.887037	0.990426		8030423F21Rik	0.691438	-1.57213	3.99121	-0.393898	0.693656	1
A330035P11Rik	100.74	-0.137573	0.418205	-0.32896	0.742186	0.975766		8030423J24Rik	0.922928	-3.34324	3.95519	-0.84528	0.397955	1
A330040F15Rik	37.2306	0.399187	0.705942	0.565467	0.571756	0.962489		8030442B05Rik	1.1232	0.11154	3.8869	0.0286964	0.977107	1
A330041J22Rik	115.709	0.308996	0.335964	0.919731	0.357713	0.883125		8030462N17Rik	332.507	0.0881229	0.235791	0.373733	0.708603	0.907304
A330048O09Rik	5.63259	-0.177977	1.21965	-0.145924	0.883981	0.990426		8430408G22Rik	22856.7	0.523607	0.132198	3.96078	7.47042e-05	0.00165437
A330069E16Rik	17.4973	-0.771398	0.678452	-1.137	0.255539	0.825021		8430419L09Rik	7645.5	-0.0385803	0.0980204	-0.393594	0.693881	0.902014
A330074K22Rik	13.5878	-1.79644	0.845358	-2.12506	0.0335812	0.312509		8430423G03Rik	2.28313	-0.442096	2.09752	-0.210771	0.833066	1
A330076H08Rik	3.35962	2.87687	1.9754	1.45635	0.145297	0.678194		8430426J06Rik	2.13485	-0.304709	2.08438	-0.146186	0.883774	1
A330093E20Rik	34.9429	3.62118	0.901618	4.01631	5.91161e-05	0.00228347		8430429K09Rik	227.394	-0.154089	0.335202	-0.459689	0.64574	0.881309
A330102I10Rik	1.36744	-1.58522	3.17007	-0.500057	0.617035	0.970103		8430436N08Rik	0.33089	1.84195	4.03713	0.456252	0.648209	1
A3galt2	16.2151	1.88217	1.53174	1.22878	0.219154	0.790603		9030025P20Rik	44.1723	0.354765	0.492075	0.720958	0.470935	0.786849
A430005L14Rik	1343.14	0.137299	0.24502	0.560358	0.575235	0.962489		9030404E10Rik	3.55407	1.25397	1.70123	0.737094	0.461065	1
A430033K04Rik	427.282	-0.239149	0.328282	-0.728486	0.466316	0.933084		9030612E09Rik	0.144674	0.933955	4.08047	0.228884	0.818959	1
A430035B10Rik	14.8133	0.0584823	0.949449	0.061596	0.950885	0.996777		9030617O03Rik	3007.08	0.120081	0.109877	1.09287	0.274452	0.639346
A430078G23Rik	0.150534	0.8274	4.08047	0.202771	0.839314	1		9030619P08Rik	0.184107	0.933955	4.08047	0.228884	0.818959	1
A430088P11Rik	2922.39	-0.409976	0.248351	-1.65079	0.0987811	0.571117		9030624G23Rik	27.0575	0.287916	0.595678	0.483341	0.628854	0.873885
A430090L17Rik	19.0289	-0.136338	0.938315	-0.145301	0.884473	0.990426		9030624J02Rik	4766.77	0.147601	0.171517	0.86056	0.38948	0.735981
A430093F15Rik	1.74851	0.175731	3.53309	0.0497386	0.960331	0.998909		9030625G05Rik	1.60368	2.14971	3.44386	0.624216	0.532485	1
A430105I19Rik	2540.48	-0.122094	0.178338	-0.684622	0.493583	0.941785		9130008F23Rik	1275.17	0.557773	0.12666	4.4037	1.06422e-05	0.000299833
A430107P09Rik	1.48237	-4.08676	3.93826	-1.03771	0.299406	0.858165		9130011E15Rik	679.342	0.134289	0.187066	0.717867	0.472839	0.787718
A4galt	412.167	0.340383	0.277828	1.22516	0.220516	0.793505		9130015A21Rik	25.8847	-1.44674	0.667744	-2.1666	0.0302651	0.195216
A530013C23Rik	13.5702	0.453897	0.876883	0.517626	0.604719	0.967924		9130019O22Rik	2.94436	1.24478	3.07299	0.405072	0.685424	1
A530032D15Rik	4.7492	-2.50566	1.45793	-1.71864	0.0856803	0.531849		9130019P16Rik	32.0828	1.95025	1.41202	1.38117	0.167227	0.507924
A530046M15Rik	34.275	-0.499419	0.755405	-0.661128	0.50853	0.946048		9130023H24Rik	835.992	-0.164773	0.184605	-0.892571	0.372087	0.725614
A530054K11Rik	286.453	-0.378111	0.70263	-0.538136	0.590483	0.96384		9130024F11Rik	13.2502	1.08968	0.895894	1.2163	0.22387	0.585293
A530072M11Rik	46.1125	-0.0361139	0.502757	-0.0718317	0.942736	0.995517		9130209A04Rik	0.473455	2.36382	3.99804	0.591244	0.554357	1
A630001G21Rik	3.73456	0.5139	2.055	0.250073	0.802531	0.981069		9130221H12Rik	1681.51	0.181371	0.135039	1.3431	0.179239	0.523711
A630010A05Rik	0.282673	1.59529	4.04937	0.39396	0.693611	1		9130227L01Rik	2.35489	-4.70123	2.80038	-1.67878	0.0931944	1
A630019I02Rik	1.18925	3.64119	3.94235	0.92361	0.35569	0.883125		9130230L23Rik	458.398	-0.0020268	0.229446	-0.00883348	0.992952	0.997759
A630020A06	4.48486	-1.14261	1.57179	-0.726945	0.46726	0.933941		9130401M01Rik	1916.85	0.0518281	0.162409	0.319121	0.749634	0.923965
A630023A22Rik	89.7985	-0.690771	0.35622	-1.93917	0.0524808	0.409153		9130409I23Rik	5.26993	0.211452	1.6734	0.12636	0.899447	0.972711
A630023P12Rik	0.903206	3.2389	3.9537	0.819206	0.412669	1		9230102K24Rik	0.368213	1.9768	4.02568	0.491046	0.623394	1
A630066F11Rik	214.528	0.103736	0.253018	0.409996	0.681809	0.973018		9230102O04Rik	327.968	0.187703	0.297449	0.631044	0.528012	0.819025
A630072M18Rik	510.369	0.228751	0.393125	0.581878	0.560649	0.960832		9230104L09Rik	44.2455	0.355629	0.55523	0.640507	0.521843	0.814778
A630075F10Rik	4.47432	-1.10618	1.83509	-0.602794	0.546646	0.957548		9230105E05Rik	0.184107	0.933955	4.08047	0.228884	0.818959	1
A630089N07Rik	185.809	0.00427319	0.469854	0.0090947	0.992744	0.999926		9230110C19Rik	232.829	-0.407351	0.35536	-1.14631	0.251669	0.616109
A630095E13Rik	8.48148	0.237341	1.34192	0.176867	0.859613	0.988478		9230112D13Rik	1.90164	-0.675629	3.41635	-0.197763	0.84323	1
A630095N17Rik	28.1097	-1.64981	0.601345	-2.74354	0.00607811	0.0965917		9230112J17Rik	12.9428	-1.16884	1.18803	-0.983854	0.325187	0.686472
A730006G06Rik	2.10601	-0.967391	1.93829	-0.499095	0.617713	0.970103		9230114K14Rik	156.187	-0.552379	0.359034	-1.53851	0.123923	0.439915
A730008H23Rik	2303.95	0.403366	0.157199	2.56596	0.0102891	0.143461		9230116L04Rik	146.364	-0.13322	0.32145	-0.414434	0.678557	0.896164
A730017L22Rik	196.037	-0.469624	0.452038	-1.0389	0.298849	0.858165		9230116N13Rik	47.2078	-1.00159	0.496057	-2.01911	0.043476	0.246252
A730020E08Rik	32.7848	-0.925107	0.84149	-1.09937	0.271607	0.837786		9330020H09Rik	325.176	0.296356	0.184783	1.60381	0.108756	0.411307
A730020M07Rik	21.9658	0.478827	0.712929	0.671633	0.501817	0.94388		9330102E08Rik	13.771	-0.784793	1.12184	-0.699557	0.484204	0.793826
A730043L09Rik	0.494124	-2.5075	3.99997	-0.626878	0.530739	1		9330111N05Rik	2.23115	1.13539	3.23291	0.351198	0.72544	1
A730056A06Rik	3.46179	-5.31538	2.16154	-2.45907	0.0139298	0.174198		9330133O14Rik	393.349	-0.428803	0.251234	-1.70679	0.0878616	0.368714
A730082K24Rik	24.2101	-2.11019	0.674786	-3.1272	0.00176482	0.0366304		9330151L19Rik	235.083	0.0436036	0.270177	0.161389	0.871787	0.963452
A730085K08Rik	0.264278	1.53023	4.05332	0.377524	0.705784	1		9330158H04Rik	0.55232	2.56805	3.98612	0.644247	0.519415	1
A730090H04Rik	1.46899	1.16975	2.51686	0.464764	0.6421	0.973018		9330159F19Rik	15.7026	4.27539	2.23619	1.91191	NA	1
A730090N16Rik	14.3193	1.04134	0.873244	1.1925	0.233067	0.805181		9330159M07Rik	13.6954	0.212906	0.823711	0.258472	0.796043	0.939011
A730098P11Rik	32.5247	0.284388	0.512742	0.554641	0.57914	0.962595		9330162012Rik	572.698	0.177602	0.202401	0.877475	0.380229	0.729624
A830009L08Rik	0.619832	1.05871	4.01494	0.263694	0.792016	1		9330162B11Rik	0.432833	-2.27927	4.00729	-0.568782	0.569504	1
A830010M20Rik	174.41	-0.261743	0.51465	-0.508585	0.611043	0.969163		9330175E14Rik	19.191	0.484581	0.772138	0.627583	0.530277	0.819449
A830052D11Rik	27.9115	0.454866	0.571824	0.795466	0.426342	0.916677		9330179D12Rik	3.5657	-0.0250345	2.48059	-0.0100921	0.991948	1
A830080D01Rik	404.326	-0.0405796	0.461958	-0.0878425	0.930002	0.993482		9330182L06Rik	10.7482	6.86614	2.71398	2.52992	0.011409	0.0995548
A830082K12Rik	8.06066	0.411865	1.54138	0.267204	0.789312	0.979878		9330188P03Rik	0.289349	1.67465	4.05285	0.413202	0.679459	1
A830082N09Rik	25.2578	-0.878026	0.76427	-1.14884	0.250621	0.819211		9430008C03Rik	429.559	-0.21736	0.165236	-1.31546	0.188357	0.537277
A930001A20Rik	0.396417	2.07357	4.01109	0.516958	0.605185	1		9430015G10Rik	834.737	0.293228	0.132333	2.21584	0.0267024	0.179997
A930001C03Rik	299.836	0.0442182	0.245599	0.180042	0.857119	0.988478		9430016H08Rik	1103.29	-0.251412	0.204819	-1.22749	0.21964	0.580057
A930003O13Rik	3.63527	-1.4264	3.03687	-0.469694	0.638574	0.973018		9430018G01Rik	16.9043	0.294727	0.935347	0.315099	0.752686	0.925539
A930004D18Rik	307.503	0.229078	0.289788	0.790502	0.429235	0.919417		9430020K01Rik	331.835	0.793949	0.28634	2.77275	0.0055585	0.059429
A930005H10Rik	161.372	0.620564	0.311162	1.99434	0.0461145	0.378913		9430021M05Rik	5.49763	5.89885	3.91473	1.50683	0.131853	0.453008
A930006I01Rik	5.89374	-0.47179	1.22605	-0.384805	0.700382	0.973249		9430037G07Rik	21.7226	-0.145176	0.764942	-0.189786	0.849476	0.955009
A930007I19Rik	18.1443	-0.196854	0.756836	-0.260101	0.794786	0.980336		9430038I01Rik	201.562	0.210646	0.277151	0.760039	0.447231	0.772221
A930009A15Rik	0.219857	-1.09615	4.08047	-0.268634	0.788211	1		9430041J12Rik	8.20351	6.47756	2.46234	2.63065	0.00852217	0.0811076
A930012L18Rik	360.256	-0.282589	0.336138	-0.840693	0.40052	0.90666		9430060I03Rik	140.307	0.165457	0.295493	0.559935	0.575524	0.847925
A930013F10Rik	80.7677	-0.455512	0.4871	-0.93515	0.349711	0.883125		9430069I07Rik	3.29293	-0.858286	2.45562	-0.349519	0.7267	1
A930015D03Rik	77.5969	0.42811	0.355754	1.20339	0.228826	0.801438		9430076C15Rik	0.743349	0.637154	3.97599	0.16025	0.872684	1
A930016O22Rik	0.993669	0.985	3.35324	0.293746	0.768952	1		9430083A17Rik	351.72	-0.383149	0.202864	-1.8887	0.0589325	0.292192
A930019D19Rik	9.74353	0.189522	1.09439	0.173176	0.862513	0.988478		9430091E24Rik	145.776	0.245561	0.291914	0.841209	0.400231	0.74334
A930024E05Rik	11.3423	-0.13891	1.00743	-0.137887	0.89033	0.990426		9530002B09Rik	0.525993	-2.5339	3.99121	-0.63487	0.525513	1
A930041C12Rik	2.47405	0.875185	1.77181	0.49395	0.621341	0.970366		9530026P05Rik	27.9898	-0.867413	0.582645	-1.48875	0.136553	0.460034
AA388235	38.0447	-0.888804	0.744523	-1.19379	0.23256	0.805181		9530027J09Rik	116.566	0.0204452	0.363654	0.0562215	0.955165	0.988683
AA413626	4.7894	-0.764606	1.54866	-0.493722	0.621502	0.970366		9530036O11Rik	2.8355	1.69119	2.01389	0.839762	0.401042	1
AA414768	41.5479	-0.218977	0.725723	-0.301737	0.762853	0.976403		9530051G07Rik	0.144674	0.933955	4.08047	0.228884	0.818959	1
AA415398	103.826	-0.0592558	0.425927	-0.139122	0.889354	0.990426		9530052E02Rik	65.1517	-1.02148	0.473577	-2.15696	0.031009	0.197906
AA465934	211.838	0.0238691	0.244135	0.0977702	0.922115	0.991782		9530053A07Rik	88.5953	0.229857	0.402024	0.571751	0.567491	0.842419
AA467197	8.88726	0.803366	0.97694	0.822329	0.41089	0.909189		9530059O14Rik	1.30207	3.82572	3.94016	0.970955	0.331571	1
AA474331	135.743	-0.0510973	0.299105	-0.170834	0.864354	0.988874		9530068E07Rik	22271.6	-0.00839602	0.0681454	-0.123208	0.901943	0.973886
AA536875	1.02353	-2.27941	3.96314	-0.575152	0.565189	0.96111		9530077C05Rik	58.0849	-0.381688	0.507045	-0.75277	0.451588	0.775296
AA543186	74.8314	0.125727	0.554057	0.226921	0.820485	0.982978		9530080O11Rik	174.989	-0.0893729	0.314933	-0.283784	0.776576	0.933725
AA986860	799.075	0.0613164	0.242203	0.253161	0.800144	0.981069		9530082P21Rik	576.411	0.359284	0.194512	1.84711	0.0647317	0.311604
AA987161	252.281	0.0579365	0.68621	0.0844297	0.932715	0.993837		9530091C08Rik	14.1064	3.68331	1.71031	2.1536	0.0312719	0.198838
Aaas	1747.3	0.0767962	0.205337	0.374001	0.708403	0.974503		9630001P10Rik	2.90571	-1.30382	2.02423	-0.644106	0.519507	1
Aacs	4197.73	0.138739	0.219689	0.631526	0.527696	0.953574		9630013A20Rik	1.0676	-2.38147	3.95519	-0.602112	0.547099	1
Aaed1	1054.65	-0.0775625	0.254591	-0.304655	0.760629	0.976067		9630028B13Rik	0.698035	-2.94298	3.97054	-0.741205	0.458569	1
Aagab	2861.73	-0.0261363	0.173111	-0.15098	0.879991	0.990426		9630033F20Rik	310.511	0.222342	0.256843	0.86567	0.386671	0.733997
Aak1	1227.43	-0.0199163	0.181646	-0.109643	0.912692	0.991545		9830132P13Rik	0.433627	0.712866	4.05285	0.175892	0.860378	1
Aamdc	486.061	0.483364	0.213169	2.26752	0.0233588	0.245861		9830147E19Rik	18.7921	0.0804309	1.31201	0.0613038	0.951117	0.98774
Aamp	15188	0.192333	0.233472	0.823795	0.410056	0.909159		9830166K06Rik	2.46369	-0.312676	2.58669	-0.120878	0.903787	1
Aanat	0.145274	-1.09615	4.08047	-0.268634	0.788211	1		9930012K11Rik	301.328	0.126267	0.230831	0.547012	0.58437	0.852946
Aar2	2883.16	0.017096	0.167371	0.102145	0.918642	0.991703		9930014A18Rik	3437.17	0.226105	0.21877	1.03353	0.301357	0.667473
Aard	0.132139	0.8274	4.08047	0.202771	0.839314	1		9930021J03Rik	1341.35	0.0164725	0.171498	0.0960506	0.92348	0.979309
Aars	11098.5	0.0609136	0.197484	0.308447	0.757742	0.975766		9930104L06Rik	518.905	0.0767917	0.244503	0.314072	0.753466	0.92572
Aars2	1317.01	-0.0450025	0.25982	-0.173206	0.862489	0.988478		9930111H07Rik	0.165445	0.933955	4.08047	0.228884	0.818959	1
Aarsd1	1645.04	0.162544	0.20319	0.79996	0.423734	0.915993		9930111J21Rik1	265.509	0.465891	0.328696	1.41739	0.156368	0.491461
Aasdh	936.129	-0.137584	0.202946	-0.677933	0.497814	0.941785		9930111J21Rik2	22.1122	0.914524	0.77594	1.1786	0.238557	0.600989
Aasdhppt	1420.63	-0.0820705	0.482921	-0.169946	0.865053	0.988874		a	0.710099	-1.57213	3.99121	-0.393898	0.693656	1
Aass	1.50099	3.95663	3.52002	1.12404	0.260998	0.829869		A130010J15Rik	846.425	-0.177144	0.145776	-1.21517	0.2243	0.585574
Aatf	1987.96	-0.0752106	0.196231	-0.383275	0.701516	0.973249		A1bg	0.970107	-0.955186	3.93143	-0.242962	0.808035	1
Aatk	0.364696	-0.134381	4.08047	-0.0329327	0.973728	1		A1cf	0.184586	-0.989599	4.08047	-0.242521	0.808377	1
AB124611	28.2349	2.82991	0.733628	3.85741	0.000114593	0.00392246		A230001M10Rik	4.22354	2.0862	1.79783	1.1604	0.245885	1
Abca1	929.998	0.0468288	0.246775	0.189763	0.849495	0.988135		A230009B12Rik	2.4709	-0.509142	3.24496	-0.156902	0.875322	1
Abca12	2.91628	0.350634	2.21982	0.157956	0.874492	0.988874		A230020J21Rik	176.309	-0.170387	0.358376	-0.475442	0.634472	0.875078
Abca13	0.309982	-1.86366	4.04931	-0.460241	0.645343	1		A230028O05Rik	1.21641	0.827806	3.01731	0.274352	0.783814	1
Abca14	0.150534	0.8274	4.08047	0.202771	0.839314	1		A230046K03Rik	3831.02	-0.38819	0.266849	-1.45472	0.145746	0.476079
Abca16	0.677388	1.49083	3.80329	0.391984	0.69507	1		A230050P20Rik	677.628	0.138879	0.182561	0.760729	0.446819	0.772014
Abca17	0.701044	2.85837	3.96773	0.720404	0.471276	1		A230056J06Rik	7.81962	1.10576	1.02496	1.07883	0.280666	0.645531
Abca2	3335.13	-0.118261	0.294537	-0.401516	0.68804	0.973018		A230056P14Rik	411.693	-0.058367	0.224485	-0.260004	0.794861	0.938914
Abca3	2829.89	0.266091	0.186255	1.42864	0.153108	0.691492		A230057D06Rik	6.03148	2.25828	1.63049	1.38503	0.166043	0.506179
Abca4	37.3618	0.125308	0.525541	0.238435	0.811543	0.981069		A230065H16Rik	0.434023	2.25214	4.00529	0.56229	0.573918	1
Abca5	106.062	0.149173	0.431525	0.345688	0.729577	0.975334		A230070E04Rik	72.0479	23.5935	3.90737	6.0382	NA	1
Abca6	0.51523	0.887336	4.02833	0.220274	0.825658	1		A230072C01Rik	303.608	-0.18815	0.299767	-0.627654	0.530231	0.819449
Abca7	2070.25	-0.277902	0.28263	-0.983272	0.325473	0.870481		A230072E10Rik	28.907	-0.0101955	0.620448	-0.0164326	0.986889	0.996658
Abca8a	0.164708	-1.09615	4.08047	-0.268634	0.788211	1		A230073K19Rik	989.372	-0.412363	0.529894	-0.778199	0.436452	0.765579
Abca8b	20.4319	0.300561	1.02748	0.292521	0.769888	0.977687		A230077H06Rik	1.01272	3.46489	3.9496	0.877277	0.380336	1
Abca9	0.455255	-2.40048	4.00704	-0.599065	0.549129	1		A230103J11Rik	1412.66	0.319821	0.174227	1.83566	0.0664081	0.316516
Abcb10	2034.09	0.0253927	0.170235	0.149162	0.881426	0.990426		A230108P19Rik	3.88841	0.497852	1.56602	0.317909	0.750554	1
Abcb11	18.0876	3.65027	1.33875	2.72662	0.00639858	0.100498		A2m	3.77651	2.05285	3.78725	0.542042	0.58779	1
Abcb1a	7.00127	-0.871293	1.53945	-0.565977	0.571409	0.962489		A330009N23Rik	14.8076	0.580246	1.0913	0.5317	0.594934	0.857969
Abcb1b	106.904	0.353027	0.496474	0.711068	0.477042	0.938085		A330021E22Rik	92.7129	-0.127457	0.596847	-0.213551	0.830898	0.950158
Abcb4	9.01844	-2.22521	1.13806	-1.95527	0.0505518	0.401085		A330023F24Rik	111.474	1.30654	0.348593	3.74803	0.000178227	0.00349973
Abcb5	7487.31	-0.472169	0.316314	-1.49272	0.13551	0.659895		A330032B11Rik	14.9082	0.932334	0.907006	1.02793	0.303985	0.670007
Abcb6	729.478	-0.114699	0.26575	-0.431606	0.666028	0.973018		A330033J07Rik	27.1577	0.407937	0.894879	0.455857	0.648493	0.882822
Abcb7	510.048	-0.3688	0.556091	-0.6632	0.507202	0.945646		A330035P11Rik	89.3144	0.173362	0.344862	0.5027	0.615175	0.868084
Abcb8	2719.13	0.344192	0.194717	1.76765	0.0771195	0.505644		A330040F15Rik	42.7207	-0.0736317	0.668615	-0.110126	0.91231	0.976071
Abcb9	47.9918	0.678775	0.584236	1.16182	0.24531	0.813513		A330041J22Rik	244.881	0.107889	0.271676	0.397125	0.691275	0.900906
Abcc1	5464.7	-0.0701796	0.143065	-0.490543	0.62375	0.970663		A330048O09Rik	1.19484	-0.616981	3.84464	-0.160478	0.872504	1
Abcc10	699.679	-0.282421	0.241664	-1.16865	0.242544	0.813481		A330050F15Rik	4.70941	3.57768	3.58348	0.998383	0.318094	1
Abcc12	0.164708	-1.09615	4.08047	-0.268634	0.788211	1		A330069E16Rik	17.6076	-0.29451	0.812969	-0.362265	0.717154	0.911363
Abcc2	0.396417	2.07357	4.01109	0.516958	0.605185	1		A330070K13Rik	0.754029	1.70133	3.98111	0.427351	0.669124	1
Abcc3	12999.1	0.564998	0.210276	2.68694	0.0072111	0.109736		A330074K22Rik	11.9456	-1.33635	1.06068	-1.2599	0.207705	0.564589
Abcc4	1618.6	-0.962392	0.215086	-4.47445	7.661e-06	0.000382955		A330076H08Rik	47.4267	1.16125	0.912369	1.27279	0.203093	0.558411
Abcc5	2864.8	-0.319024	0.151562	-2.10491	0.0352995	0.323099		A330093E20Rik	156.959	0.879066	0.35224	2.49564	0.0125728	0.106894
Abcc6	0.399975	2.02049	4.01494	0.503244	0.614793	1		A330102I10Rik	5.61406	2.31913	1.72713	1.34276	0.179349	0.523711
Abcc8	3.00867	-4.05818	3.13365	-1.29503	0.195309	0.761683		A3galt2	10.8576	1.05577	1.58985	0.66407	0.506645	0.807229
Abcd1	389.107	0.689865	0.285353	2.41759	0.0156238	0.187974		A430005L14Rik	1330.23	-0.054981	0.167544	-0.328158	0.742792	0.921311
Abcd3	8146.67	-0.368315	0.313486	-1.1749	0.240034	0.812054		A430033K04Rik	538.822	-0.0456082	0.221936	-0.205502	0.83718	0.951379
Abcd4	552.296	-0.298096	0.274827	-1.08467	0.27807	0.845157		A430035B10Rik	37.0166	0.0862653	0.59999	0.143778	0.885676	0.968189
Abce1	4677.93	-0.49243	0.489678	-1.00562	0.314598	0.865167		A430078G23Rik	0.184107	0.933955	4.08047	0.228884	0.818959	1
Abcf1	3624.47	-0.0093788	0.231737	-0.0404718	0.967717	0.999066		A430088P11Rik	628.763	0.807389	0.251216	3.21392	0.00130934	0.0186207
Abcf2	5450.85	-0.161616	0.158667	-1.01859	0.308399	0.861903		A430090L17Rik	32.307	-0.720477	0.559313	-1.28815	0.197695	0.550083
Abcf3	2797.13	-0.0427775	0.168486	-0.253893	0.799578	0.981069		A430093F15Rik	2.1995	0.604932	3.3776	0.179101	0.857858	1
Abcg1	18.9181	-0.301951	0.814907	-0.370535	0.710984	0.974503		A430105I19Rik	1460.57	0.0903685	0.183278	0.493067	0.621965	0.871301
Abcg2	1470.62	-0.854925	0.296375	-2.8846	0.00391909	0.0684822		A4galt	28.5357	-0.205566	0.594029	-0.346054	0.729302	0.918217
Abcg3	0.277413	-0.134381	4.08047	-0.0329327	0.973728	1		A530013C23Rik	21.206	-0.903722	0.741926	-1.21808	0.223195	0.584623
Abcg4	4.8614	-1.65417	2.2853	-0.723831	0.46917	0.935211		A530032D15Rik	4.89727	-2.01291	1.3717	-1.46746	0.14225	0.470609
Abhd1	348.15	0.0146096	0.233758	0.0624989	0.950166	0.996744		A530046M15Rik	38.1786	-1.22655	0.52938	-2.31696	0.0205058	0.15243
Abhd10	474.782	0.0417694	0.314931	0.13263	0.894486	0.990737		A530054K11Rik	302.343	-0.480258	0.391411	-1.22699	0.219826	0.580183
Abhd11	2638.4	0.321348	0.236084	1.36116	0.173463	0.726898		A530058N18Rik	1.01272	3.46489	3.9496	0.877277	0.380336	1
Abhd11os	83.7297	0.615444	0.400838	1.5354	0.124686	0.632283		A530064D06Rik	0.57711	-2.68951	3.98266	-0.675306	0.499481	1
Abhd12	6042.19	0.235761	0.179619	1.31257	0.18933	0.749849		A530065N20Rik	0.289349	1.67465	4.05285	0.413202	0.679459	1
Abhd13	2292.14	-0.394517	0.310683	-1.26984	0.204143	0.771585		A530072M11Rik	73.8858	-0.126521	0.472399	-0.267827	0.788833	0.936856
Abhd14a	400.862	-0.0540789	0.221323	-0.244344	0.806964	0.981069		A530088E08Rik	0.434023	2.25214	4.00529	0.56229	0.573918	1
Abhd14b	1089.26	0.171425	0.19959	0.858883	0.390405	0.89877		A530099J19Rik	1.06721	-3.55589	3.94859	-0.900546	0.36783	1
Abhd15	17.1609	-2.06984	1.21039	-1.71006	0.0872547	0.536896		A630001G21Rik	13.5794	-0.342509	1.09911	-0.311623	0.755327	0.925955
Abhd16a	5086.19	0.429066	0.272223	1.57615	0.11499	0.609531		A630019I02Rik	1.58713	2.11192	2.67956	0.788159	0.430604	1
Abhd16b	42.43	-0.428675	0.634384	-0.675735	0.499209	0.942541		A630020A06	7.89912	0.150478	1.64501	0.0914757	0.927115	0.980474
Abhd17a	7890	0.215602	0.303411	0.710595	0.477335	0.938085		A630023A22Rik	52.252	-0.739874	0.443671	-1.66762	0.0953912	0.386191
Abhd17b	1733.38	-0.157956	0.353705	-0.446577	0.655181	0.973018		A630023P12Rik	0.165445	0.933955	4.08047	0.228884	0.818959	1
Abhd17c	6409.51	-0.241942	0.157422	-1.53691	0.124316	0.63193		A630033H20Rik	0.175331	-0.989599	4.08047	-0.242521	0.808377	1
Abhd2	539.351	0.281101	0.25502	1.10227	0.270343	0.836804		A630066F11Rik	276.635	-0.368478	0.273003	-1.34973	0.177104	0.521035
Abhd3	44.7742	-0.397846	0.465503	-0.854659	0.39274	0.900608		A630072M18Rik	469.994	0.522192	0.235459	2.21776	0.0265713	0.179319
Abhd4	10157	0.0228401	0.137659	0.165918	0.868222	0.988874		A630073D07Rik	1.94983	-4.42739	3.92968	-1.12665	0.259889	1
Abhd5	1707.95	-0.256973	0.293086	-0.876784	0.380604	0.892793		A630075F10Rik	7.30497	-0.340173	1.18479	-0.287115	0.774024	0.932519
Abhd6	1349.7	-0.231294	0.158696	-1.45747	0.144987	0.677952		A630077J23Rik	0.738343	-3.01957	3.96727	-0.761121	0.446585	1
Abhd8	2728.81	0.268767	0.323463	0.830903	0.406028	0.907367		A630089N07Rik	182.45	0.431179	0.400234	1.07732	0.281339	0.646428
Abi1	3965.46	0.0171404	0.289824	0.0591408	0.95284	0.997174		A630095E13Rik	12.0032	0.217029	0.873806	0.248372	0.803847	0.941866
Abi2	1620.59	-0.0656529	0.272312	-0.241095	0.809482	0.981069		A630095N17Rik	7.64222	0.423541	1.30681	0.324102	0.745861	0.922523
Abi3	197.668	0.249759	0.363151	0.687755	0.491607	0.941785		A730006G06Rik	1.73609	4.2392	3.93187	1.07816	0.280961	1
Abi3bp	71.0504	-0.298789	0.556342	-0.537059	0.591227	0.96384		A730008H23Rik	5064.23	0.0799886	0.122193	0.654606	0.512721	0.810512
Abl1	2916.64	0.300301	0.186228	1.61254	0.106845	0.591383		A730017C20Rik	18.7243	5.72631	2.89253	1.97969	NA	1
Abl2	338.732	0.14242	0.300661	0.473688	0.635722	0.972364		A730017L22Rik	201.464	-0.262454	0.340805	-0.770101	0.44124	0.76884
Ablim1	4017.25	0.0273992	0.183068	0.149667	0.881027	0.990426		A730020E08Rik	35.616	0.174553	0.67843	0.257289	0.796956	0.939133
Ablim2	34.2195	-0.432433	0.623006	-0.694106	0.487616	0.941579		A730020M07Rik	24.4359	-1.09177	0.658301	-1.65847	0.0972221	0.390251
Ablim3	5.91405	-5.06114	2.20702	-2.2932	0.0218365	0.234918		A730036I17Rik	1.63085	4.14815	3.9335	1.05457	0.291622	1
Abr	2907.86	-0.555636	0.181321	-3.06438	0.0021812	0.0435323		A730043L09Rik	0.868047	3.24377	3.95664	0.819829	0.412314	1
Abra	25.3333	0.657404	0.645017	1.0192	0.308106	0.861791		A730056A06Rik	3.47722	-0.733604	2.97546	-0.246551	0.805256	1
Abracl	3089.74	-0.0875515	0.454079	-0.192811	0.847107	0.987991		A730082K24Rik	23.3057	-1.68429	0.842328	-1.99957	0.0455466	0.252916
Abt1	1276.51	0.249295	0.240535	1.03642	0.300007	0.858165		A730085K08Rik	0.434023	2.25214	4.00529	0.56229	0.573918	1
Abtb1	1504.01	0.07451	0.262913	0.283401	0.776869	0.977838		A730090H04Rik	2.33357	-2.59458	3.19724	-0.811504	0.417076	1
Abtb2	590.84	0.401173	0.39161	1.02442	0.305636	0.861691		A730090N16Rik	11.9627	-0.142067	0.894936	-0.158745	0.87387	0.963872
Acaa1a	6021.29	0.197933	0.257043	0.770038	0.441277	0.923305		A730098P11Rik	33.7259	0.608829	0.556963	1.09312	0.27434	0.639268
Acaa1b	3.67772	0.466976	1.37056	0.340718	0.733316	0.975342		A830009L08Rik	1.36438	3.89058	3.9387	0.987782	0.323259	1
Acaa2	12457.8	0.0638656	0.165391	0.38615	0.699386	0.973249		A830010M20Rik	266.833	0.150172	0.376453	0.398913	0.689957	0.90037
Acaca	517.36	-0.316773	0.271217	-1.16797	0.242819	0.813481		A830018L16Rik	15.9002	1.02129	1.65856	0.615773	0.538044	0.823238
Acacb	23.11	-1.39205	0.921378	-1.51083	0.130831	0.647847		A830019L24Rik	0.144674	0.933955	4.08047	0.228884	0.818959	1
Acad10	699.487	-0.152998	0.226678	-0.674958	0.499702	0.942886		A830052D11Rik	33.1836	0.0966701	0.617925	0.156443	0.875684	0.965111
Acad11	2608.24	-0.296029	0.199073	-1.48704	0.137005	0.661905		A830080D01Rik	511.917	-0.0600762	0.392312	-0.153134	0.878293	0.965594
Acad12	264.965	-0.0222954	0.261947	-0.085114	0.932171	0.993756		A830082K12Rik	63.0919	-0.350849	0.569485	-0.616081	0.537841	0.823238
Acad8	1349.87	0.21007	0.19267	1.09031	0.275577	0.842383		A830082N09Rik	14.0327	0.534741	0.995292	0.53727	0.591081	0.856203
Acad9	2570.35	0.0431866	0.149865	0.288169	0.773217	0.977687		A930001A20Rik	0.175331	-0.989599	4.08047	-0.242521	0.808377	1
Acadl	4591.63	-0.304516	0.153353	-1.98572	0.0470639	0.383267		A930001C03Rik	396.91	-0.363793	0.216556	-1.6799	0.0929758	0.379456
Acadm	2157.01	-0.0670719	0.220557	-0.304103	0.76105	0.976067		A930003O13Rik	12.6974	0.922557	1.84431	0.500219	0.616921	0.869135
Acads	2585.63	0.0369345	0.283095	0.130467	0.896197	0.990737		A930004D18Rik	209.935	0.44745	0.23742	1.88464	0.0594789	0.294124
Acadsb	2512.05	-0.13628	0.323871	-0.420785	0.673912	0.973018		A930005H10Rik	227.812	-0.0140117	0.23004	-0.06091	0.951431	0.98774
Acadvl	10747.2	0.029011	0.140218	0.2069	0.836088	0.986324		A930007I19Rik	28.7555	-0.368634	0.662774	-0.556199	0.578075	0.849751
Acap1	333.727	0.921163	0.453945	2.02924	0.0424339	0.360979		A930009A15Rik	0.144674	0.933955	4.08047	0.228884	0.818959	1
Acap2	2399.41	0.126514	0.165577	0.764078	0.444821	0.923707		A930011G23Rik	2.24898	4.61033	3.92619	1.17425	0.240294	1
Acap3	2563.29	0.0553467	0.253308	0.218496	0.827043	0.98383		A930011O12Rik	17.3609	21.6719	3.30785	6.55165	NA	1
Acat1	2255	0.0233056	0.204087	0.114195	0.909084	0.991545		A930012L18Rik	283.73	-0.0358717	0.237467	-0.15106	0.879929	0.966003
Acat2	1894.82	-0.1475	0.185862	-0.793599	0.427429	0.917721		A930013F10Rik	88.7859	0.098326	0.449244	0.21887	0.826751	0.949205
Acat3	1639.03	-0.185522	0.276281	-0.671497	0.501904	0.94388		A930015D03Rik	54.9555	0.191862	0.536894	0.357355	0.720826	0.913226
Acbd3	2836	-0.0657056	0.183577	-0.357918	0.720405	0.975127		A930016O22Rik	2.87259	-1.74922	3.19923	-0.546763	0.584542	1
Acbd4	7775.27	-0.00704565	0.253743	-0.0277669	0.977848	0.999442		A930017M01Rik	10.4166	6.82026	3.61824	1.88497	NA	1
Acbd5	2829.1	0.0118622	0.38338	0.0309411	0.975316	0.999442		A930019D19Rik	9.00702	-0.921621	1.15702	-0.796546	0.425715	0.760227
Acbd6	1892.28	0.155323	0.236974	0.655445	0.512181	0.947973		A930024E05Rik	13.575	-0.42967	0.824852	-0.520906	0.602432	0.861253
Acbd7	0.713981	-3.02658	3.97209	-0.761962	0.446082	1		A930041C12Rik	1.74411	-0.785175	2.74033	-0.286526	0.774475	1
Accs	527.364	0.0606811	0.210813	0.287843	0.773467	0.977687		AA387883	0.434023	2.25214	4.00529	0.56229	0.573918	1
Accsl	2.02409	3.26759	2.75929	1.18421	0.236329	0.809784		AA388235	22.2759	-1.23446	1.29766	-0.951299	0.341453	0.701836
Acd	1752.59	0.163622	0.181915	0.899446	0.368415	0.888532		AA413626	3.77804	0.127539	1.36229	0.0936209	0.92541	1
Ace	66.772	-0.00900456	0.420615	-0.0214081	0.98292	0.999926		AA414768	40.3958	-2.15331	0.665946	-3.23346	0.00122299	0.0176111
Ace2	14.8983	-2.74905	1.2866	-2.13667	0.0326245	0.307146		AA415398	118.276	0.136037	0.434984	0.312741	0.754477	0.925771
Acer2	1155.59	0.514617	0.241375	2.13203	0.0330047	0.309103		AA465934	215.03	-0.244222	0.228612	-1.06828	0.285394	0.650881
Acer3	2407.75	-0.33398	0.48816	-0.684161	0.493873	0.941785		AA467197	9.42514	-1.16277	1.01492	-1.14567	0.251931	0.616245
Ache	4.34212	2.04771	1.88843	1.08434	0.278212	0.845157		AA474331	193.787	0.0273271	0.24995	0.10933	0.912941	0.976482
Acin1	2478.11	0.0222468	0.176627	0.125953	0.899769	0.990795		AA536875	0.288555	-1.70313	4.05565	-0.419939	0.67453	1
Ackr2	4.47801	-0.6806	2.90782	-0.234058	0.81494	0.981659		AA543186	78.0785	-0.550632	0.407366	-1.35169	0.176475	0.520005
Ackr3	189.597	-0.118153	0.297602	-0.397017	0.691355	0.973018		AA543401	0.553757	-2.60171	3.98737	-0.652488	0.514087	1
Ackr4	246.392	-0.188299	0.22849	-0.824101	0.409882	0.909041		AA986860	1009.33	0.0288759	0.18513	0.155977	0.876051	0.965111
Acly	17907	-0.0481791	0.161383	-0.29854	0.765291	0.976407		AA987161	262.382	-0.311358	0.606181	-0.513639	0.607504	0.864763
Acmsd	0.697486	2.8733	3.96711	0.724279	0.468894	1		Aaas	1849.33	0.181343	0.169902	1.06734	0.285817	0.651338
Acn9	132.005	-0.345992	0.43276	-0.799502	0.424	0.91633		Aacs	5492.09	0.460658	0.169493	2.71785	0.00657073	0.0668886
Acnat1	0.199988	0.8274	4.08047	0.202771	0.839314	1		Aadat	0.289349	1.67465	4.05285	0.413202	0.679459	1
Aco1	5789.84	-0.190194	0.139679	-1.36165	0.173307	0.726622		Aaed1	1077.08	0.158681	0.153863	1.03132	0.302393	0.668872
Aco2	17508.6	0.00502504	0.171986	0.0292178	0.976691	0.999442		Aagab	2883.23	0.102713	0.216047	0.475417	0.63449	0.875078
Acot1	919.052	0.080101	0.233623	0.342865	0.7317	0.975334		Aak1	1492.63	0.136663	0.150135	0.910269	0.362681	0.719281
Acot10	10.9253	-1.15716	1.19989	-0.964383	0.334854	0.87598		Aamdc	799.329	-0.176939	0.133482	-1.32556	0.184985	0.532758
Acot11	332.681	-0.234075	0.301736	-0.775761	0.43789	0.920596		Aamp	15237.6	0.111363	0.144628	0.769995	0.441303	0.76884
Acot13	1367.42	0.258369	0.178894	1.44426	0.148666	0.683865		Aanat	0.32926	-0.0278261	4.08047	-0.00681932	0.994559	1
Acot2	302.387	0.283894	0.293363	0.967721	0.333184	0.874586		Aar2	3288.96	0.0788531	0.112261	0.702411	0.482423	0.793223
Acot3	0.581095	-2.75337	3.98555	-0.690839	0.489666	1		Aard	0.144674	0.933955	4.08047	0.228884	0.818959	1
Acot4	0.150534	0.8274	4.08047	0.202771	0.839314	1		Aars	11762.9	0.20862	0.16959	1.23014	0.218643	0.578699
Acot5	1.05374	3.46068	3.94706	0.876774	0.38061	0.892793		Aars2	984.052	0.0159657	0.157111	0.101621	0.919058	0.978605
Acot6	25.1229	1.20858	0.678458	1.78136	0.0748538	0.498315		Aarsd1	2008.42	-0.212617	0.168004	-1.26555	0.205674	0.56176
Acot7	359.804	0.107554	0.357536	0.300818	0.763553	0.976407		Aasdh	1068.83	-0.21331	0.188943	-1.12896	0.258913	0.623646
Acot8	1101.53	0.213833	0.258525	0.827126	0.408166	0.908611		Aasdhppt	1591.07	-0.403928	0.33152	-1.21841	0.223067	0.584492
Acot9	2501.25	-0.767827	0.455418	-1.68598	0.091799	0.548552		Aass	22.6988	-0.581927	0.763842	-0.761842	0.446154	0.77174
Acox1	6949.22	0.135594	0.157354	0.861715	0.388845	0.898284		Aatf	1897.76	-0.104867	0.140226	-0.747843	0.454555	0.776968
Acox2	689.055	0.13452	0.266526	0.504717	0.613758	0.969217		Aatk	84.8915	6.44671	2.77079	2.32667	NA	1
Acox3	3222.12	0.262345	0.234168	1.12033	0.262574	0.831115		AB124611	16.0906	1.22047	0.862615	1.41485	0.157113	0.492486
Acoxl	3.00284	0.0253986	1.79063	0.0141841	0.988683	0.999926		Abat	116.525	3.85862	1.16146	3.32222	NA	1
Acp1	786.218	-0.0699901	0.215616	-0.324605	0.74548	0.975766		Abca1	234.806	-1.16001	0.418096	-2.77451	0.00552848	0.059278
Acp2	2007.95	-0.101516	0.207669	-0.488834	0.624959	0.97137		Abca12	0.577904	-0.000663102	4.02786	-0.000164629	0.999869	1
Acp5	2593.96	0.0530679	0.249462	0.21273	0.831538	0.98554		Abca13	45.2602	-3.31581	1.29517	-2.56012	0.0104635	0.0940578
Acp6	2672.39	-0.0727773	0.229358	-0.317309	0.751009	0.975766		Abca14	1.59214	4.11078	3.9342	1.04488	0.296077	1
Acpp	1734.41	-0.590892	0.299121	-1.97543	0.0482193	0.388691		Abca15	0.33089	1.84195	4.03713	0.456252	0.648209	1
Acpt	3.25811	-2.88594	3.09883	-0.931301	0.351698	0.883125		Abca16	0.35003	-0.0278261	4.08047	-0.00681932	0.994559	1
Acrbp	98.1525	-0.00133298	0.347909	-0.00383141	0.996943	0.999926		Abca17	2.36987	-0.26195	1.77606	-0.147489	0.882746	1
Acrv1	11.1309	0.998782	1.07076	0.932778	0.350934	0.883125		Abca2	2275.7	0.169975	0.25325	0.671178	0.502107	0.804797
Acsbg1	7.59215	-3.95662	2.05826	-1.92231	0.0545665	0.419139		Abca3	5066.21	0.338407	0.180326	1.87664	0.0605675	0.298216
Acsbg2	0.199988	0.8274	4.08047	0.202771	0.839314	1		Abca4	89.8959	-0.0960026	0.475614	-0.20185	0.840034	0.952226
Acsf2	1138.03	0.359712	0.191265	1.88069	0.0600134	0.440444		Abca5	151.21	-0.0681015	0.413394	-0.164737	0.869151	0.962394
Acsf3	615.76	0.185816	0.272641	0.68154	0.49553	0.941785		Abca6	2.13527	-0.947524	3.38982	-0.27952	0.779846	1
Acsl1	1890.82	-0.361831	0.184413	-1.96207	0.0497541	0.396902		Abca7	1645.35	0.220264	0.34696	0.634839	0.525533	0.817338
Acsl3	3262.92	-0.713114	0.305137	-2.33703	0.0194377	0.218553		Abca8a	4.04771	1.3202	3.74599	0.352431	0.724515	1
Acsl4	1858.33	-0.0319451	0.462521	-0.0690674	0.944936	0.99559		Abca8b	36.0739	0.505202	0.723852	0.697935	0.485218	0.794444
Acsl5	5413.27	-0.0861977	0.274285	-0.314263	0.753321	0.975766		Abca9	2.46665	0.569808	2.20352	0.25859	0.795951	1
Acsm1	14.1825	-1.28644	1.41196	-0.911099	0.362243	0.88625		Abcb10	1780.62	0.619245	0.127758	4.84703	1.25323e-06	4.54455e-05
Acsm2	0.150534	0.8274	4.08047	0.202771	0.839314	1		Abcb11	98.4847	1.01691	0.419146	2.42614	0.0152604	0.122742
Acsm3	89.7907	-0.76459	0.622925	-1.22742	0.219665	0.791148		Abcb1a	27.1963	-0.193509	1.02156	-0.189424	0.84976	0.955009
Acsm4	0.396417	2.07357	4.01109	0.516958	0.605185	1		Abcb1b	27.5542	1.88741	0.956784	1.97266	0.0485342	0.261895
Acsm5	0.409552	0.568443	4.05332	0.140241	0.888469	1		Abcb4	12.4239	-2.67788	1.1505	-2.32758	0.0199342	0.149842
Acss1	1897.56	0.327595	0.155174	2.11114	0.0347603	0.319613		Abcb5	17964.6	0.160184	0.160295	0.99931	0.317645	0.679716
Acss2	693.625	-0.121148	0.332455	-0.364405	0.715556	0.975124		Abcb6	992.758	-0.0253565	0.181675	-0.139571	0.888999	0.969071
Acss2os	86.8455	-0.212223	0.390835	-0.542998	0.587131	0.963461		Abcb7	741.061	-0.306476	0.420422	-0.728972	0.466019	0.783479
Acss3	0.164708	-1.09615	4.08047	-0.268634	0.788211	1		Abcb8	2424.89	0.184237	0.186225	0.989322	0.322505	0.683973
Acta1	8.27852	-0.0113736	1.37956	-0.0082444	0.993422	0.999926		Abcb9	157.511	0.263768	0.404042	0.652823	0.513871	0.810512
Acta2	252.947	0.699576	0.251532	2.78126	0.00541476	0.0882207		Abcc1	4111.84	0.365625	0.150937	2.42237	0.0154198	0.123757
Actb	98273.9	0.218156	0.194017	1.12442	0.260836	0.829517		Abcc10	449.561	0.170711	0.232706	0.733592	0.463198	0.782412
Actg1	68239.1	0.258349	0.155092	1.66577	0.0957586	0.562422		Abcc2	0.88262	-3.28159	3.95729	-0.829254	0.406961	1
Actg2	1.06574	2.25354	3.28778	0.685429	0.493073	0.941785		Abcc3	28313	1.05805	0.185652	5.69909	1.20448e-08	6.32096e-07
Actl10	2.59274	-0.524944	3.25932	-0.161059	0.872047	0.988874		Abcc4	1295.21	-0.350805	0.339867	-1.03218	0.301986	0.668468
Actl6a	3243.2	0.0326159	0.180779	0.180418	0.856824	0.988478		Abcc5	1762.82	0.121881	0.190896	0.638467	0.523169	0.815704
Actl7a	1.49744	3.9568	2.76632	1.43035	0.152618	0.691313		Abcc6	0.144674	0.933955	4.08047	0.228884	0.818959	1
Actl7b	0.879427	-3.30985	3.96054	-0.835707	0.40332	1		Abcc8	45.7001	0.868162	1.10877	0.782997	0.433629	0.763952
Actn1	2178.24	-0.00939689	0.221748	-0.0423764	0.966199	0.998909		Abcc9	0.473455	2.36382	3.99804	0.591244	0.554357	1
Actn2	0.219857	-1.09615	4.08047	-0.268634	0.788211	1		Abcd1	373.596	0.282418	0.228113	1.23806	0.215692	0.574563
Actn3	9.02002	-0.0942403	2.19421	-0.0429495	0.965742	0.998909		Abcd2	13.3101	7.17378	3.45739	2.07491	NA	1
Actn4	25027.6	-0.145228	0.231811	-0.626492	0.530992	0.954655		Abcd3	7875.6	-0.119448	0.12673	-0.942539	0.345917	0.705581
Actr10	3014.23	-0.0671242	0.307662	-0.218176	0.827292	0.98383		Abcd4	476.698	0.311192	0.245646	1.26683	0.205215	0.5613
Actr1a	6971.56	-0.0437261	0.185223	-0.236073	0.813376	0.981083		Abce1	4669.04	-0.355916	0.276338	-1.28797	0.197755	0.550083
Actr1b	5388.64	-0.124239	0.184724	-0.672563	0.501225	0.94388		Abcf1	3303.47	0.101131	0.112995	0.895001	0.370787	0.724603
Actr2	8521.9	-0.311764	0.281631	-1.107	0.268296	0.834645		Abcf2	5025.56	0.0630613	0.161974	0.38933	0.697032	0.903441
Actr3	9798.15	-0.213268	0.283597	-0.752008	0.452046	0.925324		Abcf3	3034.67	0.221364	0.157058	1.40944	0.158706	0.494121
Actr3b	182.158	-0.897907	0.32409	-2.77054	0.00559627	0.0903574		Abcg1	27.0348	0.531098	1.56231	0.339944	0.733899	0.919272
Actr5	1044.84	0.224303	0.252308	0.889006	0.374	0.890839		Abcg2	3297.4	-0.485553	0.123129	-3.94347	8.03123e-05	0.00174996
Actr6	624.645	-0.433486	0.506809	-0.855325	0.392371	0.900146		Abcg3	0.184107	0.933955	4.08047	0.228884	0.818959	1
Actr8	2193.69	0.0892323	0.150436	0.593156	0.553076	0.95837		Abcg4	13.8746	5.48906	2.37349	2.31266	0.0207416	0.153492
Acvr1	743.186	-0.471613	0.237358	-1.98693	0.0469304	0.382696		Abcg5	0.432833	-2.27927	4.00729	-0.568782	0.569504	1
Acvr1b	210.872	-0.5426	0.28932	-1.87543	0.0607337	0.443272		Abhd1	436.395	0.318269	0.238516	1.33437	0.182081	0.528171
Acvr1c	1.13154	1.26504	3.27216	0.386608	0.699046	0.973249		Abhd10	537.729	-0.0249592	0.208669	-0.119611	0.904791	0.97459
Acvr2a	2016.47	0.421289	0.396008	1.06384	0.287401	0.852425		Abhd11	3011.19	0.298221	0.153529	1.94245	0.0520828	0.271508
Acvr2b	327.818	0.0662201	0.321153	0.206195	0.836639	0.986324		Abhd11os	99.2332	0.276338	0.341428	0.809359	0.418308	0.754504
Acvrl1	2.80229	-0.41475	3.17773	-0.130518	0.896157	0.990737		Abhd12	7991.53	0.352766	0.144531	2.44077	0.0146562	0.11956
Acy1	519.696	0.120629	0.272377	0.442874	0.657857	0.973018		Abhd12b	0.434023	2.25214	4.00529	0.56229	0.573918	1
Acy3	230.707	0.216727	0.359856	0.602262	0.547	0.957548		Abhd13	2611.72	-0.243851	0.168558	-1.44669	0.147984	0.480722
Acyp1	331.473	0.476493	0.270947	1.75862	0.0786422	0.509125		Abhd14a	238.531	-0.0188208	0.214897	-0.0875805	0.93021	0.981124
Acyp2	24.8627	0.620666	0.697779	0.889488	0.373741	0.890629		Abhd14b	1736.2	-0.303187	0.142153	-2.13281	0.0329402	0.206104
Ada	101.084	-1.6574	0.381405	-4.34551	1.38953e-05	0.00065219		Abhd15	21.6563	0.869504	0.878779	0.989446	0.322445	0.683973
Adad1	0.301069	1.66133	4.04488	0.410724	0.681275	1		Abhd16a	7269.27	0.294902	0.151471	1.94692	0.0515445	0.270829
Adal	539.575	-0.194852	0.323144	-0.60299	0.546516	0.957548		Abhd16b	43.1562	0.872747	0.729256	1.19676	0.231399	0.593677
Adam10	7362.26	-0.192952	0.3205	-0.602034	0.547151	0.957548		Abhd17a	7483.31	0.0507068	0.165266	0.30682	0.75898	0.927091
Adam11	59.118	1.45409	0.760704	1.91151	0.055939	0.423629		Abhd17b	1889.38	0.0107376	0.243747	0.0440522	0.964863	0.991306
Adam12	16.2788	1.61334	0.803606	2.00762	0.0446834	0.370548		Abhd17c	5854.01	-0.304129	0.136544	-2.22733	0.0259253	0.17668
Adam15	3513.04	0.0941309	0.241185	0.390285	0.696326	0.973018		Abhd2	880.853	0.857356	0.182923	4.68698	2.77259e-06	9.1422e-05
Adam17	4062.05	-0.335243	0.234057	-1.43231	0.152054	0.690012		Abhd3	131.2	0.572631	0.650874	0.879787	0.378975	0.729512
Adam19	11.8644	-2.38065	1.0332	-2.30416	0.0212135	0.23174		Abhd4	9523.23	0.0257185	0.12007	0.214197	0.830394	0.950148
Adam1a	20.8524	-0.641833	0.712953	-0.900246	0.36799	0.888532		Abhd5	2134.49	-0.364777	0.108977	-3.34727	0.000816121	0.0126561
Adam1b	0.435821	-2.34442	4.01095	-0.584505	0.558881	1		Abhd6	1322.69	-0.0107091	0.172392	-0.0621206	0.950467	0.98751
Adam2	0.482661	2.32615	3.99456	0.582328	0.560346	1		Abhd8	1651	0.0934547	0.174853	0.534476	0.593012	0.857217
Adam21	4.93965	4.65302	1.81809	2.55929	0.0104887	0.14524		Abi1	3928.52	-0.108425	0.240643	-0.450563	0.652305	0.884662
Adam22	11.0041	-0.469626	1.00779	-0.465996	0.641218	0.973018		Abi2	1424.36	0.275431	0.222532	1.23772	0.215821	0.574636
Adam28	287.365	-2.31336	0.425643	-5.43498	5.48029e-08	4.75725e-06		Abi3	31.3069	0.416621	0.726051	0.573818	0.566091	0.841094
Adam29	0.150534	0.8274	4.08047	0.202771	0.839314	1		Abi3bp	22.9078	0.0665344	0.92628	0.0718297	0.942737	0.984691
Adam30	0.399975	2.02049	4.01494	0.503244	0.614793	1		Abl1	2514.64	0.377594	0.176514	2.13917	0.032422	0.203975
Adam32	3.47151	0.263744	1.81734	0.145126	0.884612	0.990426		Abl2	316.622	0.043233	0.273846	0.157874	0.874556	0.96423
Adam4	14.4847	-0.685149	0.778653	-0.879916	0.378905	0.892793		Ablim1	1786.45	0.252779	0.200725	1.25933	0.207912	0.564728
Adam5	0.581095	-2.75337	3.98555	-0.690839	0.489666	1		Ablim2	163.82	0.984518	0.428897	2.29547	0.0217064	0.157581
Adam7	0.399975	2.02049	4.01494	0.503244	0.614793	1		Ablim3	9.54415	2.31897	3.24914	0.713716	0.475403	0.78871
Adam8	11423.2	-0.806631	0.170419	-4.73322	2.20985e-06	0.000129746		Abr	2017.33	0.0134847	0.204336	0.065993	0.947383	0.986572
Adam9	4560.33	0.199376	0.213926	0.931986	0.351344	0.883125		Abra	36.1049	0.0447856	0.628949	0.071207	0.943233	0.985071
Adamdec1	28.9161	-2.81568	0.698425	-4.03147	5.54296e-05	0.00216803		Abracl	4993.26	-0.61117	0.267639	-2.28356	0.0223975	0.160629
Adamts1	25952	0.468882	0.14936	3.13927	0.0016937	0.0353314		Abt1	1318.08	0.130701	0.177852	0.734889	0.462407	0.781817
Adamts10	15.2633	-2.4448	1.10804	-2.20642	0.0273546	0.272466		Abtb1	1485.11	-0.140297	0.120052	-1.16863	0.242553	0.605833
Adamts13	12.0748	-0.421108	1.23823	-0.340089	0.73379	0.97535		Abtb2	297.332	1.56768	0.315089	4.97537	6.51244e-07	2.56339e-05
Adamts15	1953.96	-0.216601	0.187453	-1.15549	0.247889	0.816224		Acaa1a	7888.09	0.0186213	0.155726	0.119578	0.904818	0.97459
Adamts16	5.31488	-3.40712	1.73695	-1.96155	0.0498149	0.397191		Acaa1b	10.7542	-0.918522	1.14891	-0.799476	0.424014	0.7591
Adamts17	36.7625	0.649092	0.711787	0.911919	0.361811	0.886065		Acaa2	13931.6	0.184292	0.159083	1.15847	0.246672	0.610292
Adamts18	0.219857	-1.09615	4.08047	-0.268634	0.788211	1		Acaca	452.116	0.232081	0.205667	1.12843	0.259139	0.623646
Adamts19	0.145274	-1.09615	4.08047	-0.268634	0.788211	1		Acacb	9.28105	-0.895692	1.60858	-0.556823	0.577648	0.849375
Adamts2	0.600529	-2.79675	3.98324	-0.70213	0.482598	1		Acad10	694.711	0.140225	0.289924	0.483661	0.628627	0.873885
Adamts3	0.364696	-0.134381	4.08047	-0.0329327	0.973728	1		Acad11	2944.84	-0.235923	0.15103	-1.56209	0.118268	0.42835
Adamts4	697.391	0.488278	0.201602	2.42199	0.0154359	0.186409		Acad12	380.724	0.105778	0.267972	0.394736	0.693038	0.901762
Adamts5	122.424	-0.282479	0.372481	-0.758372	0.448228	0.923707		Acad8	2047.85	0.0631511	0.106817	0.591208	0.554381	0.834848
Adamts6	65.9208	0.505671	0.444735	1.13702	0.255531	0.825021		Acad9	2453.03	-3.15922e-05	0.135537	-0.00023309	0.999814	0.999887
Adamts7	131.05	-0.762888	0.356535	-2.13973	0.032377	0.305751		Acadl	4425.63	-0.333449	0.0995687	-3.34893	0.000811242	0.0126077
Adamts8	814.898	-1.65035	0.23577	-6.99983	2.56265e-12	5.10821e-10		Acadm	3858.7	-0.436644	0.11078	-3.94154	8.09585e-05	0.00176147
Adamts9	287.116	0.185722	0.388439	0.478123	0.632562	0.971727		Acads	2588.43	-0.014342	0.173106	-0.0828509	0.93397	0.982511
Adamtsl1	0.435821	-2.34442	4.01095	-0.584505	0.558881	1		Acadsb	3934.29	-0.246575	0.285106	-0.864853	0.387119	0.734367
Adamtsl3	0.329416	-1.92614	4.04526	-0.476149	0.633969	1		Acadvl	10178.2	-0.0818692	0.0999291	-0.819273	0.412631	0.75053
Adamtsl4	1097.69	-1.22707	0.367931	-3.33506	0.0008528	0.0200719		Acan	2.95361	1.4681	3.14565	0.466708	0.640709	1
Adamtsl5	1971.5	-0.102941	0.259282	-0.397025	0.691349	0.973018		Acap1	1016.23	0.825646	0.197406	4.18247	2.88354e-05	0.000711527
Adap1	121.425	0.92968	0.661663	1.40507	0.160002	0.703729		Acap2	3002.88	0.486857	0.17975	2.70852	0.00675847	0.0682903
Adar	3759.52	-0.110422	0.194868	-0.566649	0.570952	0.962489		Acap3	1630.09	0.244254	0.191056	1.27844	0.201095	0.555023
Adarb1	236.643	-0.409061	0.319965	-1.27846	0.201089	0.768446		Acat1	3535.46	0.0185262	0.0852212	0.217389	0.827905	0.949454
Adat1	453.828	0.157455	0.27456	0.573481	0.566319	0.96143		Acat2	2771.09	0.29372	0.124784	2.35382	0.0185816	0.142093
Adat2	249.838	-0.0559835	0.224536	-0.24933	0.803106	0.981069		Acat3	1540.35	-0.208442	0.134101	-1.55436	0.120097	0.432488
Adat3	762.99	0.160238	0.367028	0.436583	0.662413	0.973018		Acbd3	2767.63	-0.0627712	0.166284	-0.377493	0.705807	0.906643
Adck1	942.168	0.015016	0.213099	0.0704648	0.943824	0.995517		Acbd4	4237.05	0.176543	0.142497	1.23892	0.215373	0.574226
Adck2	1561.83	0.00440024	0.207699	0.0211857	0.983098	0.999926		Acbd5	3877.43	0.00946571	0.246135	0.0384573	0.969323	0.992596
Adck3	1841.26	-0.874999	0.205015	-4.26796	1.97265e-05	0.000897196		Acbd6	1754.48	0.00249232	0.171508	0.0145318	0.988406	0.996833
Adck4	2548.92	-0.0398966	0.21999	-0.181356	0.856088	0.988478		Acbd7	9.33944	-1.82355	1.13741	-1.60325	0.10888	0.411648
Adck5	3571.17	0.466944	0.212049	2.20206	0.0276611	0.274197		Accs	761.307	0.338701	0.191389	1.7697	0.0767778	0.343529
Adcy10	5.39037	-2.40161	1.9544	-1.22882	0.21914	0.790603		Accsl	2.55975	-0.0497546	3.188	-0.0156068	0.987548	1
Adcy3	338.941	-0.332243	0.347028	-0.957396	0.338368	0.877808		Acd	1584.63	0.0443151	0.203374	0.217899	0.827508	0.94929
Adcy4	15.8556	0.618701	0.790153	0.783015	0.433618	0.919557		Ace	186.145	0.0611181	0.26331	0.232115	0.816449	0.94607
Adcy5	0.565347	2.57148	3.98099	0.64594	0.518318	1		Ace2	10.8777	1.19576	1.30317	0.917583	0.358837	0.715657
Adcy6	777.854	0.0938922	0.210778	0.445454	0.655992	0.973018		Ace3	1.6891	-1.50496	3.43995	-0.437495	0.661753	1
Adcy7	70.5593	-3.04227	0.675047	-4.50675	6.58269e-06	0.000339092		Acer2	5291.55	0.511299	0.111375	4.59079	4.41563e-06	0.000140922
Adcy8	0.561126	1.11179	4.01109	0.277178	0.781643	1		Acer3	3679.59	0.254099	0.292196	0.869618	0.384509	0.733219
Adcy9	53.4486	-0.259243	0.527961	-0.491028	0.623407	0.970639		Ache	48.6013	4.73365	1.8543	2.55279	NA	1
Adcyap1	0.658832	-2.92053	3.97702	-0.734351	0.462735	1		Acin1	2182.39	0.14036	0.120696	1.16292	0.244861	0.607931
Add1	12576.1	-0.0710281	0.177274	-0.400669	0.688664	0.973018		Ackr1	4.05089	5.45883	3.91757	1.39343	0.163491	1
Add2	3.27798	-4.16542	3.0774	-1.35355	0.175879	0.728884		Ackr2	3.08959	4.02445	3.12005	1.28987	0.197097	1
Add3	3034.9	-0.431311	0.169129	-2.55019	0.0107664	0.147567		Ackr3	19.0065	0.733661	1.39756	0.52496	0.599611	0.860423
Adgb	3.04005	-3.28658	2.4678	-1.33179	0.18293	0.74004		Ackr4	359.533	-0.889965	0.251737	-3.5353	0.000407311	0.00705879
Adh1	1076.73	1.66414	0.254356	6.54257	6.04706e-11	9.66692e-09		Acly	19309.4	0.455651	0.179199	2.54271	0.0109997	0.0971904
Adh4	0.164708	-1.09615	4.08047	-0.268634	0.788211	1		Acmsd	2.26578	0.119596	2.69163	0.0444326	0.96456	1
Adh5	4420.69	0.147315	0.168871	0.872353	0.383016	0.895569		Acn9	152.227	-0.313051	0.449484	-0.696466	0.486137	0.795364
Adh6a	83.3191	2.04635	0.683165	2.9954	0.00274089	0.052064		Acnat1	15.8743	-2.7175	1.44182	-1.88477	0.059461	0.294124
Adh7	356.919	-0.335775	0.239054	-1.4046	0.160141	0.703959		Aco1	6722.6	-0.0155964	0.113545	-0.137359	0.890747	0.969736
Adhfe1	142.868	-0.522743	0.403308	-1.29614	0.194928	0.761322		Aco2	15927.1	0.143292	0.139079	1.03029	0.302873	0.66904
Adi1	2632.13	-0.112513	0.295062	-0.38132	0.702965	0.973921		Acot1	1511.51	-0.0467043	0.268272	-0.174093	0.861792	0.95868
Adig	14.2374	1.44864	0.777394	1.86345	0.0623987	0.450465		Acot10	9.76815	-0.890599	1.17363	-0.758839	0.447949	0.772801
Adipor1	10304.9	0.116691	0.164306	0.710204	0.477578	0.938085		Acot11	275.297	0.227648	0.256097	0.888912	0.374051	0.726636
Adipor2	1149.5	0.150413	0.181245	0.829886	0.406603	0.907635		Acot12	0.289349	1.67465	4.05285	0.413202	0.679459	1
Adk	2489.34	0.31715	0.279339	1.13536	0.256226	0.825856		Acot13	2697.44	-0.17163	0.0879104	-1.95232	0.0508997	0.268644
Adm	11165.6	0.680621	0.146864	4.63435	3.58059e-06	0.000198759		Acot2	469.006	0.370816	0.233104	1.59078	0.111659	0.415517
Adm2	0.199988	0.8274	4.08047	0.202771	0.839314	1		Acot3	0.868047	3.24377	3.95664	0.819829	0.412314	1
Adnp	2720.89	-0.147707	0.258055	-0.572385	0.567061	0.96143		Acot4	0.288952	-0.0278261	4.08047	-0.00681932	0.994559	1
Adnp2	2778	-0.162588	0.155069	-1.04849	0.294414	0.855254		Acot5	3.8979	1.90446	1.57937	1.20583	0.227882	1
Ado	1683.01	-0.0844654	0.160041	-0.527775	0.597656	0.964585		Acot6	38.7702	-0.963556	0.595875	-1.61704	0.105869	0.406698
Adora1	121.692	3.45166	0.445909	7.74073	9.8851e-15	2.85009e-12		Acot7	498.039	0.256026	0.345777	0.740435	0.459036	0.779643
Adora2a	210.603	3.06109	0.357893	8.55309	1.19834e-17	5.09169e-15		Acot8	1151.49	-0.118749	0.191772	-0.619219	0.535772	0.822279
Adora2b	1069.54	0.164978	0.210265	0.784623	0.432675	0.919557		Acot9	2651.76	-0.341217	0.291585	-1.17022	0.241914	0.604984
Adora3	0.150534	0.8274	4.08047	0.202771	0.839314	1		Acox1	9946.26	0.0829215	0.126819	0.653858	0.513203	0.810512
Adpgk	1471.96	-0.060624	0.167476	-0.361987	0.717362	0.975124		Acox2	7998.65	-1.08618	0.249067	-4.36097	1.29486e-05	0.00035738
Adprh	2260.51	0.0708275	0.219192	0.323131	0.746596	0.975766		Acox3	2933.42	0.0491506	0.145456	0.337906	0.735434	0.919385
Adprhl1	0.290547	-1.80104	4.05312	-0.444358	0.656784	1		Acoxl	1.33558	0.839065	2.47516	0.338995	0.734614	1
Adprhl2	2408.48	0.0986223	0.266975	0.369406	0.711825	0.974903		Acp1	804.011	-0.0164961	0.124116	-0.132909	0.894265	0.97128
Adprm	641.866	-0.229903	0.293505	-0.783302	0.43345	0.919557		Acp2	2848.4	-0.280491	0.112818	-2.48623	0.0129104	0.108895
Adra1b	0.199988	0.8274	4.08047	0.202771	0.839314	1		Acp5	2529.3	-0.024771	0.195814	-0.126503	0.899334	0.972711
Adra1d	1.50484	-0.495218	2.5776	-0.192124	0.847645	0.987991		Acp6	2632.75	-0.0995725	0.124938	-0.796978	0.425464	0.75996
Adra2a	573.79	-0.885955	0.359294	-2.46582	0.01367	0.172136		Acpp	376.681	-0.669584	0.207136	-3.23258	0.0012268	0.0176318
Adrb1	16.445	-0.467447	1.08991	-0.428888	0.668005	0.973018		Acpt	3.47917	0.225814	1.93633	0.11662	0.907162	1
Adrb2	1062.19	-0.511993	0.256309	-1.99756	0.0457648	0.377352		Acr	0.289349	1.67465	4.05285	0.413202	0.679459	1
Adrb3	9.23528	-1.68686	2.6708	-0.631594	0.527652	0.953574		Acrbp	81.2786	0.251217	0.422184	0.595042	0.551815	0.832583
Adrbk1	2342.86	0.0362815	0.300193	0.12086	0.903802	0.991305		Acrv1	27.8074	0.206543	0.655564	0.315062	0.752714	0.925539
Adrbk2	2.7471	-4.96629	2.89669	-1.71447	0.0864425	0.534379		Acsbg1	75.35	7.68338	3.85195	1.99467	NA	1
Adrm1	4513.47	0.0754985	0.266201	0.283615	0.776705	0.977831		Acsf2	2015.7	-0.0428168	0.158679	-0.269833	0.787289	0.936378
Adsl	5291.52	-0.118492	0.18771	-0.631252	0.527876	0.953685		Acsf3	558.592	0.355641	0.260703	1.36417	0.172516	0.515724
Adss	3279.58	-0.358432	0.325275	-1.10194	0.27049	0.836804		Acsl1	2684.37	-0.00569625	0.141193	-0.0403437	0.967819	0.991948
Adssl1	273.939	0.147088	0.264117	0.556904	0.577593	0.962489		Acsl3	4117.88	-0.428157	0.173372	-2.46959	0.0135269	0.112682
Adtrp	0.983717	3.35277	3.23513	1.03636	0.300034	1		Acsl4	2499.16	-0.109186	0.259495	-0.420764	0.673927	0.894202
Aebp1	57.8059	0.391334	0.389961	1.00352	0.31561	0.866198		Acsl5	6945.16	-0.0629275	0.112412	-0.559795	0.575619	0.847981
Aebp2	4300.39	-0.20568	0.181307	-1.13442	0.256616	0.825856		Acsl6	54.0474	2.10183	2.83322	0.741851	NA	1
Aen	1969.95	0.118186	0.252438	0.468179	0.639656	0.973018		Acsm1	0.184586	-0.989599	4.08047	-0.242521	0.808377	1
Aes	24174.6	0.281825	0.284928	0.98911	0.322609	0.868981		Acsm2	0.144674	0.933955	4.08047	0.228884	0.818959	1
AF067061	0.199988	0.8274	4.08047	0.202771	0.839314	1		Acsm3	86.1878	-0.157195	0.619816	-0.253616	0.799792	0.940665
AF357355	0.145274	-1.09615	4.08047	-0.268634	0.788211	1		Acsm4	1.06827	0.932402	3.91475	0.238177	0.811744	1
AF357399	2.07925	-1.84138	2.81628	-0.653834	0.513219	0.948213		Acsm5	0.144674	0.933955	4.08047	0.228884	0.818959	1
Afap1	4959.22	-0.033492	0.15267	-0.219375	0.826358	0.983521		Acss1	2121.97	0.0848569	0.146406	0.579599	0.562185	0.838987
Afap1l1	632.59	0.416752	0.316874	1.3152	0.188443	0.749225		Acss2	1761.52	-0.178247	0.17397	-1.02458	0.305561	0.671224
Afap1l2	5210.18	0.0628601	0.202762	0.31002	0.756546	0.975766		Acss2os	228.028	-0.236517	0.268523	-0.880805	0.378423	0.729195
Aff1	3783.12	-0.075088	0.202565	-0.370686	0.710871	0.974503		Acss3	2.25269	-0.647496	2.75755	-0.234808	0.814358	1
Aff2	35.6563	-0.0437047	0.675979	-0.0646539	0.94845	0.996415		Acta1	13.6383	1.57981	1.06752	1.47989	0.138904	0.464071
Aff3	139.7	0.408801	0.357582	1.14324	0.252941	0.821232		Acta2	152.486	-0.0648908	0.336573	-0.192798	0.847117	0.954676
Aff4	11724.5	-0.102555	0.179708	-0.570676	0.568219	0.961873		Actb	109437	0.0666574	0.138989	0.479587	0.631521	0.874327
Afg3l1	5827.19	0.126668	0.212175	0.596995	0.550511	0.95837		Actc1	0.350662	-1.94642	4.03293	-0.482633	0.629357	1
Afg3l2	4837.82	-0.0326044	0.151133	-0.215733	0.829196	0.984765		Actg1	67832.5	0.137076	0.134218	1.02129	0.307116	0.67177
Afmid	227.674	-0.846848	0.239552	-3.53514	0.000407565	0.0111158		Actg2	2.20928	0.625527	3.28234	0.190573	0.84886	1
Afp	0.150534	0.8274	4.08047	0.202771	0.839314	1		Actl10	0.184586	-0.989599	4.08047	-0.242521	0.808377	1
Aftph	4545.4	-0.203273	0.346043	-0.587421	0.556921	0.960349		Actl11	0.184586	-0.989599	4.08047	-0.242521	0.808377	1
Aga	1912.63	0.315348	0.15883	1.98544	0.0470954	0.383267		Actl6a	3255.98	0.0205662	0.112387	0.182995	0.854802	0.956647
Agap1	3281.92	-0.0963546	0.237032	-0.406504	0.684372	0.973018		Actl6b	21.8458	21.8679	3.19514	6.84411	NA	1
Agap2	2.94595	0.175255	2.13747	0.0819917	0.934653	0.994327		Actl7b	0.57711	-2.68951	3.98266	-0.675306	0.499481	1
Agap3	5284.18	0.0928723	0.275207	0.337464	0.735767	0.975573		Actl9	0.289349	1.67465	4.05285	0.413202	0.679459	1
Agbl3	446.551	0.0514656	0.244437	0.210547	0.833241	0.98577		Actn1	1607.02	0.339416	0.156081	2.17462	0.0296587	0.192835
Agbl5	2184.25	0.120553	0.185251	0.650755	0.515205	0.948625		Actn2	3.38772	5.20295	2.92575	1.77833	0.0753489	1
Ager	10.2799	1.24221	1.26924	0.978709	0.327724	0.871018		Actn3	8.07257	0.764611	2.06957	0.369454	0.711789	0.909234
Agfg1	2313.4	-0.13136	0.249295	-0.526924	0.598246	0.965156		Actn4	17885.6	0.147105	0.192347	0.764787	0.444398	0.77087
Agfg2	4980.52	0.453648	0.222891	2.03529	0.0418219	0.358632		Actr10	3869.61	-0.236523	0.158024	-1.49675	0.134457	0.456586
Aggf1	3954.64	-0.313268	0.19766	-1.58489	0.112992	0.605923		Actr1a	5803.16	0.031357	0.0986928	0.317724	0.750695	0.9244
Agk	259.53	0.129496	0.237091	0.546186	0.584938	0.962603		Actr1b	5539.79	0.131199	0.112105	1.17033	0.24187	0.604984
Agl	631.146	-0.935495	0.243169	-3.8471	0.000119525	0.00407142		Actr2	7495.66	0.0467477	0.198399	0.235625	0.813724	0.945426
Agmat	1.96576	-1.9435	2.70777	-0.717751	0.472911	0.936656		Actr3	9211.4	-0.199879	0.147757	-1.35275	0.176135	0.519271
Agmo	407.746	0.160213	0.544913	0.294015	0.768746	0.977645		Actr3b	63.9012	0.745086	1.00791	0.739242	0.45976	0.779928
Ago1	424.566	0.267681	0.243046	1.10136	0.27074	0.836804		Actr5	969.816	0.152371	0.20635	0.738407	0.460267	0.780392
Ago2	3308.28	-0.105263	0.247285	-0.425674	0.670346	0.973018		Actr6	625.449	-0.261022	0.303025	-0.861389	0.389024	0.735866
Ago3	367.337	0.132557	0.302514	0.438186	0.661252	0.973018		Actr8	2811.59	-0.0878801	0.0952586	-0.922543	0.356246	0.714008
Ago4	548.987	-0.389089	0.270536	-1.43821	0.150374	0.687217		Actrt3	1.7349	1.57427	3.86432	0.407385	0.683725	1
Agpat1	1621.9	0.232523	0.239511	0.970825	0.331635	0.873741		Acvr1	448.174	0.19113	0.188357	1.01473	0.310236	0.673645
Agpat2	1601	0.0906414	0.261654	0.346417	0.729029	0.975234		Acvr1b	126.847	0.0767733	0.354796	0.216387	0.828686	0.949587
Agpat3	5781.78	0.0323682	0.256874	0.126008	0.899726	0.990795		Acvr1c	1.07292	3.54434	3.78281	0.936958	0.34878	1
Agpat4	637.683	1.07626	0.192889	5.57966	2.40983e-08	2.31601e-06		Acvr2a	2262.42	0.458088	0.276399	1.65735	0.0974492	0.390636
Agpat5	1100.01	-0.188418	0.22496	-0.837559	0.402278	0.906739		Acvr2b	220.733	0.0533507	0.356628	0.149598	0.881082	0.966466
Agpat6	4765.56	0.0757189	0.139205	0.543938	0.586484	0.963263		Acvrl1	10.1185	2.32641	1.92397	1.20917	0.226597	0.588261
Agpat9	829.473	0.00293572	0.252378	0.0116322	0.990719	0.999926		Acy1	521.771	0.138549	0.174575	0.793636	0.427407	0.761334
Agps	4955.47	0.0949832	0.387985	0.244811	0.806602	0.981069		Acy3	389.873	0.0453892	0.251045	0.180801	0.856524	0.9568
Agr2	1.96844	0.542656	2.35332	0.230591	0.817633	0.982312		Acyp1	492.351	0.153484	0.174671	0.878703	0.379562	0.729624
Agr3	0.150534	0.8274	4.08047	0.202771	0.839314	1		Acyp2	48.1872	0.45887	0.782823	0.586174	0.557759	0.836244
Agrn	15240.8	0.0980613	0.252237	0.388766	0.697449	0.973018		Ada	49.9667	-0.203771	0.617342	-0.330077	0.741342	0.921206
Agrp	9.0066	1.05574	1.21034	0.872273	0.38306	0.895569		Adal	582.023	0.00353681	0.215027	0.0164482	0.986877	0.996658
Agt	12.9361	2.60789	1.98499	1.3138	0.188913	0.749431		Adam10	9223.49	-0.0203957	0.194629	-0.104793	0.91654	0.97799
Agtpbp1	588.076	-0.0737947	0.230098	-0.320709	0.748431	0.975766		Adam11	102.885	1.52305	0.713153	2.13565	0.0327076	0.205252
Agtrap	1418.88	0.550457	0.176028	3.1271	0.00176539	0.0366304		Adam12	74.8317	1.25084	0.606082	2.06381	0.0390357	0.23039
Agxt	0.219857	-1.09615	4.08047	-0.268634	0.788211	1		Adam15	3108.17	0.314895	0.158206	1.99041	0.0465457	0.256268
Ahctf1	1388.62	-0.181053	0.258295	-0.700956	0.483331	0.940291		Adam17	4224.57	-0.455398	0.178003	-2.55836	0.0105166	0.0943244
Ahcy	455.169	-0.244171	0.199771	-1.22225	0.221612	0.794868		Adam19	6.09876	-0.555639	2.21747	-0.250573	0.802144	0.941559
Ahcyl1	7897.78	-0.151475	0.273172	-0.554505	0.579233	0.962595		Adam1a	21.3301	-0.0961669	1.16181	-0.0827733	0.934032	0.982511
Ahcyl2	2333.91	0.0327342	0.232816	0.140601	0.888185	0.990426		Adam1b	3.18148	-1.08207	3.02924	-0.357208	0.720936	1
Ahdc1	540.603	0.43216	0.374433	1.15417	0.24843	0.816224		Adam2	0.35003	-0.0278261	4.08047	-0.00681932	0.994559	1
Ahi1	158.58	-0.535101	0.334023	-1.60199	0.109159	0.597317		Adam21	2.26398	0.203455	2.69105	0.0756043	0.939734	1
Ahnak	16975.4	-0.204869	0.217258	-0.942975	0.345694	0.880907		Adam22	60.9361	2.31325	1.18946	1.94478	0.051801	0.271008
Ahr	21080.9	-0.723394	0.177067	-4.08542	4.39964e-05	0.00178484		Adam23	19.1277	6.78195	2.88787	2.34843	NA	1
Ahrr	0.145274	-1.09615	4.08047	-0.268634	0.788211	1		Adam26a	0.144278	-0.989599	4.08047	-0.242521	0.808377	1
Ahsa1	4380.26	-0.114194	0.150512	-0.758707	0.448028	0.923707		Adam28	249.497	-0.504829	0.254584	-1.98296	0.0473724	0.25796
Ahsa2	2727.3	-0.0851447	0.357809	-0.237961	0.811911	0.981069		Adam3	1.35695	-1.06329	3.87758	-0.274214	0.78392	1
AI115009	0.879427	-3.30985	3.96054	-0.835707	0.40332	1		Adam30	1.90887	-2.2527	3.89009	-0.579087	0.56253	1
AI118078	61.3937	-1.03802	0.534099	-1.9435	0.0519559	0.406828		Adam32	4.17009	0.0849618	1.47336	0.0576653	0.954015	1
AI182371	6.7902	3.32711	1.67919	1.98138	0.0475488	0.385403		Adam33	65.4387	-2.00998	0.42618	-4.71628	2.40197e-06	8.00871e-05
AI197445	9.29455	-0.579076	1.58258	-0.365906	0.714435	0.975124		Adam39	0.144674	0.933955	4.08047	0.228884	0.818959	1
AI314180	3666.98	-0.0425841	0.288854	-0.147424	0.882797	0.990426		Adam4	19.5444	0.0344923	0.791607	0.0435725	0.965245	0.991387
AI413582	517.742	0.21266	0.260115	0.81756	0.413608	0.910758		Adam7	0.359437	-0.0278261	4.08047	-0.00681932	0.994559	1
AI414108	67.0238	-0.173216	0.539071	-0.321324	0.747965	0.975766		Adam8	665.856	-0.761173	0.390574	-1.94886	0.0513126	0.270034
AI427809	8.48302	-1.99687	1.28721	-1.55132	0.120825	0.622872		Adam9	8932.04	0.413319	0.168488	2.4531	0.0141629	0.116879
AI429214	64.596	0.682693	0.394002	1.73271	0.0831466	0.523182		Adamdec1	28.3734	-0.699205	0.63209	-1.10618	0.268649	0.631339
AI450353	129.488	-0.0787244	0.343712	-0.229042	0.818836	0.982312		Adamts1	10125.4	2.10619	0.307766	6.84348	7.72919e-12	7.29088e-10
AI462493	833.033	0.387263	0.203779	1.9004	0.0573801	0.429513		Adamts10	8.34555	1.49879	2.17907	0.687809	0.491573	0.798171
AI463170	170.912	0.969535	0.317089	3.05761	0.00223107	0.0441997		Adamts12	0.495336	-0.984652	4.03293	-0.244153	0.807112	1
AI464131	255.199	-0.505086	0.432906	-1.16673	0.243318	0.813481		Adamts13	15.4275	-1.71703	1.49618	-1.14761	0.25113	0.615801
AI467606	3.63162	1.95373	2.38655	0.818641	0.412991	0.910502		Adamts14	0.992669	3.42759	3.95071	0.867588	0.38562	1
AI506816	40.6396	0.33065	0.451739	0.73195	0.464199	0.931872		Adamts15	2477.28	-0.307559	0.197374	-1.55826	0.119173	0.430477
AI507597	0.439713	-2.29128	4.0148	-0.570708	0.568198	1		Adamts16	102.706	-0.955113	0.648138	-1.47363	0.140582	0.466854
AI597479	1314.68	-0.292057	0.364778	-0.800643	0.423338	0.915953		Adamts17	39.2413	0.313716	0.787596	0.398321	0.690394	0.900545
AI607873	23.494	-0.158756	0.894946	-0.177392	0.8592	0.988478		Adamts18	1.09159	3.56752	3.94667	0.903932	0.366032	1
AI661453	668.228	0.535178	0.302809	1.76738	0.0771651	0.505644		Adamts2	4.37967	5.57169	3.45742	1.61152	0.107067	1
AI747448	0.199988	0.8274	4.08047	0.202771	0.839314	1		Adamts20	12.184	-1.00188	1.37009	-0.731255	0.464623	0.7829
AI837181	877.528	0.136794	0.340391	0.401874	0.687777	0.973018		Adamts3	3.90621	5.40645	3.91796	1.37991	0.167614	1
AI839979	19.7769	0.278143	0.724323	0.384005	0.700975	0.973249		Adamts4	170.412	0.965139	0.416068	2.31967	0.0203589	0.151867
AI846148	1529.6	0.227999	0.262588	0.868277	0.385243	0.896963		Adamts5	56.6158	1.15479	0.580921	1.98787	0.0468264	0.25709
AI847159	0.150534	0.8274	4.08047	0.202771	0.839314	1		Adamts6	61.9828	0.129733	0.547729	0.236856	0.812768	0.94474
AI848285	2.96474	-5.08549	3.61395	-1.40718	0.159373	0.702687		Adamts7	42.3629	-0.120296	0.599645	-0.200612	0.841002	0.952485
AI987944	501.523	-0.245541	0.972248	-0.25255	0.800616	0.981069		Adamts8	1262.01	-2.37451	0.264619	-8.97332	2.87699e-19	7.26757e-17
Aida	368.8	0.0905367	0.216234	0.418697	0.675437	0.973018		Adamts9	222.928	-1.53024	0.37698	-4.05922	4.92373e-05	0.00113071
Aif1	73.3642	-0.779693	0.496796	-1.56944	0.116545	0.611888		Adamtsl1	0.723372	2.98249	3.96647	0.751927	0.452095	1
Aif1l	20.6026	-0.977671	0.686431	-1.42428	0.154365	0.694188		Adamtsl2	2.55144	1.95483	3.83549	0.509669	0.610283	1
Aifm1	3456.77	-0.0446457	0.181591	-0.245859	0.805792	0.981069		Adamtsl3	2.02544	4.46091	3.9283	1.13558	0.256131	1
Aifm2	3102.81	0.050515	0.178078	0.283668	0.776665	0.977831		Adamtsl4	679.342	-1.12847	0.274185	-4.11574	3.85931e-05	0.000913003
Aifm3	2.85592	-5.028	2.87819	-1.74693	0.0806487	0.51628		Adamtsl5	237.456	0.393569	0.326685	1.20474	0.228305	0.589512
Aig1	2087.64	-0.156712	0.180647	-0.867507	0.385665	0.897011		Adap1	418.869	1.6638	0.391977	4.24464	2.18947e-05	0.000559724
Aim1	10564.6	-0.245225	0.150391	-1.63059	0.102977	0.583074		Adap2	0.359437	-0.0278261	4.08047	-0.00681932	0.994559	1
Aim1l	225.477	-0.840618	0.252183	-3.33336	0.000858039	0.0200781		Adar	3705.89	0.324249	0.155221	2.08896	0.0367117	0.221609
Aim2	93.3466	-0.0553161	0.682558	-0.0810424	0.935408	0.994406		Adarb1	129.651	-0.268537	0.601199	-0.446668	0.655114	0.885562
Aimp1	1193.12	0.0521694	0.173266	0.301094	0.763343	0.976407		Adarb2	8.68047	6.55733	3.75362	1.74694	0.0806483	0.352591
Aimp2	2017.86	0.130422	0.18913	0.68959	0.490452	0.941785		Adat1	490.965	-0.0504161	0.171397	-0.294147	0.768645	0.930653
Aip	2624.18	0.186462	0.225064	0.828485	0.407396	0.908221		Adat2	249.563	-0.0777658	0.216487	-0.359217	0.719433	0.912237
Aipl1	9.66753	-1.24924	1.76284	-0.708651	0.478541	0.938085		Adat3	594.872	-0.0235706	0.246254	-0.0957166	0.923746	0.979313
Airn	107.293	0.808994	0.629182	1.28579	0.198517	0.765881		Adck1	964.977	0.133281	0.142414	0.935868	0.349341	0.707434
Ajuba	19305.3	-0.121395	0.219143	-0.553952	0.579612	0.962603		Adck2	1293.86	0.148149	0.181547	0.816039	0.414478	0.752141
AK010878	330.698	0.323791	0.218061	1.48487	0.137579	0.662696		Adck3	731.985	0.020089	0.180797	0.111114	0.911526	0.976047
Ak1	2182.99	-0.908862	0.236629	-3.84087	0.000122601	0.00416584		Adck4	2415.43	0.0717927	0.210019	0.341838	0.732473	0.919272
AK129341	140.225	-0.210878	0.418195	-0.504257	0.614081	0.969487		Adck5	5492.55	0.414365	0.196252	2.11139	0.034739	0.213446
Ak2	2017.4	-0.262721	0.181107	-1.45064	0.146881	0.681079		Adcy1	82.4645	23.7836	3.9073	6.08696	NA	1
Ak3	5529.38	-0.238906	0.214735	-1.11256	0.265897	0.833659		Adcy10	3.61947	0.268963	1.60542	0.167535	0.866949	1
Ak4	116.981	-1.66211	0.467828	-3.55282	0.000381121	0.0105369		Adcy2	35.5066	6.65575	3.85834	1.72503	NA	1
Ak5	11.5909	0.925708	0.891811	1.03801	0.299266	0.858165		Adcy3	164.754	1.22698	0.321957	3.81102	0.000138395	0.00280632
Ak6	828.837	-0.00997844	0.183408	-0.0544056	0.956612	0.998265		Adcy4	1.91924	-1.19411	3.37186	-0.354139	0.723235	1
Ak7	2.30867	4.58927	2.37705	1.93066	0.0535252	0.413897		Adcy5	72.4842	-0.21211	1.01212	-0.209569	NA	1
Akap1	3329.8	-0.119537	0.221409	-0.539892	0.589272	0.96384		Adcy6	859.724	0.651765	0.168365	3.87113	0.000108332	0.00226132
Akap10	2301.01	-0.130856	0.21409	-0.611219	0.541055	0.955908		Adcy7	18.5203	-1.65277	0.938746	-1.76061	0.0783041	0.347025
Akap11	1146.12	-0.186638	0.359099	-0.51974	0.603245	0.967887		Adcy8	14.5897	4.02611	2.59186	1.55337	NA	1
Akap12	1676.76	0.986305	0.264204	3.73312	0.000189126	0.00592936		Adcy9	75.7607	0.335938	0.67212	0.499819	0.617203	0.869184
Akap13	3541.52	-0.169914	0.185653	-0.915221	0.360076	0.884494		Adcyap1	3.36694	5.19257	3.65977	1.41882	0.15595	1
Akap14	2.37847	-0.721684	1.66923	-0.432346	0.66549	0.973018		Adcyap1r1	33.5637	6.81974	3.88215	1.75669	NA	1
Akap17b	288.967	0.289225	0.356695	0.810848	0.417453	0.911887		Add1	9915.95	0.23671	0.124884	1.89543	0.0580354	0.289866
Akap2	6.34564	0.68333	2.35681	0.289939	0.771863	0.977687		Add2	41.9696	6.83599	3.60244	1.8976	NA	1
Akap3	1.18925	3.64119	3.94235	0.92361	0.35569	0.883125		Add3	4280.85	-0.342061	0.126486	-2.70433	0.00684416	0.0688013
Akap4	1.09928	-3.6357	3.94974	-0.92049	0.357317	0.883125		Adgb	6.82374	-1.62031	1.41072	-1.14857	0.250732	0.615468
Akap5	13.8389	-0.504505	0.887112	-0.568704	0.569557	0.962489		Adh1	10182.5	1.29112	0.292174	4.419	9.91589e-06	0.000280963
Akap6	41.1827	-2.12307	0.729442	-2.91054	0.00360806	0.0642139		Adh5	7234.65	-0.0194852	0.0877826	-0.221972	0.824336	0.948428
Akap7	247.143	-0.342907	0.44574	-0.769297	0.441717	0.923305		Adh6-ps1	1.40187	0.191465	2.90585	0.0658895	0.947466	1
Akap8	3543.82	-0.158213	0.171244	-0.923905	0.355536	0.883125		Adh6a	284.066	1.9279	0.244348	7.88995	3.02309e-15	4.95122e-13
Akap8l	2857.82	0.254253	0.200744	1.26655	0.205315	0.773092		Adh7	1146.86	0.0575429	0.23214	0.247881	0.804227	0.941941
Akap9	4125.28	-0.000971055	0.207797	-0.0046731	0.996271	0.999926		Adhfe1	259.719	-0.419171	0.312846	-1.33986	0.18029	0.525406
Akip1	1387.52	0.23698	0.155163	1.5273	0.126688	0.638142		Adi1	3921.86	-0.229379	0.14654	-1.5653	0.117512	0.426441
Akirin1	4173.11	-0.253638	0.181723	-1.39574	0.162794	0.708291		Adig	49.2719	-0.331966	0.481947	-0.688802	0.490948	0.797676
Akirin2	2749.65	-0.147029	0.213725	-0.687936	0.491493	0.941785		Adipor1	11854.5	0.0646027	0.155312	0.415955	0.677443	0.895407
Akna	58.7819	-0.31803	1.16224	-0.273636	0.784365	0.979137		Adipor2	1729.94	-0.105496	0.121552	-0.86791	0.385444	0.733655
Aknad1	65.1899	0.199182	0.554079	0.359484	0.719233	0.975127		Adk	2171.3	0.0720278	0.103662	0.694834	0.487159	0.796208
Akr1a1	21567.1	0.119843	0.135128	0.886889	0.375139	0.891303		Adm	1192.62	-0.359048	0.169956	-2.11259	0.0346358	0.213134
Akr1b10	2416.4	-0.143461	0.191543	-0.748975	0.453873	0.925789		Adnp	2114.33	0.264041	0.178328	1.48065	0.1387	0.463701
Akr1b3	7058.67	-0.23686	0.212325	-1.11555	0.264614	0.833388		Adnp2	2147.75	0.167239	0.140765	1.18807	0.234806	0.596786
Akr1b7	11.0787	-1.19656	1.5865	-0.754213	0.450721	0.925047		Ado	2230.79	-0.436508	0.174485	-2.5017	0.01236	0.105566
Akr1b8	2771.59	0.0188996	0.144699	0.130613	0.896081	0.990737		Adora1	826.109	1.89264	0.325089	5.82193	5.81733e-09	3.21117e-07
Akr1c12	395.775	-0.05955	0.416705	-0.142907	0.886364	0.990426		Adora2a	85.9551	1.71564	0.603592	2.84238	0.0044778	0.0505202
Akr1c13	1974.61	0.0883225	0.35776	0.246877	0.805004	0.981069		Adora2b	761.945	-1.43912	0.216916	-6.63448	3.25659e-11	2.78943e-09
Akr1c14	4.03182	-3.2547	2.93657	-1.10833	0.267719	0.834645		Adora3	0.165445	0.933955	4.08047	0.228884	0.818959	1
Akr1c18	7.29219	-2.48094	1.09752	-2.2605	0.0237901	0.248779		Adpgk	1198.94	-0.149738	0.117574	-1.27357	0.202817	0.558328
Akr1c19	224.757	0.204962	0.575652	0.356053	0.721801	0.975127		Adprh	2131.34	0.191442	0.123924	1.54483	0.122386	0.436743
Akr1c20	1.72731	-3.17555	2.93634	-1.08146	0.279491	0.846872		Adprhl2	2284.63	0.165443	0.176521	0.937245	0.348633	0.707038
Akr1c21	3.1624	-1.36476	1.59067	-0.857977	0.390905	0.898954		Adprm	986.154	-0.495819	0.158243	-3.13328	0.00172866	0.0235502
Akr1c6	0.150534	0.8274	4.08047	0.202771	0.839314	1		Adra1a	5.94887	1.26306	3.53265	0.357539	0.720689	0.913129
Akr1cl	0.264278	1.53023	4.05332	0.377524	0.705784	1		Adra1b	96.1555	-1.58702	0.449267	-3.53247	0.000411704	0.00710811
Akr1e1	1124.95	-0.382631	0.328905	-1.16335	0.244688	0.813481		Adra1d	8.33593	0.587868	1.25651	0.467858	0.639886	0.878299
Akr7a5	4049.73	0.264767	0.267818	0.988608	0.322855	0.868981		Adra2a	789.89	0.0349798	0.216835	0.16132	0.871841	0.963452
Akt1	17895.6	0.0648151	0.251677	0.257533	0.796768	0.98046		Adra2b	1.30207	3.82572	3.94016	0.970955	0.331571	1
Akt1s1	4878.11	0.348652	0.312198	1.11677	0.264094	0.8331		Adra2c	18.3174	1.84091	1.23346	1.49248	0.135574	0.458525
Akt2	3059.57	0.210813	0.228385	0.923057	0.355978	0.883125		Adrb1	23.6587	2.18805	1.21505	1.80079	0.0717361	0.331418
Akt3	390.393	-0.612293	0.266288	-2.29936	0.0214843	0.233026		Adrb2	2041.44	0.370186	0.190292	1.94536	0.0517321	0.270829
Aktip	3104.96	-0.188351	0.225436	-0.835498	0.403438	0.906739		Adrb3	0.578698	2.66311	3.98111	0.668937	0.503536	1
Alad	3176.89	0.422448	0.226127	1.86819	0.061736	0.447534		Adrbk1	1958.68	0.323427	0.191291	1.69076	0.0908832	0.374385
Alas1	6075.66	0.265146	0.217836	1.21718	0.223536	0.797509		Adrbk2	41.018	-0.147059	1.51359	-0.097159	0.9226	0.979131
Alas2	68.5476	0.671836	0.413188	1.62598	0.103953	0.584343		Adrm1	4215.16	0.0596114	0.152529	0.390819	0.695931	0.902879
Alcam	3243.58	0.274365	0.311011	0.882171	0.377684	0.892793		Adsl	4080.23	0.135068	0.157749	0.856219	0.391876	0.737533
Aldh16a1	2552.29	0.165668	0.305918	0.541543	0.588134	0.963461		Adss	3431	-0.192365	0.2394	-0.803528	0.421669	0.757085
Aldh18a1	3584.08	0.00740484	0.213309	0.0347142	0.972308	0.999082		Adssl1	362.429	-0.725478	0.246098	-2.94792	0.00319916	0.0386387
Aldh1a1	2187.77	-0.698192	0.21357	-3.26915	0.00107872	0.02409		Adtrp	15.3961	2.63593	1.327	1.98639	0.0469904	0.257167
Aldh1a3	2452.95	-0.621804	0.187136	-3.32273	0.000891405	0.0206494		Aebp1	35.5014	-0.0472668	0.657632	-0.0718742	0.942702	0.984691
Aldh1a7	10.2225	-1.3472	0.941314	-1.43119	0.152375	0.691081		Aebp2	2268.12	0.0637762	0.149109	0.427715	0.668858	0.891615
Aldh1b1	10.5651	6.7793	2.17714	3.11385	0.00184662	0.0379816		Aen	2474.46	0.214924	0.14473	1.485	0.137544	0.461461
Aldh1l1	0.219857	-1.09615	4.08047	-0.268634	0.788211	1		Aes	27884.4	0.174429	0.143544	1.21516	0.224305	0.585574
Aldh1l2	171.786	-0.0334195	0.360758	-0.092637	0.926192	0.992125		AF251705	0.144278	-0.989599	4.08047	-0.242521	0.808377	1
Aldh2	26132.1	0.470394	0.261726	1.79728	0.0722915	0.489605		AF357359	0.144674	0.933955	4.08047	0.228884	0.818959	1
Aldh3a1	3753.76	-0.696101	0.158044	-4.40446	1.06046e-05	0.000515729		AF357399	3.39758	-1.1793	1.87453	-0.629119	0.529271	1
Aldh3a2	4722.4	0.218748	0.1484	1.47404	0.140471	0.669125		AF357425	1.01272	3.46489	3.9496	0.877277	0.380336	1
Aldh3b1	2540.76	0.0364323	0.22246	0.16377	0.869912	0.988874		AF366264	1.84586	-4.34684	3.93099	-1.10579	0.268819	1
Aldh3b2	120.361	-1.60157	0.402672	-3.97735	6.96883e-05	0.00262281		AF529169	2.1744	3.47911	3.20482	1.08559	0.277662	1
Aldh4a1	3544.29	-0.0782243	0.253898	-0.308093	0.758012	0.975766		Afap1	4711.37	0.18831	0.117129	1.60771	0.107899	0.409817
Aldh5a1	714.479	-0.112817	0.266814	-0.422829	0.67242	0.973018		Afap1l1	124.358	0.550734	0.756555	0.727949	0.466645	0.78409
Aldh6a1	3954.61	0.150538	0.320085	0.470306	0.638136	0.973018		Afap1l2	2621.91	-0.128837	0.189507	-0.679857	0.496595	0.801349
Aldh7a1	2469.06	0.325326	0.222122	1.46463	0.143023	0.674615		Aff1	4205.9	-0.165496	0.1494	-1.10774	0.267973	0.630346
Aldh8a1	1.56278	0.488029	3.66677	0.133095	0.894118	0.990737		Aff2	7.19896	-0.87379	1.61687	-0.540421	0.588907	0.855548
Aldh9a1	3032.64	0.110808	0.168874	0.656159	0.511722	0.947931		Aff3	10.6024	0.035235	2.12634	0.0165708	0.986779	0.996658
Aldoa	30560.4	0.0617153	0.185733	0.332279	0.739679	0.975766		Aff4	17655.2	-0.221696	0.0957768	-2.31472	0.0206285	0.153006
Aldoart1	14.3052	0.189657	0.81078	0.233918	0.815048	0.981659		Afg3l1	5361.75	0.31058	0.152374	2.03827	0.0415227	0.238572
Aldoart2	2.6389	-0.0463145	1.66604	-0.0277992	0.977822	0.999442		Afg3l2	4545.38	0.140166	0.191147	0.733287	0.463384	0.782412
Aldob	0.264278	1.53023	4.05332	0.377524	0.705784	1		Afm	0.434023	2.25214	4.00529	0.56229	0.573918	1
Aldoc	4752.53	1.33557	0.250749	5.32635	1.00208e-07	8.04957e-06		Afmid	249.728	-0.27966	0.225243	-1.24159	0.214386	0.573544
Alg1	2264	0.152056	0.217551	0.698946	0.484586	0.9404		Afp	0.495336	-0.984652	4.03293	-0.244153	0.807112	1
Alg10b	241.851	-0.302832	0.337723	-0.896686	0.369886	0.888718		Aftph	5102.09	-0.103626	0.148148	-0.699473	0.484256	0.793826
Alg11	748.695	-0.402347	0.368214	-1.0927	0.274526	0.840921		Aga	2783.14	-0.0704719	0.130278	-0.540935	0.588553	0.855339
Alg12	747.485	0.0567577	0.266145	0.213259	0.831125	0.985385		Agap1	3338.76	0.244623	0.17983	1.3603	0.173734	0.516682
Alg13	206.097	-0.377041	0.448796	-0.840116	0.400843	0.906739		Agap2	6.15651	4.2774	2.31685	1.84621	0.064861	0.311734
Alg14	692.603	0.319148	0.261155	1.22207	0.221683	0.794868		Agap3	3642.87	0.619159	0.170956	3.62174	0.000292633	0.00540446
Alg2	1987.86	-0.00971582	0.220559	-0.0440508	0.964864	0.998909		Agbl2	0.578698	2.66311	3.98111	0.668937	0.503536	1
Alg3	1357.99	0.0389652	0.17476	0.222964	0.823564	0.983226		Agbl3	455.365	0.0132626	0.218994	0.0605615	0.951708	0.98774
Alg5	2565.54	0.0350659	0.185281	0.189258	0.849891	0.988135		Agbl4	3.05893	5.05445	3.74133	1.35098	0.176703	1
Alg6	443.984	-0.457405	0.410824	-1.11338	0.265543	0.83365		Agbl5	2539.44	0.0169999	0.0984425	0.172688	0.862896	0.959099
Alg8	770.86	-0.110023	0.240823	-0.456862	0.64777	0.973018		Ager	4.77576	-2.27331	1.93295	-1.17608	0.239561	0.602512
Alg9	2021.18	-0.128442	0.173194	-0.741607	0.458325	0.928148		Agfg1	2525.65	0.0323336	0.16968	0.190557	0.848873	0.955009
Alk	3.94356	0.224415	1.43315	0.156588	0.87557	0.988874		Agfg2	5907.92	0.582745	0.142186	4.09846	4.15908e-05	0.000974637
Alkbh1	816.093	-0.17997	0.2694	-0.668038	0.504109	0.944014		Aggf1	3570.54	-0.0100451	0.100782	-0.099672	0.920605	0.978804
Alkbh2	432.673	0.342862	0.300491	1.14101	0.253867	0.822418		Agk	305.688	-0.301614	0.188227	-1.60239	0.10907	0.411746
Alkbh3	679.854	0.166072	0.204104	0.813666	0.415836	0.911121		Agl	967.212	-0.320388	0.274951	-1.16526	0.243915	0.606998
Alkbh4	477.416	0.388791	0.261702	1.48562	0.137379	0.662297		Agmat	0.495336	-0.984652	4.03293	-0.244153	0.807112	1
Alkbh5	8928.38	0.0685648	0.197275	0.347559	0.728171	0.975234		Agmo	889.469	-0.307485	0.297284	-1.03431	0.30099	0.666957
Alkbh6	1280.17	0.246169	0.259148	0.949915	0.342156	0.880476		Ago1	367.913	0.00391236	0.187637	0.0208507	0.983365	0.996608
Alkbh7	581.703	0.468213	0.314196	1.49019	0.136173	0.660718		Ago2	2432.47	0.0621343	0.15435	0.402555	0.687275	0.899567
Alkbh8	445.942	-0.451835	0.291145	-1.55193	0.12068	0.622621		Ago3	375.755	-0.146252	0.268478	-0.544745	0.585929	0.853407
Alms1	122.043	-0.366126	0.416998	-0.878005	0.379941	0.892793		Ago4	261.241	-0.108649	0.238723	-0.455127	0.649018	0.883053
Alox12	1053.47	0.333523	0.26478	1.25962	0.207806	0.77663		Agpat1	2050.89	0.0962004	0.171905	0.559613	0.575743	0.848039
Alox12b	0.658832	-2.92053	3.97702	-0.734351	0.462735	1		Agpat2	1285.44	-0.140898	0.183276	-0.768774	0.442027	0.769107
Alox12e	6724.17	0.611821	0.288613	2.11987	0.0340173	0.314977		Agpat3	6026.6	-0.106426	0.111986	-0.950353	0.341933	0.702212
Alox15	298.456	0.5469	0.357955	1.52784	0.126551	0.637962		Agpat4	117.093	1.39386	0.493426	2.82487	0.00472999	0.0525696
Alox5	4.05556	0.755082	2.07301	0.364245	0.715675	0.975124		Agpat5	1872.04	-0.376682	0.123148	-3.05879	0.00222234	0.028806
Alox5ap	5.56974	-0.355913	1.40377	-0.25354	0.799851	0.981069		Agpat6	5003.26	0.125738	0.124053	1.01359	0.310781	0.673645
Alox8	6.16278	5.01094	2.17763	2.3011	0.0213861	0.232369		Agpat9	385.035	-0.0284089	0.209687	-0.135483	0.89223	0.970501
Aloxe3	4.06504	-4.51256	2.29435	-1.96682	0.0492042	0.393289		Agps	12950.3	0.182875	0.197089	0.927884	0.353468	0.711278
Alpk1	521.09	-0.62408	0.235489	-2.65015	0.00804564	0.118743		Agr2	10.9266	2.12891	0.97525	2.18294	0.0290401	0.189914
Alpk3	0.219857	-1.09615	4.08047	-0.268634	0.788211	1		Agr3	1.13523	3.62218	3.6571	0.990451	0.321954	1
Alpl	313.683	-1.60144	0.365869	-4.37708	1.20278e-05	0.000576265		Agrn	8038.59	0.2733	0.194771	1.40319	0.160561	0.497647
Alppl2	0.329416	-1.92614	4.04526	-0.476149	0.633969	1		Agrp	5.83413	1.02179	1.53659	0.664978	0.506065	0.806834
Als2	996.765	-0.0661899	0.163065	-0.405912	0.684807	0.973018		Agt	39.3923	1.52488	1.1573	1.31762	NA	1
Als2cl	3366.12	-0.168721	0.203508	-0.829061	0.40707	0.908052		Agtpbp1	761.504	0.465073	0.332226	1.39987	0.161553	0.499234
Als2cr12	76.3071	-1.61336	0.447748	-3.60327	0.000314237	0.00898812		Agtrap	1959.66	0.114279	0.115991	0.98524	0.324506	0.685673
Alx1	1.01692	-3.55228	3.95228	-0.898792	0.368763	0.888532		Agxt	0.368213	1.9768	4.02568	0.491046	0.623394	1
Alx4	2.25967	-0.220826	2.3186	-0.0952411	0.924123	0.991824		Ahctf1	1238.05	0.106652	0.246941	0.431893	0.665819	0.890419
Alyref	7295.38	0.119209	0.202597	0.588404	0.556261	0.960349		Ahcy	368.892	-0.145658	0.221	-0.659085	0.509841	0.808447
Alyref2	264.698	0.332073	0.28458	1.16689	0.243256	0.813481		Ahcyl1	9732.68	0.0322215	0.124321	0.259181	0.795496	0.938974
Amacr	944.776	-0.184165	0.195955	-0.939835	0.347302	0.882747		Ahcyl2	3683.25	0.262073	0.10899	2.40457	0.0161915	0.128088
Ambra1	2206.42	-0.124381	0.167343	-0.743274	0.457316	0.927358		Ahdc1	354.271	0.449263	0.208606	2.15365	0.0312679	0.198838
Amd1	1728.33	-0.761871	0.439154	-1.73486	0.0827653	0.522411		Ahi1	136.726	1.05348	0.58089	1.81357	0.069744	0.326362
Amd2	1728.33	-0.761871	0.439154	-1.73486	0.0827653	0.522411		Ahnak	25186.5	0.458238	0.120867	3.79126	0.000149884	0.00300656
Amdhd1	46.5973	0.202209	0.439781	0.459794	0.645664	0.973018		Ahr	17968.7	-0.410384	0.103716	-3.95679	7.5964e-05	0.0016748
Amdhd2	2102.74	0.534105	0.272398	1.96075	0.0499083	0.397739		Ahsa1	3984.88	-0.12706	0.100177	-1.26836	0.20467	0.56068
Amelx	5.00523	0.0315167	1.42144	0.0221724	0.98231	0.999926		Ahsa2	3404.25	-0.139984	0.20106	-0.696228	0.486286	0.795479
Amer1	1139.62	-0.0808894	0.267489	-0.302403	0.762345	0.976067		AI115009	4.77227	2.47697	3.59131	0.689712	0.490375	1
Amfr	19005.2	0.130173	0.151304	0.860346	0.389599	0.898547		AI118078	241.617	-0.818805	0.420176	-1.94872	0.0513289	0.270034
Amh	1.07465	0.282271	3.34092	0.084489	0.932668	0.993837		AI182371	15.4701	0.701923	0.922225	0.761119	0.446586	0.772014
Amhr2	0.528557	2.48246	3.98566	0.622849	0.533384	1		AI197445	7.52231	-0.875389	1.60512	-0.545373	0.585497	0.853256
Amica1	19.4383	-0.940322	0.83199	-1.13021	0.258389	0.827055		AI314180	5508.48	0.243143	0.214409	1.13401	0.256789	0.621598
Amigo1	187.49	-0.208267	0.386713	-0.538558	0.590192	0.96384		AI314278	0.165445	0.933955	4.08047	0.228884	0.818959	1
Amigo2	5991.98	1.48509	0.152872	9.71457	2.61358e-22	1.83474e-19		AI317395	0.754029	1.70133	3.98111	0.427351	0.669124	1
Amigo3	331.688	-0.0524284	0.312568	-0.167734	0.866792	0.988874		AI413582	627.619	0.0808415	0.160788	0.502782	0.615118	0.868084
Ammecr1	454.545	-0.683429	0.427368	-1.59916	0.109786	0.598446		AI414108	122.284	0.731837	0.578807	1.26439	0.20609	0.562275
Ammecr1l	4521.11	-0.2301	0.186131	-1.23623	0.216375	0.786109		AI427809	2.93907	-3.97287	2.35922	-1.68398	0.0921862	1
Amn	8.6078	1.11127	1.84699	0.601668	0.547395	0.957548		AI429214	109.793	-0.529392	0.398668	-1.3279	0.18421	0.531713
Amn1	608.928	-0.39453	0.473053	-0.834008	0.404276	0.906997		AI450353	150.243	-0.310636	0.285016	-1.08989	0.275762	0.640355
Amot	279.496	0.458743	0.267243	1.71658	0.0860567	0.532977		AI462493	1187.01	0.190667	0.144281	1.3215	0.186336	0.534581
Amotl1	3862.07	-0.0638355	0.154476	-0.413238	0.679432	0.973018		AI463170	333.09	0.041962	0.244075	0.171922	0.863499	0.959486
Amotl2	10143	0.231709	0.239488	0.967519	0.333285	0.87471		AI464131	122.342	-0.0783952	0.416317	-0.188306	0.850637	0.955009
Ampd1	16.5255	-0.2091	0.753894	-0.27736	0.781504	0.97901		AI467606	5.61005	2.42331	2.09452	1.15697	0.247283	0.610992
Ampd2	2795.67	0.206218	0.238095	0.866117	0.386426	0.897226		AI504432	4.34023	5.55823	3.91685	1.41906	0.155882	1
Ampd3	2770.38	0.360332	0.187628	1.92046	0.0547994	0.420502		AI506816	19.7833	0.313855	0.671311	0.467525	0.640124	0.878299
Amt	4.01755	2.80023	1.80768	1.54907	0.121365	0.623664		AI507597	0.144278	-0.989599	4.08047	-0.242521	0.808377	1
Amy1	34.5218	-0.118689	0.847877	-0.139984	0.888673	0.990426		AI593442	39.2064	8.02938	3.90789	2.05466	NA	1
Amy2b	0.150534	0.8274	4.08047	0.202771	0.839314	1		AI597479	1376.51	-0.301878	0.2261	-1.33515	0.181827	0.52774
Amz1	78.0213	0.928434	0.449743	2.06436	0.0389833	0.341892		AI607873	20.0972	-0.0827236	0.970063	-0.0852765	0.932042	0.981568
Amz2	867.092	0.297303	0.258713	1.14916	0.250491	0.819211		AI661453	658.964	0.821132	0.196391	4.18111	2.90085e-05	0.000714615
Anapc1	3542.02	-0.221015	0.177722	-1.2436	0.213647	0.782172		AI662270	0.144674	0.933955	4.08047	0.228884	0.818959	1
Anapc10	535.371	-0.361164	0.514466	-0.702017	0.482669	0.940253		AI747448	0.144674	0.933955	4.08047	0.228884	0.818959	1
Anapc11	2956.3	0.482006	0.240257	2.00621	0.0448337	0.371502		AI837181	717.475	0.0551009	0.178617	0.308486	0.757713	0.926877
Anapc13	658.876	0.368846	0.251768	1.46502	0.142915	0.674615		AI839979	11.5093	0.784555	0.984915	0.796571	0.4257	0.760227
Anapc15	406.243	0.116813	0.209418	0.557797	0.576983	0.962489		AI846148	1437.08	-0.0420875	0.154949	-0.271622	0.785913	0.936144
Anapc16	2851.94	0.221132	0.177426	1.24633	0.212642	0.781898		AI847159	0.369171	-2.0114	4.02747	-0.49942	0.617484	1
Anapc2	8088.41	0.0354572	0.181083	0.195806	0.844762	0.9873		AI848285	17.2626	2.16356	1.35237	1.59983	0.109636	0.412324
Anapc4	3931.45	-0.0415895	0.341038	-0.12195	0.902939	0.991189		AI854517	6.51035	6.14253	3.91349	1.56958	0.116514	0.424638
Anapc5	9479.88	0.0885158	0.146768	0.603102	0.546441	0.957548		AI854703	8.10177	6.45783	3.80855	1.69562	0.0899584	0.371944
Anapc7	1979.23	0.0353495	0.196077	0.180284	0.856929	0.988478		AI987944	777.449	-0.155852	0.506056	-0.307974	0.758102	0.926877
Ang	346.376	-0.619083	0.21747	-2.84675	0.00441682	0.0749883		Aicda	0.553757	-2.60171	3.98737	-0.652488	0.514087	1
Ang2	4.15477	-0.643579	1.68969	-0.380887	0.703287	0.973923		Aida	311.898	0.0105626	0.241992	0.0436484	0.965185	0.991387
Ang4	5.88546	-2.22393	1.84896	-1.2028	0.229055	0.801717		Aif1	86.801	-0.302534	0.397634	-0.760835	0.446756	0.772014
Angel1	643.373	0.0827223	0.223276	0.370494	0.711014	0.974503		Aif1l	59.9242	-2.09072	1.08699	-1.92341	0.054429	0.278193
Angel2	2324.24	0.0438493	0.198808	0.220561	0.825434	0.983226		Aifm1	4707.29	-0.0925268	0.110167	-0.839881	0.400975	0.744006
Angpt1	2.77635	1.98495	1.8055	1.09939	0.271598	0.837786		Aifm2	2070.77	0.180285	0.148619	1.21307	0.225104	0.586172
Angpt2	17.6635	1.8082	0.898232	2.01307	0.0441077	0.367663		Aifm3	28.7786	1.73345	1.54907	1.11902	0.263132	0.626973
Angpt4	1.83419	-0.105719	2.38928	-0.0442473	0.964707	0.998909		Aig1	2745.36	-0.353747	0.129267	-2.73655	0.00620866	0.0642836
Angptl1	19.2822	0.578018	0.71873	0.804221	0.421269	0.914492		Aim1	7440.9	0.186563	0.251106	0.742965	0.457503	0.778826
Angptl2	1617.24	0.473364	0.271016	1.74663	0.0807014	0.51628		Aim1l	45.8436	-0.162862	0.653259	-0.249307	0.803123	0.941753
Angptl3	12.1382	-0.0199116	0.78242	-0.0254488	0.979697	0.999926		Aim2	42.8831	1.00932	0.529204	1.90724	0.056489	0.285104
Angptl4	237.232	-0.515846	0.280009	-1.84225	0.0654388	0.461992		Aimp1	1319.54	-0.144907	0.157276	-0.921354	0.356866	0.71421
Angptl6	186.781	0.653305	0.36432	1.79322	0.0729378	0.491384		Aimp2	2036.38	-0.0570967	0.126062	-0.452926	0.650602	0.883978
Angptl7	7.58133	0.150059	1.15998	0.129363	0.89707	0.99075		Aip	2529.65	0.0328945	0.14449	0.22766	0.819911	0.947083
Ank	904.985	-1.81694	0.269974	-6.73005	1.69606e-11	3.11189e-09		Aipl1	20.8521	-2.3978	1.17075	-2.04809	0.0405507	0.235346
Ank1	0.616274	1.11179	4.01109	0.277178	0.781643	1		Airn	280.25	0.688241	0.194646	3.53585	0.000406462	0.00705306
Ank2	8.13303	0.892184	1.28132	0.696298	0.486242	0.941251		Ajap1	17.7942	5.8738	2.90158	2.02434	NA	1
Ank3	6929.16	-0.358099	0.157507	-2.27355	0.0229933	0.243762		Ajuba	6056.55	0.00356911	0.135151	0.0264083	0.978932	0.995157
Ankar	0.301069	1.66133	4.04488	0.410724	0.681275	1		AK010878	400.731	-0.227832	0.19798	-1.15078	0.249822	0.614313
Ankdd1b	50.5764	-0.156207	0.428581	-0.364476	0.715503	0.975124		Ak1	391.216	-1.07219	0.392195	-2.73381	0.00626053	0.0644806
Ankef1	2.54118	-2.47805	3.24648	-0.763306	0.445281	0.923707		AK129341	116.322	-0.383084	0.430454	-0.889954	0.37349	0.726422
Ankfy1	6580.55	-0.308806	0.14124	-2.18638	0.0287876	0.281529		Ak2	2104.82	-0.461215	0.129447	-3.56295	0.000366708	0.00649139
Ankhd1	5439.25	-0.276594	0.239314	-1.15578	0.247773	0.816224		Ak3	6858.76	-0.273205	0.121897	-2.24128	0.025008	0.173277
Ankib1	2269.4	0.0543978	0.168368	0.323088	0.746629	0.975766		Ak4	72.2109	-0.430802	0.815857	-0.528037	0.597474	0.8592
Ankk1	4299.52	-0.51724	0.171905	-3.00887	0.00262219	0.0502228		Ak5	48.7664	2.51697	1.34921	1.86551	NA	1
Ankle1	109.056	-1.26743	0.494605	-2.5625	0.0103921	0.144523		Ak6	858.019	-0.250739	0.131172	-1.91152	0.0559372	0.283471
Ankle2	2640.12	-0.300526	0.192351	-1.56238	0.118198	0.616355		Ak7	8.48064	-0.770257	1.50447	-0.511979	0.608665	0.865179
Ankmy1	105.522	0.0968856	0.367525	0.263616	0.792076	0.980048		Ak8	2.20077	3.49913	3.9283	0.890749	0.373064	1
Ankmy2	1740.91	0.283382	0.208951	1.35621	0.175031	0.728486		Akap1	2735.04	0.208445	0.135933	1.53344	0.125167	0.442035
Ankra2	715.3	0.355548	0.218883	1.62437	0.104296	0.584915		Akap10	2460.74	-0.0855626	0.123805	-0.691106	0.489499	0.796819
Ankrd1	3096.29	0.354897	0.185001	1.91835	0.0550663	0.421574		Akap11	1222.7	0.0532668	0.27551	0.193339	0.846694	0.954676
Ankrd10	3081.6	-0.209074	0.172921	-1.20908	0.226633	0.800851		Akap12	10683.5	0.314585	0.333769	0.942521	0.345926	0.705581
Ankrd11	8272.75	0.0970643	0.191357	0.507242	0.611985	0.969163		Akap13	3206.93	0.167503	0.150223	1.11503	0.264839	0.627762
Ankrd12	910.259	0.0527298	0.350447	0.150464	0.880398	0.990426		Akap14	2.13953	1.27204	2.0969	0.60663	0.544097	1
Ankrd13a	8676.22	-0.0662726	0.197334	-0.33584	0.736992	0.975643		Akap17b	693.908	-0.0599072	0.21511	-0.278496	0.780632	0.934936
Ankrd13b	1513.26	-0.106726	0.27191	-0.392507	0.694684	0.973018		Akap2	299.903	-2.07764	0.350218	-5.93243	2.98492e-09	1.75147e-07
Ankrd13c	1897.31	-0.0694528	0.179658	-0.386583	0.699065	0.973249		Akap3	0.288555	-1.70313	4.05565	-0.419939	0.67453	1
Ankrd13d	552.517	-0.0668244	0.291686	-0.229097	0.818794	0.982312		Akap4	1.05199	-3.53658	3.94915	-0.89553	0.370504	1
Ankrd16	629.887	-0.199845	0.232651	-0.858988	0.390347	0.89877		Akap5	19.3101	0.767709	0.876206	0.876174	0.380935	0.730034
Ankrd17	3152.08	-0.167194	0.272651	-0.613216	0.539734	0.955804		Akap6	44.9859	2.55215	1.37363	1.85797	0.0631738	0.306782
Ankrd2	2.3491	-3.6781	3.30735	-1.1121	0.266095	0.833719		Akap7	242.211	0.127894	0.333844	0.383095	0.701649	0.905244
Ankrd22	1162.84	0.544408	0.290309	1.87527	0.0607557	0.443272		Akap8	3326.53	0.126804	0.13973	0.907497	0.364144	0.720389
Ankrd23	291.513	-0.108643	0.373953	-0.290527	0.771413	0.977687		Akap8l	3161.14	0.154756	0.131726	1.17483	0.240062	0.603429
Ankrd24	266.884	0.29021	0.312988	0.927224	0.35381	0.883125		Akap9	4927.72	0.0737902	0.0966019	0.763858	0.444952	0.77137
Ankrd26	346.416	0.297749	0.20924	1.423	0.154737	0.694188		Akip1	1556.93	-0.0392201	0.126941	-0.308963	0.757349	0.926823
Ankrd27	2319.34	0.0269512	0.15291	0.176255	0.860094	0.988478		Akirin1	3783.01	-0.211095	0.125591	-1.68081	0.0928005	0.379139
Ankrd28	821.074	0.0587697	0.359924	0.163283	0.870295	0.988874		Akirin2	2098.86	-0.283138	0.188742	-1.50014	0.133579	0.455156
Ankrd29	1108.54	-0.342463	0.246746	-1.38792	0.165162	0.712502		Akna	33.6156	0.266407	0.723106	0.368421	0.712559	0.909255
Ankrd32	412.581	-0.456504	0.447545	-1.02002	0.30772	0.861691		Aknad1	2.32261	-0.000283773	3.27924	-8.65361e-05	0.999931	1
Ankrd33	0.164708	-1.09615	4.08047	-0.268634	0.788211	1		Akr1a1	29822	-0.0566481	0.132448	-0.427701	0.668869	0.891615
Ankrd33b	5.23997	-0.163553	1.99128	-0.0821346	0.93454	0.994327		Akr1b10	2281.99	-0.0892637	0.0931842	-0.957927	0.338099	0.69819
Ankrd34a	0.329416	-1.92614	4.04526	-0.476149	0.633969	1		Akr1b3	10087.3	-0.0155481	0.119574	-0.130028	0.896544	0.971831
Ankrd34b	0.726368	-3.07145	3.97011	-0.773644	0.439141	1		Akr1b7	6.58597	-0.179568	1.28694	-0.139531	0.88903	0.969071
Ankrd35	294.23	-0.608313	0.25146	-2.41912	0.015558	0.187462		Akr1b8	640.322	-0.436349	0.178925	-2.43873	0.014739	0.119872
Ankrd36	0.658832	-2.92053	3.97702	-0.734351	0.462735	1		Akr1c12	730.183	-0.100557	0.195831	-0.51349	0.607609	0.864763
Ankrd37	164.791	0.204379	0.275869	0.740855	0.458781	0.928374		Akr1c13	4618.29	-0.116824	0.133436	-0.875511	0.381296	0.730431
Ankrd39	584.039	0.152279	0.256387	0.593943	0.55255	0.95837		Akr1c14	15.1803	0.131713	1.03944	0.126716	0.899165	0.972711
Ankrd40	5276.61	0.101867	0.161022	0.632629	0.526976	0.952913		Akr1c18	18.6659	-3.39401	1.52906	-2.21967	0.0264408	0.178881
Ankrd42	556.31	0.26977	0.249845	1.07975	0.280253	0.847373		Akr1c19	560.553	-0.753601	0.18292	-4.11983	3.79152e-05	0.000899823
Ankrd44	220.261	-0.374852	0.393564	-0.952455	0.340866	0.880439		Akr1c20	0.144278	-0.989599	4.08047	-0.242521	0.808377	1
Ankrd45	6.65046	-0.46715	1.02472	-0.455878	0.648478	0.973018		Akr1c21	6.15677	-2.53225	1.75771	-1.44065	0.149684	0.482252
Ankrd46	3952.45	-0.0569675	0.167365	-0.34038	0.733571	0.975342		Akr1cl	0.434023	2.25214	4.00529	0.56229	0.573918	1
Ankrd49	502.79	-0.256596	0.428058	-0.599443	0.548878	0.958281		Akr1d1	0.827224	3.16449	3.95944	0.799227	0.424159	1
Ankrd50	2187.86	-0.3153	0.168804	-1.86785	0.0617833	0.447534		Akr1e1	1459.48	-0.360468	0.192892	-1.86875	0.061657	0.301291
Ankrd52	1143.2	0.249543	0.269857	0.92472	0.355112	0.883125		Akr7a5	4933.14	-0.0241911	0.158749	-0.152386	0.878883	0.965594
Ankrd53	1.64708	-4.23845	3.93513	-1.07708	0.281445	0.847958		Akt1	12589.6	0.185394	0.149513	1.23999	0.214979	0.573882
Ankrd54	3896.59	-0.0990723	0.220657	-0.448987	0.653441	0.973018		Akt1s1	4107.5	0.089255	0.174571	0.511283	0.609153	0.865391
Ankrd6	966.933	-1.3867	0.188462	-7.35798	1.86714e-13	4.49953e-11		Akt2	3154.43	0.134546	0.114659	1.17345	0.240615	0.603557
Ankrd60	0.132139	0.8274	4.08047	0.202771	0.839314	1		Akt3	399.28	-0.457951	0.20557	-2.22771	0.0258997	0.17668
Ankrd61	3.14282	-2.55433	2.47135	-1.03358	0.301332	0.859735		Aktip	5796.88	-0.351698	0.0917417	-3.83357	0.000126298	0.00258564
Ankrd66	0.264278	1.53023	4.05332	0.377524	0.705784	1		Alad	4928.52	0.224649	0.148798	1.50975	0.131106	0.452169
Ankrd9	825.771	0.243103	0.361144	0.673148	0.500853	0.943753		Alas1	10168.4	0.329627	0.16509	1.99665	0.0458635	0.253811
Anks1	1207.82	0.0857203	0.346778	0.247191	0.804761	0.981069		Alas2	208.694	0.552776	0.267074	2.06975	0.0384758	0.227647
Anks1b	5.14809	0.959887	1.41467	0.678525	0.497439	0.941785		Alb	0.289349	1.67465	4.05285	0.413202	0.679459	1
Anks3	1449.4	0.330577	0.205198	1.61102	0.107176	0.591883		Alcam	4877.08	-0.108179	0.205147	-0.527326	0.597967	0.859661
Anks6	277.68	1.06304	0.352387	3.01667	0.00255564	0.0492991		Aldh16a1	1870.64	0.150895	0.137395	1.09825	0.272094	0.635725
Ankzf1	1361.41	-0.0125258	0.164528	-0.0761319	0.939314	0.995415		Aldh18a1	2380.2	0.273063	0.191786	1.42379	0.154506	0.488701
Anln	426.896	-0.72899	0.254004	-2.87	0.00410477	0.0712641		Aldh1a1	2274.46	-1.41782	0.164741	-8.60634	7.54308e-18	1.6293e-15
Ano1	39116.5	-0.182008	0.14938	-1.21842	0.223065	0.796337		Aldh1a2	4.76825	4.69041	2.34596	1.99936	0.0455696	1
Ano10	1611.95	0.223604	0.172909	1.29319	0.195945	0.762091		Aldh1a3	808.308	-2.51474	0.297497	-8.45298	2.83965e-17	5.87808e-15
Ano2	0.351996	-0.134381	4.08047	-0.0329327	0.973728	1		Aldh1a7	19.6692	-1.11335	1.00434	-1.10854	0.26763	0.630234
Ano3	108.335	0.937936	0.610435	1.5365	0.124415	0.63193		Aldh1b1	14.1655	3.19763	1.66223	1.92369	0.0543929	0.278193
Ano4	96.3269	0.0821438	0.593274	0.138458	0.889878	0.990426		Aldh1l1	21.3128	4.49643	2.51066	1.79093	NA	1
Ano5	0.145274	-1.09615	4.08047	-0.268634	0.788211	1		Aldh1l2	357.721	-1.92731	0.363789	-5.29788	1.17157e-07	5.43957e-06
Ano6	11066.4	-0.0707543	0.145327	-0.486863	0.626355	0.971727		Aldh2	24122.5	1.10583	0.15925	6.944	3.81162e-12	3.97262e-10
Ano7	2.4742	-3.7542	2.19837	-1.70772	0.0876881	0.53731		Aldh3a1	381.713	-0.639988	0.25785	-2.48202	0.0130641	0.109879
Ano8	1260.63	-0.214806	0.323072	-0.664887	0.506123	0.945051		Aldh3a2	9381.09	0.26645	0.1241	2.14706	0.0317888	0.201429
Ano9	107.74	0.211103	0.313265	0.673879	0.500388	0.943388		Aldh3b1	3359.61	-0.056719	0.195343	-0.290356	0.771544	0.931396
Anp32a	392.759	0.0198268	0.242269	0.081838	0.934776	0.994327		Aldh3b2	143.455	-0.290891	0.431862	-0.673573	0.500583	0.803977
Anp32b	2696.89	0.0128198	0.214497	0.0597669	0.952341	0.996985		Aldh4a1	3398.07	0.00490215	0.153629	0.0319089	0.974545	0.993884
Anp32e	3680.76	-0.314627	0.183086	-1.71847	0.0857117	0.531849		Aldh5a1	674.423	0.260849	0.184096	1.41692	0.156507	0.491691
Anpep	353.472	-1.3639	0.347817	-3.92132	8.8066e-05	0.00322429		Aldh6a1	4307.48	-0.183344	0.116388	-1.57527	0.115193	0.422009
Antxr1	123.871	-0.809603	0.361874	-2.23725	0.0252698	0.258723		Aldh7a1	3865.43	0.103518	0.132862	0.779138	0.435899	0.765579
Antxr2	842.217	0.0554334	0.236682	0.234211	0.814822	0.981659		Aldh8a1	1.93069	-3.32106	3.34381	-0.993197	0.320614	1
Antxrl	41.2796	-1.19115	0.494088	-2.4108	0.0159175	0.190374		Aldh9a1	4358.16	0.0888892	0.151748	0.585767	0.558032	0.836244
Anxa1	37357	-0.195231	0.304715	-0.6407	0.521718	0.951493		Aldoa	36291.5	0.0617889	0.160147	0.385825	0.699626	0.90476
Anxa11	1037.02	0.711936	0.289447	2.45964	0.0139075	0.174198		Aldoart1	11.1527	-0.105662	0.906233	-0.116594	0.907182	0.975284
Anxa13	7.17319	-0.0404108	1.11753	-0.036161	0.971154	0.999082		Aldoart2	4.19471	-0.738864	1.78604	-0.413689	0.679102	1
Anxa2	28561.1	0.222396	0.132474	1.67879	0.0931923	0.553948		Aldob	0.901871	3.28222	3.95534	0.829821	0.40664	1
Anxa3	8221.44	0.286108	0.175548	1.62979	0.103145	0.583322		Aldoc	8374.36	1.02355	0.149905	6.82799	8.61111e-12	7.97142e-10
Anxa4	9420.63	0.00021173	0.213995	0.000989415	0.999211	0.999939		Alg1	2909.93	0.0682342	0.180029	0.379018	0.704674	0.906293
Anxa5	7926.17	0.516746	0.131645	3.9253	8.66226e-05	0.00317865		Alg10b	311.132	0.0677481	0.222277	0.304791	0.760525	0.927218
Anxa6	17820.3	0.442657	0.132634	3.33743	0.000845567	0.0199598		Alg11	1169.68	-0.114518	0.250485	-0.457186	0.647537	0.882421
Anxa7	4965.98	-0.102942	0.143077	-0.719485	0.471842	0.936413		Alg12	667.61	0.22001	0.249042	0.883424	0.377007	0.729078
Anxa8	1984.68	-2.48055	0.211032	-11.7544	6.70614e-32	9.8434e-29		Alg13	239.128	-0.281717	0.398695	-0.706597	0.479817	0.792017
Anxa9	286.822	0.874188	0.265108	3.29748	0.000975563	0.0220609		Alg14	1027.63	0.373209	0.166507	2.2414	0.0249999	0.173277
Aoah	0.528557	2.48246	3.98566	0.622849	0.533384	1		Alg2	2788.83	-0.138513	0.124321	-1.11415	0.265214	0.628055
Aoc1	2253.1	-0.873795	0.236168	-3.69989	0.000215689	0.00659568		Alg3	1567.89	-0.137575	0.152839	-0.90013	0.368051	0.723195
Aoc2	66.4941	0.175027	0.559832	0.312642	0.754552	0.975766		Alg5	3500.48	-0.0811152	0.105849	-0.766329	0.443481	0.770085
Aoc3	0.56796	-1.38265	4.01095	-0.344718	0.730306	1		Alg6	462.481	-0.417911	0.367202	-1.1381	0.255081	0.619375
Aox1	3131.91	0.346772	0.173287	2.00114	0.0453768	0.374759		Alg8	1049.15	-0.199024	0.184146	-1.0808	0.279788	0.644572
Aox2	13.7942	0.587633	0.767863	0.765284	0.444102	0.923707		Alg9	2563.91	-0.0963018	0.110247	-0.87351	0.382385	0.730931
Aox3	2.62945	2.1398	2.21523	0.96595	0.334069	0.875346		Alk	1.15648	2.43667	3.84546	0.633649	0.52631	1
Aox4	6.82015	-2.72338	1.4767	-1.84423	0.0651495	0.460351		Alkbh1	690.698	-0.169597	0.159228	-1.06512	0.28682	0.652084
Ap1ar	3084.81	-0.133789	0.162693	-0.822336	0.410886	0.909189		Alkbh2	491.12	0.0768251	0.228028	0.336911	0.736184	0.919628
Ap1b1	11789.8	-0.188951	0.181839	-1.03911	0.298754	0.858165		Alkbh3	873.349	-0.0629499	0.131429	-0.478965	0.631963	0.874457
Ap1g1	5540.96	-0.252812	0.317845	-0.795394	0.426384	0.916677		Alkbh4	451.975	-0.179915	0.228338	-0.787933	0.430736	0.76259
Ap1g2	1278.66	0.100135	0.24277	0.41247	0.679995	0.973018		Alkbh5	7390.47	0.273421	0.158937	1.72031	0.0853754	0.363171
Ap1m1	1925.6	-0.0365354	0.218686	-0.167068	0.867317	0.988874		Alkbh6	1763.35	0.0566465	0.14274	0.396851	0.691478	0.901013
Ap1m2	2900.94	0.115947	0.170578	0.679729	0.496676	0.941785		Alkbh7	736.726	0.135173	0.193011	0.700335	0.483718	0.793805
Ap1s1	4905.43	0.161595	0.211032	0.76574	0.443831	0.923707		Alkbh8	593.705	-0.478674	0.288504	-1.65916	0.0970839	0.390251
Ap1s2	291.255	0.0310365	0.662864	0.0468218	0.962655	0.998909		Allc	1.30207	3.82572	3.94016	0.970955	0.331571	1
Ap1s3	48.6818	-0.180318	0.777073	-0.232048	0.816501	0.982171		Alms1	79.8464	0.317231	0.433999	0.730948	0.464811	0.783058
Ap2a1	5862.64	0.0415365	0.285492	0.145491	0.884323	0.990426		Alox12	3629.35	0.653489	0.252668	2.58636	0.00969964	0.088646
Ap2a2	6972.78	-0.289967	0.238604	-1.21526	0.224265	0.799159		Alox12b	0.184586	-0.989599	4.08047	-0.242521	0.808377	1
Ap2b1	3786.61	-0.0115833	0.161779	-0.0715993	0.942921	0.995517		Alox12e	4509.25	1.16693	0.232329	5.02274	5.09397e-07	2.06306e-05
Ap2m1	10960.7	0.0873713	0.143353	0.609484	0.542204	0.956454		Alox15	582.813	1.52821	0.345472	4.42353	9.71016e-06	0.000276183
Ap2s1	3219.99	0.275834	0.250376	1.10168	0.270601	0.836804		Alox5	7.09039	-2.3641	1.7447	-1.35502	0.175412	0.51841
Ap3b1	4145.72	-0.0848745	0.158951	-0.533966	0.593365	0.96384		Alox5ap	44.1137	-3.18178	0.744639	-4.27291	1.92934e-05	0.000504473
Ap3d1	8632.25	0.0388839	0.213623	0.182021	0.855566	0.988478		Alox8	0.512888	2.46893	3.9917	0.618516	0.536235	1
Ap3m1	1620.09	-0.242361	0.350052	-0.692359	0.488712	0.941699		Aloxe3	10.3679	0.702511	1.75055	0.40131	0.688192	0.89976
Ap3m2	656.282	0.444152	0.205611	2.16016	0.0307603	0.295876		Alpk1	416.791	-0.226323	0.287044	-0.788461	0.430427	0.762339
Ap3s1	764.479	0.175204	0.455907	0.384298	0.700757	0.973249		Alpl	128.974	-1.26785	0.295069	-4.29678	1.733e-05	0.000458767
Ap3s2	2574.7	-0.0984872	0.176167	-0.559055	0.576124	0.962489		Alppl2	0.432833	-2.27927	4.00729	-0.568782	0.569504	1
Ap4b1	2111.55	0.000218958	0.158298	0.00138321	0.998896	0.999926		Als2	1091.15	0.167797	0.332483	0.504679	0.613784	0.867482
Ap4e1	649.426	0.119608	0.354797	0.337118	0.736028	0.975573		Als2cl	2812.1	0.511184	0.223486	2.28732	0.0221769	0.159751
Ap4m1	542.115	0.00377769	0.219318	0.0172247	0.986257	0.999926		Als2cr11	0.175331	-0.989599	4.08047	-0.242521	0.808377	1
Ap4s1	493.227	0.045012	0.194767	0.231108	0.817231	0.982312		Als2cr12	7.67424	-1.80174	1.38492	-1.30097	0.193269	0.543654
Ap5b1	703.95	0.496175	0.338588	1.46543	0.142805	0.674615		Alx4	5.1235	0.295471	1.83266	0.161225	0.871916	0.963452
Ap5m1	937.067	0.0381503	0.380285	0.10032	0.92009	0.991703		Alyref	6223.68	0.0212184	0.127822	0.166	0.868157	0.962019
Ap5s1	1462.44	0.156554	0.206673	0.757497	0.448752	0.923707		Alyref2	349.176	0.277663	0.220537	1.25903	0.208019	0.564728
Ap5z1	1563.05	0.170446	0.308729	0.552091	0.580886	0.962603		Amacr	854.519	-0.0201547	0.204808	-0.0984078	0.921608	0.978835
Apaf1	1572.13	-0.300628	0.233254	-1.28884	0.197452	0.764202		Ambn	0.289349	1.67465	4.05285	0.413202	0.679459	1
Apba3	4560.09	0.184591	0.342593	0.538804	0.590022	0.96384		Ambra1	1978.7	0.147479	0.152178	0.969123	0.332484	0.692468
Apbb1	30.081	1.09998	0.894384	1.22987	0.218746	0.790603		Amd1	1865.39	-0.10151	0.219062	-0.463383	0.64309	0.879896
Apbb1ip	7.17562	0.315064	1.30683	0.24109	0.809485	0.981069		Amd2	1865.05	-0.101513	0.219113	-0.463292	0.643155	0.879896
Apbb2	4911.05	0.0855689	0.166385	0.514282	0.607055	0.96839		Amdhd1	21.0142	1.14234	1.18775	0.961773	0.336164	0.696538
Apbb3	1256.99	0.0772989	0.28074	0.27534	0.783055	0.97901		Amdhd2	3303.49	0.151142	0.199209	0.758708	0.448027	0.772819
Apc	3527.66	-0.0491001	0.249486	-0.196805	0.84398	0.9873		Amelx	2.59043	0.939122	2.48038	0.378621	0.70497	1
Apc2	19.6096	1.64655	1.06549	1.54534	0.122265	0.626098		Amer1	944.437	0.0987935	0.145775	0.677713	0.497954	0.802607
Apcdd1	9474.89	-1.02406	0.179713	-5.69831	1.21004e-08	1.22108e-06		Amer2	28.5009	22.3388	3.9083	5.71572	NA	1
Apeh	3783.87	0.0112528	0.192429	0.0584778	0.953368	0.997478		Amer3	8.10177	6.45783	3.80855	1.69562	0.0899584	0.371944
Apex1	3493.34	-0.139534	0.182631	-0.764023	0.444854	0.923707		Amfr	18445.1	0.171691	0.100771	1.70377	0.0884233	0.369333
Apex2	384.484	-0.201162	0.221767	-0.907089	0.36436	0.887983		Amh	0.784685	0.333529	3.95685	0.0842916	0.932825	1
Aph1a	1310.04	-0.0268096	0.164099	-0.163374	0.870224	0.988874		Amhr2	0.845886	3.19473	3.95836	0.807085	0.419618	1
Aph1b	638.785	-0.272446	0.423496	-0.643327	0.520012	0.951078		Amica1	12.5192	0.0219918	0.903492	0.0243409	0.980581	0.996086
Aph1c	31.4687	-0.148546	0.6603	-0.224968	0.822004	0.983226		Amigo1	354.235	0.483169	0.31895	1.51487	0.129805	0.449179
Api5	6365	-0.36235	0.342169	-1.05898	0.289609	0.853529		Amigo2	2747.93	1.34126	0.209408	6.40501	1.50362e-10	1.15515e-08
Apip	584.844	0.0889958	0.228882	0.388828	0.697403	0.973018		Amigo3	335.87	0.427313	0.281245	1.51936	0.128672	0.44838
Apitd1	120.008	0.373229	0.389703	0.957725	0.338202	0.877808		Ammecr1	249.058	-0.169404	0.292289	-0.579577	0.5622	0.838987
Aplf	375.165	-0.226822	0.276947	-0.81901	0.412781	0.910502		Ammecr1l	5229	-0.0833894	0.0745886	-1.11799	0.263571	0.627216
Apln	56.4863	-0.889555	0.525377	-1.69318	0.0904221	0.544556		Amn	6.93842	1.13807	3.44327	0.33052	0.741007	0.921206
Aplnr	1.94066	-1.07251	2.46252	-0.435535	0.663174	0.973018		Amn1	773.642	-0.493286	0.335718	-1.46935	0.141739	0.469336
Aplp1	278.308	-0.176417	0.3442	-0.512541	0.608272	0.968941		Amot	723.862	-0.424501	0.157361	-2.69762	0.00698365	0.0697148
Aplp2	49894.4	-0.231721	0.130486	-1.77583	0.0757612	0.501328		Amotl1	2502.22	0.209584	0.131793	1.59025	0.111779	0.415658
Apmap	1431.67	-0.0909454	0.244885	-0.37138	0.710355	0.974503		Amotl2	18632.4	0.190982	0.158027	1.20854	0.226841	0.588443
Apoa1	0.199988	0.8274	4.08047	0.202771	0.839314	1		Ampd1	5.95374	-3.32883	2.13149	-1.56174	0.11835	0.428441
Apoa1bp	3347.32	0.325929	0.165645	1.96764	0.0491099	0.393289		Ampd2	2199.15	0.464601	0.156805	2.96292	0.0030474	0.03732
Apoa2	5.24951	0.72205	1.25856	0.573713	0.566162	0.96143		Ampd3	1643.19	0.602896	0.18206	3.31153	0.000927879	0.0140397
Apob	3.03068	-1.38175	2.60086	-0.531265	0.595235	0.96384		Amph	35.4452	22.5271	3.908	5.76434	NA	1
Apobec1	3995.03	-0.669723	0.235523	-2.84356	0.00446127	0.0756635		Amt	9.77589	-0.848662	1.56723	-0.541504	0.58816	0.85513
Apobec2	890.607	-1.73425	0.223006	-7.77667	7.44562e-15	2.20182e-12		Amtn	0.55232	2.56805	3.98612	0.644247	0.519415	1
Apobec3	9125.66	0.141087	0.15372	0.917818	0.358714	0.883974		Amy1	58.9425	0.287439	0.53412	0.538155	0.59047	0.856119
Apobr	138.978	0.474526	0.341563	1.38928	0.164748	0.711896		Amy2b	0.328781	1.83157	4.03806	0.453577	0.650133	1
Apoc1	0.99638	3.37096	3.94963	0.853489	0.393388	1		Amz1	66.3657	0.465296	0.534931	0.869825	0.384396	0.733219
Apoc2	0.541691	1.11179	4.01109	0.277178	0.781643	1		Amz2	1245.49	-0.153194	0.115796	-1.32296	0.185849	0.533801
Apod	57.9595	-0.536049	0.396533	-1.35184	0.176426	0.72947		Anapc1	3946.09	0.122924	0.239926	0.512342	0.608411	0.86515
Apoe	192.055	0.919655	0.436057	2.10902	0.0349426	0.3206		Anapc10	678.461	-0.350613	0.342583	-1.02344	0.3061	0.671224
Apof	0.199988	0.8274	4.08047	0.202771	0.839314	1		Anapc11	3587.22	0.115545	0.168351	0.686333	0.492503	0.79881
Apoh	2.08716	-0.327374	3.37598	-0.0969715	0.922749	0.991782		Anapc13	894.031	0.170992	0.161833	1.0566	0.290694	0.656141
Apol10a	82.2271	1.16841	0.525371	2.22398	0.0261497	0.26429		Anapc15	502.744	-0.111176	0.17903	-0.620991	0.534606	0.821433
Apol10b	390.979	1.18651	0.292067	4.06244	4.8563e-05	0.00194084		Anapc16	3138.93	0.0765335	0.111545	0.686123	0.492635	0.798938
Apol11a	10.5092	-1.29848	1.21962	-1.06466	0.287032	0.852425		Anapc2	8319.12	0.11715	0.116208	1.00811	0.313402	0.676335
Apol11b	11.7009	-0.798026	1.25996	-0.633375	0.526489	0.952458		Anapc4	4428.97	-0.148896	0.178947	-0.832067	0.405371	0.746251
Apol6	59.1158	0.351022	0.466267	0.752836	0.451549	0.925083		Anapc5	9592.45	0.20289	0.0928655	2.18477	0.0289055	0.189283
Apol7a	1408.94	-0.0621379	0.215422	-0.288448	0.773004	0.977687		Anapc7	2176.79	0.101452	0.175247	0.578907	0.562652	0.83908
Apol7b	0.164708	-1.09615	4.08047	-0.268634	0.788211	1		Ang	845.273	-1.34197	0.309819	-4.33148	1.48112e-05	0.00040282
Apol7d	1.95407	3.20036	2.36206	1.3549	0.175449	0.728516		Ang2	0.368213	1.9768	4.02568	0.491046	0.623394	1
Apol7e	1.66448	-0.136576	3.56483	-0.038312	0.969439	0.999082		Ang4	0.288555	-1.70313	4.05565	-0.419939	0.67453	1
Apol8	11.8718	-1.70114	2.04147	-0.833291	0.404681	0.906997		Angel1	650.871	0.0796082	0.216643	0.367463	0.713273	0.909452
Apol9a	2411.53	0.761373	0.273997	2.77876	0.00545666	0.0887244		Angel2	2808.01	-0.115893	0.127232	-0.910881	0.362358	0.719196
Apol9b	714.808	0.746501	0.42109	1.77278	0.0762647	0.50301		Angpt1	4.49988	2.36126	3.6551	0.646017	0.518268	1
Apold1	3.72246	-0.402734	2.11872	-0.190083	0.849244	0.988135		Angpt2	17.7025	-1.01918	0.914866	-1.11402	0.265272	0.628055
Apom	1.04185	0.499098	3.9094	0.127666	0.898413	0.990795		Angpt4	0.359437	-0.0278261	4.08047	-0.00681932	0.994559	1
Apon	9.82968	-2.9894	1.43524	-2.08285	0.0372645	0.332373		Angptl1	27.9449	-0.155345	0.615133	-0.25254	0.800624	0.941197
Apoo	227.262	-0.319022	0.455258	-0.700748	0.48346	0.940291		Angptl2	125.261	0.102224	0.476942	0.214331	0.830289	0.95014
Apoo-ps	204.475	-0.353278	0.435239	-0.811687	0.416971	0.911751		Angptl3	26.2723	-0.284898	0.787758	-0.361657	0.717608	0.911529
Apool	525.653	-0.0391794	0.506675	-0.0773266	0.938364	0.995259		Angptl4	22.6542	0.0409551	0.887789	0.0461315	0.963205	0.990516
Apopt1	783.131	0.297519	0.18144	1.63977	0.101053	0.577969		Angptl6	262.933	0.158381	0.267557	0.591952	0.553882	0.83435
App	69603.4	0.0378007	0.174672	0.21641	0.828668	0.984451		Angptl7	4.82046	-0.534164	2.29394	-0.232859	0.815871	0.945842
Appbp2	5260.66	-0.00316614	0.224251	-0.0141187	0.988735	0.999926		Ank	931.203	-1.35719	0.276947	-4.90054	9.55741e-07	3.55221e-05
Appl1	1374.27	-0.0494433	0.409461	-0.120752	0.903887	0.991305		Ank1	8.60826	4.77166	2.15892	2.2102	0.027091	0.181658
Appl2	3312.81	0.0180034	0.173609	0.103701	0.917406	0.991703		Ank2	67.0691	5.50926	1.67415	3.29078	NA	1
Aprt	2192.54	0.164912	0.26696	0.617741	0.536746	0.954655		Ank3	5719.42	0.252703	0.182979	1.38105	0.167263	0.507924
Aptx	976.559	0.0306211	0.175761	0.17422	0.861692	0.988478		Ankar	3.69171	-5.3487	3.91888	-1.36485	0.172299	1
Aqp1	3.29378	0.214285	2.58392	0.0829302	0.933907	0.994327		Ankdd1b	69.5956	-0.47639	0.379328	-1.25588	0.20916	0.566414
Aqp11	123.54	0.122079	0.285996	0.426857	0.669483	0.973018		Ankef1	2.75742	1.10914	3.8022	0.291709	0.770509	1
Aqp3	196.379	-0.594645	0.313932	-1.89419	0.0582004	0.433043		Ankfn1	0.762804	3.05354	3.96362	0.770391	0.441068	1
Aqp4	4.17494	1.14422	2.40515	0.475739	0.634261	0.971727		Ankfy1	5726.05	-0.034771	0.178945	-0.194311	0.845932	0.954483
Aqp5	786.736	3.20006	0.351225	9.11114	8.15222e-20	4.38753e-17		Ankhd1	5754.36	0.0997609	0.14569	0.684748	0.493503	0.799338
Aqp6	1.35481	3.8224	3.93817	0.970604	0.331745	0.873741		Ankib1	2183.34	0.041873	0.161251	0.259676	0.795114	0.938914
Aqp7	4.39974	0.206165	1.57002	0.131314	0.895527	0.990737		Ankk1	143.295	-1.06539	0.390589	-2.72764	0.00637883	0.0653467
Aqp8	464.616	-0.362594	0.439828	-0.8244	0.409712	0.908888		Ankle1	34.9549	-0.838075	0.709992	-1.1804	0.237841	0.600731
Aqp9	170.217	1.40567	0.488457	2.87779	0.00400477	0.0698283		Ankle2	2728.32	-0.096473	0.200808	-0.480425	0.630925	0.874189
Aqr	2583.45	-0.161887	0.177277	-0.913187	0.361144	0.8851		Ankmy1	85.8932	-0.117322	0.438297	-0.267677	0.788948	0.936856
Ar	1636.72	0.156629	0.161477	0.969977	0.332058	0.873741		Ankmy2	2254.21	0.102211	0.113537	0.900243	0.367991	0.723195
Araf	5465.87	0.0313045	0.162584	0.192544	0.847316	0.987991		Ankra2	883.654	-0.115607	0.182484	-0.633518	0.526395	0.817951
Arap1	3545.52	0.145815	0.284796	0.511998	0.608652	0.968986		Ankrd1	12026.5	-0.0938628	0.120999	-0.775729	0.437909	0.766861
Arap2	1525.3	-0.241675	0.370186	-0.652848	0.513854	0.948405		Ankrd10	1878.65	-0.244343	0.108188	-2.2585	0.0239142	0.167845
Arap3	0.903206	3.2389	3.9537	0.819206	0.412669	1		Ankrd11	5870.06	0.298894	0.113825	2.6259	0.00864214	0.0816756
Arc	54506.4	0.451733	0.218611	2.06638	0.0387924	0.340773		Ankrd12	1105.01	0.0739602	0.201635	0.366803	0.713766	0.909694
Arcn1	8296.98	-0.243205	0.272024	-0.894057	0.371291	0.88923		Ankrd13a	8011.3	0.245179	0.145282	1.68761	0.0914859	0.375829
Areg	78.7459	-0.12836	0.396726	-0.323548	0.74628	0.975766		Ankrd13b	1069.41	0.426158	0.187404	2.274	0.0229659	0.163694
Arel1	2148.9	-0.163758	0.163996	-0.998546	0.318015	0.868056		Ankrd13c	1904.64	0.230192	0.170913	1.34684	0.178031	0.522215
Arf1	39049.7	0.0754715	0.185591	0.406655	0.684262	0.973018		Ankrd13d	490.403	0.334911	0.300901	1.11303	0.265697	0.628078
Arf2	3749.44	0.153893	0.165834	0.927996	0.35341	0.883125		Ankrd16	820.183	-0.0675849	0.154086	-0.438617	0.660939	0.888091
Arf3	22555.6	-0.12914	0.154977	-0.833287	0.404683	0.906997		Ankrd17	3068.01	-0.0344443	0.144906	-0.237701	0.812113	0.944719
Arf4	14401.4	-0.10451	0.337702	-0.309474	0.756961	0.975766		Ankrd2	1.34079	0.232279	3.73188	0.0622418	0.95037	1
Arf5	12042.4	0.298905	0.285157	1.04821	0.294542	0.855254		Ankrd22	1257.68	0.454809	0.125366	3.62786	0.000285776	0.00529093
Arf6	7165.88	0.348544	0.242025	1.44012	0.149834	0.68689		Ankrd23	201.057	0.693968	0.395853	1.75309	0.0795858	0.349792
Arfgap1	3149.7	0.0295474	0.165477	0.178558	0.858284	0.988478		Ankrd24	353.63	0.0868869	0.247578	0.350948	0.725627	0.915918
Arfgap2	5128.57	-0.026767	0.155484	-0.172153	0.863317	0.988577		Ankrd26	370.691	0.206762	0.234656	0.881129	0.378248	0.729195
Arfgap3	5596.26	0.0675582	0.18771	0.359907	0.718916	0.975127		Ankrd27	2400.7	0.245332	0.200136	1.22582	0.220265	0.580794
Arfgef1	6221.43	-0.0685461	0.323794	-0.211697	0.832344	0.98577		Ankrd28	1076.07	-0.211438	0.240783	-0.878125	0.379876	0.729624
Arfgef2	1245.37	0.0207675	0.238919	0.0869228	0.930733	0.993592		Ankrd29	176.318	0.238262	0.509717	0.467439	0.640186	0.878299
Arfip1	3457.41	-0.268836	0.304895	-0.881731	0.377922	0.892793		Ankrd32	432.382	0.0645791	0.376916	0.171336	0.86396	0.959712
Arfip2	2853.14	-0.0870768	0.159546	-0.545778	0.585219	0.962606		Ankrd33	1.41176	-0.501241	2.89957	-0.172867	0.862756	1
Arfrp1	1963.48	0.0952725	0.154263	0.617599	0.53684	0.954655		Ankrd33b	9.63111	1.82142	2.22522	0.818534	0.413052	0.750604
Arg1	1301	2.63319	0.253933	10.3696	3.40837e-25	3.43948e-22		Ankrd34a	17.9396	21.7161	3.29085	6.59894	NA	1
Arg2	2462.54	0.681345	0.296507	2.2979	0.0215672	0.233669		Ankrd34b	2.95126	0.82534	3.16342	0.260901	0.794169	1
Arglu1	1784.43	0.115693	0.247079	0.468241	0.639612	0.973018		Ankrd34c	10.982	-0.922213	1.10204	-0.83682	0.402694	0.745274
Arhgap1	6911.93	0.202575	0.153796	1.31716	0.187784	0.748632		Ankrd35	28.6074	0.0740228	0.665719	0.111192	0.911464	0.976047
Arhgap10	971.997	-0.272601	0.226971	-1.20104	0.229736	0.802557		Ankrd36	0.328384	-0.0278261	4.08047	-0.00681932	0.994559	1
Arhgap11a	429.337	-0.612982	0.270252	-2.26819	0.0233175	0.245827		Ankrd37	184.378	0.227913	0.327507	0.695903	0.486489	0.79555
Arhgap12	3019.11	-0.225068	0.382631	-0.588213	0.556389	0.960349		Ankrd39	485.72	0.255878	0.163839	1.56177	0.118342	0.428441
Arhgap15os	0.164708	-1.09615	4.08047	-0.268634	0.788211	1		Ankrd40	5642.92	0.156438	0.0900863	1.73654	0.0824687	0.356494
Arhgap17	2937.15	0.0807082	0.161492	0.499766	0.61724	0.970103		Ankrd42	885.89	0.074977	0.143223	0.523497	0.600628	0.860995
Arhgap18	856.84	-1.05719	0.31786	-3.32595	0.000881164	0.0205026		Ankrd44	175.385	-0.489779	0.457095	-1.0715	0.283943	0.648776
Arhgap19	328.617	-0.729295	0.283692	-2.57073	0.0101485	0.141869		Ankrd45	14.2918	2.7869	1.90477	1.46312	NA	1
Arhgap20	1025.84	0.647238	0.291398	2.22115	0.0263411	0.265483		Ankrd46	4048.24	-0.00517348	0.124421	-0.0415804	0.966833	0.991924
Arhgap20os	93.2013	0.431333	0.419537	1.02812	0.303895	0.861124		Ankrd49	522.804	-0.254842	0.295337	-0.862884	0.388201	0.734982
Arhgap21	1469.51	-0.434512	0.176678	-2.45934	0.0139192	0.174198		Ankrd50	1011.75	0.645019	0.281952	2.28769	0.0221555	0.159674
Arhgap22	562.28	-0.281369	0.307027	-0.916429	0.359442	0.884148		Ankrd52	764.064	0.253431	0.192655	1.31547	0.188354	0.537277
Arhgap23	3270.57	0.198082	0.278935	0.710139	0.477618	0.938085		Ankrd53	1.4442	1.56733	3.57013	0.439011	0.660654	1
Arhgap24	835.518	-0.472908	0.233923	-2.02164	0.0432136	0.364054		Ankrd54	2716.9	-0.0041463	0.200886	-0.02064	0.983533	0.996608
Arhgap25	52.1574	0.383522	0.743277	0.515988	0.605863	0.96839		Ankrd55	1.76675	3.15232	3.93413	0.801273	0.422973	1
Arhgap26	466.747	-0.0326953	0.285453	-0.114538	0.908811	0.991545		Ankrd6	2015.93	-0.932553	0.179057	-5.20813	1.9075e-07	8.56308e-06
Arhgap27	6862.65	0.0530039	0.279416	0.189695	0.849548	0.988135		Ankrd61	2.35731	1.50524	2.56375	0.587125	0.55712	1
Arhgap27os3	9.47689	2.3656	1.22045	1.9383	0.0525864	0.40968		Ankrd63	16.7719	1.79235	3.08325	0.581318	NA	1
Arhgap28	312.189	0.585057	0.375867	1.55655	0.119576	0.62		Ankrd66	2.90636	0.202456	2.40699	0.0841118	0.932968	1
Arhgap29	1939.21	0.168484	0.362339	0.464992	0.641938	0.973018		Ankrd7	0.698431	-1.63994	3.98737	-0.411283	0.680865	1
Arhgap30	5.68124	-6.02372	2.42424	-2.48479	0.0129629	0.167419		Ankrd9	791.189	0.136781	0.175511	0.779332	0.435784	0.765579
Arhgap31	7.84006	3.84949	1.52854	2.51841	0.0117886	0.1564		Anks1	887.222	0.112435	0.191924	0.585829	0.557991	0.836244
Arhgap32	2233.48	-0.407198	0.152189	-2.6756	0.00745945	0.112666		Anks1b	83.2119	5.14468	1.42095	3.62061	NA	1
Arhgap33	44.5123	-2.03501	0.729179	-2.79082	0.0052575	0.0860929		Anks3	1660.78	0.439975	0.171651	2.5632	0.0103713	0.0935111
Arhgap35	3952.36	-0.0877532	0.167561	-0.523708	0.600482	0.966448		Anks4b	1.15811	3.65002	3.94447	0.925353	0.354782	1
Arhgap39	1636.16	-0.207872	0.276598	-0.751533	0.452332	0.925529		Anks6	394.38	0.486594	0.21756	2.23659	0.0253131	0.174418
Arhgap4	12.343	-0.189467	1.38	-0.137295	0.890798	0.990484		Ankub1	0.144674	0.933955	4.08047	0.228884	0.818959	1
Arhgap40	217.077	0.334492	0.333202	1.00387	0.31544	0.866172		Ankzf1	1348.38	0.221319	0.148781	1.48755	0.136869	0.460343
Arhgap42	3000.62	-0.366825	0.284016	-1.29156	0.196509	0.763066		Anln	157.84	0.0418961	0.474286	0.0883352	0.92961	0.981124
Arhgap44	10.2312	1.49389	1.11833	1.33583	0.181606	0.738222		Ano1	55514.1	0.0928791	0.170242	0.545572	0.58536	0.85314
Arhgap5	2842.74	-0.386333	0.802334	-0.481511	0.630153	0.971727		Ano10	3112.5	-0.0407291	0.104854	-0.388435	0.697694	0.903897
Arhgap6	1085.25	0.483446	0.221019	2.18735	0.028717	0.281179		Ano2	1.30207	3.82572	3.94016	0.970955	0.331571	1
Arhgap8	51.4608	-1.02049	0.62307	-1.63785	0.101454	0.579643		Ano3	855.468	0.273513	0.317079	0.862603	0.388356	0.73515
Arhgap9	2.80004	-5.00307	3.67062	-1.363	0.172882	0.72627		Ano4	64.0218	-0.309185	0.426196	-0.725454	0.468173	0.784824
Arhgdia	31628.1	0.132993	0.228633	0.581688	0.560777	0.960832		Ano5	0.144674	0.933955	4.08047	0.228884	0.818959	1
Arhgdib	4722.83	-1.07628	0.225064	-4.78209	1.73486e-06	0.00010491		Ano6	10377.2	0.354636	0.155135	2.28598	0.0222555	0.160095
Arhgdig	9.32517	2.38725	1.08967	2.19079	0.0284669	0.279797		Ano7	7.64809	-2.01209	2.27524	-0.88434	0.376513	0.728727
Arhgef1	5407.92	0.0947962	0.273823	0.346194	0.729197	0.975261		Ano8	1076.59	0.0583094	0.225287	0.258823	0.795772	0.938974
Arhgef10	2711.04	0.0275145	0.192029	0.143283	0.886067	0.990426		Ano9	130.096	-0.495894	0.289167	-1.71491	0.0863623	0.365355
Arhgef10l	9237.23	-0.0992072	0.280413	-0.35379	0.723497	0.975127		Anp32a	497.498	-0.62804	0.295133	-2.12799	0.0333378	0.207374
Arhgef11	2021.48	-0.0617899	0.215746	-0.286401	0.774571	0.977831		Anp32b	2406.56	-0.192449	0.135611	-1.41913	0.155862	0.4907
Arhgef12	3259.24	0.0225414	0.158017	0.142652	0.886565	0.990426		Anp32e	3120.57	0.025425	0.133147	0.190954	0.848562	0.955009
Arhgef15	1.21845	2.49899	3.90244	0.640366	0.521935	0.951493		Anpep	910.411	0.71545	0.377978	1.89284	0.0583796	0.290708
Arhgef16	6228.54	0.0306327	0.241926	0.12662	0.899241	0.990795		Antxr1	3.76609	0.512861	1.59728	0.321084	0.748146	1
Arhgef17	3381.56	-0.404815	0.316815	-1.27777	0.201332	0.768851		Antxr2	790.408	0.353275	0.20509	1.72253	0.0849731	0.362565
Arhgef18	4284.96	-0.0994671	0.212626	-0.467803	0.639925	0.973018		Antxrl	22.9258	-0.651328	0.732368	-0.889345	0.373818	0.72659
Arhgef19	6773.87	0.082418	0.3257	0.253049	0.80023	0.981069		Anxa1	33393.6	-0.177971	0.210419	-0.845791	0.397669	0.742249
Arhgef2	2978.54	-0.144425	0.206238	-0.700283	0.483751	0.9404		Anxa10	0.184107	0.933955	4.08047	0.228884	0.818959	1
Arhgef25	1087.39	-0.305263	0.203787	-1.49795	0.134146	0.656342		Anxa11	2340.89	0.35493	0.123617	2.87122	0.00408897	0.0471322
Arhgef26	1303.7	0.542268	0.206884	2.62112	0.00876418	0.12714		Anxa13	0.32926	-0.0278261	4.08047	-0.00681932	0.994559	1
Arhgef28	1588.34	-0.215701	0.166854	-1.29275	0.196098	0.762379		Anxa2	16643.8	0.644893	0.10892	5.92078	3.20415e-09	1.87273e-07
Arhgef3	4105.42	-0.383014	0.191694	-1.99805	0.0457117	0.377332		Anxa3	15128.5	0.628501	0.139491	4.50567	6.61634e-06	0.000198758
Arhgef33	5.34473	-4.92208	2.27289	-2.16556	0.0303446	0.292329		Anxa4	14376.8	-0.146628	0.108248	-1.35456	0.175559	0.518537
Arhgef37	58.5336	-0.691318	0.564552	-1.22454	0.220747	0.793805		Anxa5	10836.3	0.195087	0.123002	1.58606	0.112727	0.417381
Arhgef38	23.4321	2.50437	0.92205	2.71609	0.0066058	0.10315		Anxa6	25264.4	0.0881646	0.119852	0.735615	0.461965	0.781226
Arhgef39	126.671	0.412863	0.401754	1.02765	0.304114	0.861443		Anxa7	5548.46	0.107434	0.0841028	1.27741	0.201456	0.555437
Arhgef4	520.406	-0.640624	0.282735	-2.26581	0.023463	0.246168		Anxa8	83.4632	-1.8607	0.541526	-3.43603	0.000590306	0.00964685
Arhgef40	2737.48	0.30441	0.300822	1.01193	0.311572	0.863595		Anxa9	2256.15	-0.0543055	0.127585	-0.42564	0.67037	0.892591
Arhgef5	3051.89	-0.237206	0.162059	-1.4637	0.143276	0.674615		Aoah	5.87447	-1.96687	1.78332	-1.10293	0.270057	0.633477
Arhgef6	102.492	1.05635	0.516697	2.04443	0.0409112	0.353615		Aoc1	4696.6	-2.72921	0.227603	-11.9911	3.95748e-33	4.21302e-30
Arhgef7	657.413	0.405099	0.237963	1.70236	0.0886878	0.540156		Aoc2	51.5958	0.513075	0.611215	0.839434	0.401226	0.744042
Arhgef9	385.314	0.0673823	0.288237	0.233774	0.81516	0.981695		Aox1	1623.22	0.736822	0.211133	3.48984	0.000483303	0.00813916
Arid1a	2396.22	-0.0177701	0.214885	-0.082696	0.934093	0.994327		Aox2	38.9372	-0.051262	0.645695	-0.0793904	0.936722	0.98343
Arid1b	3146.51	-0.20255	0.225362	-0.898775	0.368772	0.888532		Aox3	6.97851	0.503135	1.34873	0.373042	0.709117	0.907806
Arid2	3214.56	0.077312	0.161203	0.479595	0.631516	0.971727		Aox4	18.3183	0.144534	1.17133	0.123393	0.901796	0.973869
Arid3a	509.895	-0.62702	0.286516	-2.18843	0.0286383	0.28075		Ap1ar	3185.63	-0.0239627	0.109792	-0.218256	0.82723	0.949205
Arid3b	53.5143	-0.181127	0.496357	-0.364913	0.715176	0.975124		Ap1b1	12987.9	-0.0538719	0.162721	-0.331068	0.740593	0.921206
Arid4a	1279.95	-0.0098416	0.232927	-0.0422518	0.966298	0.998909		Ap1g1	5507.8	0.111847	0.209182	0.534688	0.592866	0.857198
Arid4b	2320.52	-0.0289871	0.361327	-0.0802241	0.936059	0.994452		Ap1g2	1576.49	0.208433	0.182636	1.14125	0.253767	0.617853
Arid5a	1733.62	0.767266	0.310373	2.47208	0.013433	0.170569		Ap1m1	1720.66	-0.01306	0.131705	-0.0991609	0.921011	0.978804
Arid5b	2888.56	0.0894879	0.157274	0.568992	0.569361	0.962467		Ap1m2	5955.19	-0.172268	0.158686	-1.08559	0.277659	0.642524
Arih1	3669.19	-0.301587	0.204178	-1.47708	0.139655	0.666725		Ap1s1	4095.35	-0.0692341	0.128899	-0.537119	0.591185	0.856271
Arih2	3344.73	0.00353594	0.140975	0.0250819	0.97999	0.999926		Ap1s2	499.778	-0.0535181	0.584325	-0.0915895	0.927024	0.980474
Arl1	4584.31	-0.00770345	0.216569	-0.0355703	0.971625	0.999082		Ap1s3	119.158	-0.76286	0.521164	-1.46376	0.143259	0.472375
Arl10	285.849	0.353063	0.263711	1.33882	0.180628	0.735848		Ap2a1	4662.85	0.418777	0.156147	2.68193	0.0073198	0.072136
Arl11	119.556	0.199143	0.430141	0.462971	0.643385	0.973018		Ap2a2	5039.72	-0.038529	0.148837	-0.258867	0.795737	0.938974
Arl13a	0.960639	-1.09273	3.94207	-0.277198	0.781628	1		Ap2b1	4472.65	-0.0530905	0.101389	-0.523635	0.600533	0.860995
Arl13b	802.774	-0.185568	0.293246	-0.632808	0.526859	0.952807		Ap2m1	9906.38	0.0766297	0.0932293	0.821949	0.411106	0.749403
Arl14	5.20523	-1.36684	1.41672	-0.964792	0.334649	0.875586		Ap2s1	3644.03	-0.00309463	0.136543	-0.0226641	0.981918	0.996498
Arl14ep	1078.18	-0.236812	0.266028	-0.890177	0.373371	0.890391		Ap3b1	5366.27	0.0010263	0.122134	0.00840306	0.993295	0.997781
Arl15	1209.36	-0.0609933	0.305972	-0.199343	0.841995	0.987051		Ap3b2	47.6902	4.97266	3.7577	1.32333	NA	1
Arl16	845.07	0.325418	0.197447	1.64813	0.099327	0.572263		Ap3d1	9442.84	0.21435	0.162797	1.31667	0.187948	0.53714
Arl2	2642.76	0.101254	0.253833	0.398898	0.689968	0.973018		Ap3m1	1935.13	-0.216621	0.203868	-1.06255	0.287984	0.653174
Arl2bp	7606.54	0.342148	0.139507	2.45256	0.0141845	0.176172		Ap3m2	1030.05	0.327658	0.138396	2.36754	0.0179067	0.138256
Arl3	641.699	0.22167	0.219956	1.00779	0.313553	0.864668		Ap3s1	1531.88	-0.234446	0.352919	-0.664304	0.506496	0.8071
Arl4a	146.703	0.204573	0.560919	0.36471	0.715328	0.975124		Ap3s2	2952.2	0.0267096	0.125311	0.213147	0.831212	0.950158
Arl4c	1181.09	-0.493851	0.251349	-1.9648	0.0494372	0.394764		Ap4b1	2432.99	-0.153178	0.106906	-1.43283	0.151905	0.485419
Arl4d	1034.86	1.27041	0.230848	5.50322	3.7291e-08	3.42103e-06		Ap4e1	531.527	0.15634	0.264951	0.590072	0.555142	0.835404
Arl5a	1725.48	-0.50402	0.375336	-1.34285	0.17932	0.732937		Ap4m1	430.558	0.13149	0.218255	0.602462	0.546867	0.829399
Arl5b	483.873	0.176255	0.37398	0.471296	0.63743	0.973018		Ap4s1	560.733	-0.155762	0.184094	-0.846099	0.397497	0.742208
Arl5c	0.82354	-3.24118	3.96314	-0.817831	0.413454	1		Ap5b1	717.383	0.255072	0.254118	1.00375	0.315497	0.679209
Arl6	641.925	0.137832	0.361187	0.38161	0.702751	0.973921		Ap5m1	1188.07	-0.348233	0.219191	-1.58872	0.112125	0.416527
Arl6ip1	6892.98	-0.080358	0.198578	-0.404668	0.685722	0.973018		Ap5s1	1318.34	0.066189	0.171723	0.38544	0.699911	0.90476
Arl6ip4	1980.8	0.113613	0.24156	0.470331	0.638118	0.973018		Ap5z1	1630.94	0.163569	0.219071	0.746647	0.455277	0.777169
Arl6ip5	2555.58	-0.109595	0.147334	-0.743857	0.456963	0.927133		Apaf1	1622.34	0.224515	0.203697	1.1022	0.270375	0.633695
Arl6ip6	794.19	-0.0739549	0.319875	-0.231199	0.81716	0.982312		Apba1	14.3534	6.36212	2.98576	2.13082	NA	1
Arl8a	4717.06	0.394048	0.173742	2.268	0.0233291	0.245827		Apba2	51.3594	23.1403	3.90762	5.92184	NA	1
Arl8b	4718.01	-0.419677	0.362489	-1.15776	0.246961	0.815861		Apba3	3960.59	0.0839904	0.175799	0.477765	0.632818	0.874743
Arl9	5.65709	0.260516	1.57472	0.165436	0.868601	0.988874		Apbb1	164.306	2.33029	1.76119	1.32313	NA	1
Armc1	1773.69	-0.0312332	0.274597	-0.113742	0.909442	0.991545		Apbb1ip	3.9442	1.22896	1.38737	0.88582	0.375715	1
Armc10	766.762	-0.28101	0.234862	-1.19649	0.231506	0.804714		Apbb2	2188.38	0.60467	0.144476	4.18526	2.8484e-05	0.000705193
Armc2	55.1278	0.837486	0.578285	1.44822	0.147554	0.682054		Apbb3	1580.84	0.146636	0.117616	1.24674	0.212493	0.570836
Armc3	41.3801	0.19854	0.491641	0.403832	0.686336	0.973018		Apc	5187.5	0.0361699	0.164105	0.220407	0.825554	0.948802
Armc4	0.439713	-2.29128	4.0148	-0.570708	0.568198	1		Apc2	49.319	2.92268	1.3726	2.1293	0.0332294	0.206872
Armc5	2987.99	0.203648	0.334401	0.608994	0.542529	0.956832		Apcdd1	1290.56	0.188114	0.188962	0.995512	0.319487	0.68111
Armc6	742.35	0.184129	0.28319	0.650198	0.515565	0.948684		Apeh	4229.17	0.023833	0.14863	0.160351	0.872605	0.963501
Armc7	835.056	0.152173	0.250746	0.606882	0.543929	0.957251		Apela	7.51293	-1.6205	1.41308	-1.14678	0.251471	0.615885
Armc8	1795.32	-0.117316	0.239707	-0.489415	0.624548	0.971119		Apex1	3575.96	-0.231176	0.127034	-1.81979	0.0687909	0.323643
Armc9	1582.42	-0.19551	0.173093	-1.1295	0.258685	0.827055		Apex2	382.212	0.154438	0.210608	0.733297	0.463377	0.782412
Armcx1	11.4648	-1.56154	1.25461	-1.24464	0.213263	0.782172		Aph1a	977.552	0.218117	0.159103	1.37091	0.170402	0.513034
Armcx3	4.63264	-2.72482	1.75706	-1.55078	0.120954	0.622943		Aph1b	740.922	-0.0777186	0.199285	-0.389987	0.696546	0.903352
Armcx5	289.957	-0.0881921	0.265548	-0.332114	0.739803	0.975766		Aph1c	112.836	-0.487425	0.377107	-1.29254	0.196171	0.54827
Armcx6	0.399975	2.02049	4.01494	0.503244	0.614793	1		Api5	5209.37	-0.112026	0.20714	-0.540826	0.588628	0.855339
Arnt	2589.67	-0.0640339	0.174072	-0.367859	0.712978	0.975086		Apip	834.784	-0.253763	0.141053	-1.79905	0.0720101	0.33204
Arnt2	8.42551	0.199171	1.14219	0.174377	0.861569	0.988478		Apitd1	92.4084	0.512333	0.336948	1.52051	0.128383	0.447758
Arntl	1672.32	-0.226747	0.172979	-1.31084	0.189913	0.750815		Aplf	392.089	-0.439009	0.228043	-1.92511	0.0542151	0.277862
Arntl2	1292.7	-0.298923	0.243241	-1.22892	0.219104	0.790603		Apln	43.0349	-0.536464	0.786111	-0.682428	0.494968	0.799849
Arpc1a	5210.37	0.134939	0.192599	0.700621	0.48354	0.940291		Aplnr	6.42066	-3.30542	2.61184	-1.26555	0.205674	0.56176
Arpc1b	21301.7	0.244807	0.271886	0.900401	0.367907	0.888532		Aplp1	762.889	1.72036	1.16738	1.47369	NA	1
Arpc2	15717.8	0.0302686	0.169646	0.178422	0.858391	0.988478		Aplp2	42743.1	-0.411045	0.102283	-4.01869	5.8522e-05	0.00132959
Arpc3	4987.16	0.110975	0.143165	0.775156	0.438247	0.9206		Apmap	2193.19	-0.201947	0.124858	-1.61741	0.10579	0.406698
Arpc4	10348.8	0.28764	0.194382	1.47976	0.138936	0.666249		Apoa1	1.30139	0.70459	3.01483	0.233708	0.815212	1
Arpc5	13712.9	0.0516972	0.248639	0.20792	0.835291	0.986324		Apoa1bp	4705.1	0.045058	0.115294	0.390808	0.695939	0.902879
Arpc5l	2900.21	-0.0366666	0.195631	-0.187427	0.851326	0.988254		Apoa2	7.23124	0.442619	1.3504	0.327768	0.743087	0.921346
[truncated: 17,800 more rows]

## Sheet: Supplementary Table 2
Differentially expressed genes of each epithelial cluster (vs the others) in GEMMs
gene	cluster1	avgExpr	avg_logFC	statistic	auc	p_val	p_val_adj	percent_cluster1	percent_cluster2	cluster2	rank
Spink1	5	6.29248	5.42717	8.5023e+06	0.95921	0	0	98.0124	66.2065	others	86.5951
Sbp	5	6.20674	5.26575	8543071	0.96381	0	0	98.2609	65.8523	others	84.0447
9530053A07Rik	7	5.55102	5.13037	5993734	0.984348	0	0	99.6296	20.8673	others	80.0657
Defb50	12	6.73808	5.93254	423823	0.999394	6.52864e-32	1.19619e-29	100	39.1766	others	76.8683
Msmb	12	5.90521	5.83416	423652	0.998991	2.16467e-124	1.9335e-121	100	6.51952	others	75.5913
Tgm4	7	5.04053	4.67751	6.03948e+06	0.991861	0	0	100	18.5704	others	73.0338
Pbsn	7	4.96793	4.66144	6.03623e+06	0.991326	0	0	99.6296	19.5637	others	72.7805
Gm26917	4	5.09745	4.24547	8199043	0.923934	0	0	95.2854	58.465	others	67.5859
9530053A07Rik	6	4.71229	4.28606	6680116	0.946496	0	0	97.1474	20.3666	others	67.354
Gm26917	6	5.19706	4.28428	6575281	0.931642	0	0	96.8304	58.954	others	67.2582
Tff3	11	4.66083	4.62859	1.86679e+06	0.982813	0	0	96.9325	3.13224	others	66.8357
Pbsn	12	5.32825	4.82343	415949	0.980827	1.88614e-41	4.87147e-39	100	22.9881	others	62.4071
9530002B09Rik	5	4.36407	3.88839	8.52219e+06	0.961454	0	0	97.6398	27.6814	others	62.0516
Tgm4	6	4.17118	3.79717	6743936	0.955538	0	0	99.5246	17.9347	others	59.7073
9530002B09Rik	7	4.21943	3.64543	5.73106e+06	0.941209	0	0	98.3333	29.2923	others	56.728
9530002B09Rik	12	4.49687	3.76775	400016	0.943257	1.96633e-28	3.09942e-26	100	32.2411	others	48.6012
Pate9	7	3.14486	2.98174	5.96131e+06	0.979022	0	0	98.5185	9.34729	others	46.5175
Prdx6	7	3.95714	2.9559	5931194	0.974077	0	0	98.5185	73.8648	others	46.0995
Nupr1	3	3.51255	2.76149	1.58196e+07	0.906633	0	0	95.0867	38.8856	others	45.7766
Wfdc18	3	2.93283	2.6698	1.50922e+07	0.864941	0	0	82.5434	20.8705	others	44.1309
Defb1	12	3.96793	3.38878	422896	0.997208	2.82613e-30	4.80824e-28	100	42.7759	others	43.9012
Gsta4	9	3.17875	2.84343	4964856	0.991892	0	0	99.5455	34.8629	others	43.8398
Tcaf3	7	2.91498	2.72959	5.66732e+06	0.930741	0	0	91.4815	9.20539	others	42.4458
Sval1	11	2.92518	2.91665	1839142	0.968255	0	0	93.865	0.978289	others	42.0721
Clu	3	3.41052	2.50555	15846563	0.908176	0	0	98.0925	54.3625	others	41.5381
Ly6d	9	3.34649	2.66246	4534301	0.905875	5.01756e-238	1.25071e-235	92.0455	36.8056	others	40.808
Agr2	11	3.16801	2.79406	1819941	0.958147	5.61023e-146	8.41024e-144	97.546	26.0534	others	40.2745
Lgals7	1	3.14963	2.3048	24671436	0.916534	0	0	98.2154	40.8862	others	39.2304
Prdx6	12	4.01354	2.88601	411735	0.97089	6.90688e-23	7.47792e-21	100	74.9151	others	37.3107
Mmp7	7	3.09504	2.39527	5.62128e+06	0.92318	4.90589e-294	1.48123e-291	97.037	41.4686	others	37.2275
Gstm1	9	2.67605	2.36057	4536869	0.906388	3.7586e-241	9.59205e-239	90.9091	36.1023	others	36.1823
Krt19	3	3.45511	2.16108	1.6071e+07	0.92104	0	0	99.0751	63.7517	others	35.8578
Gm37223	7	2.38085	2.27945	5671133	0.931367	0	0	89.0741	5.73785	others	35.4475
Tcaf3	6	2.44682	2.25723	6.09084e+06	0.863002	0	0	78.7639	9.25346	others	35.2631
Apoe	2	3.51905	2.08041	2.141e+07	0.834081	0	0	98.4315	64.9715	others	35.116
Wfdc2	3	2.9322	2.115	1.49513e+07	0.856869	0	0	91.7919	49.4844	others	34.9405
Wfdc3	12	2.74294	2.70342	404322	0.953409	1.58359e-147	1.61655e-144	91.6667	4.35484	others	34.9011
Sprr1a	9	3.05162	2.27001	4575993	0.914204	1.45126e-226	3.38159e-224	96.5909	44.2774	others	34.8137
Pbsn	6	2.61133	2.20983	6.30672e+06	0.893589	0	0	90.6498	19.4189	others	34.5995
Lgals3	9	3.44841	2.25109	4.71396e+06	0.941768	3.01661e-230	7.26595e-228	100	60.5309	others	34.5903
Aqp3	9	2.29777	2.20606	4.93342e+06	0.985611	0	0	98.6364	9.15084	others	33.9988
Mal	9	2.29338	2.18386	4754053	0.949777	0	0	92.2727	13.5461	others	33.5758
Lars2	6	4.32362	2.14	6.49993e+06	0.920965	3.58235e-278	3.49067e-275	98.8906	98.2745	others	33.5708
Fcgbp	11	2.38439	2.32404	1800583	0.947955	0	0	91.411	7.53454	others	33.4746
5430419D17Rik	5	2.20521	2.10101	8.01437e+06	0.904163	0	0	84.2236	10.4804	others	33.3992
Wfdc2	9	3.22083	2.17496	4438609	0.886757	3.94708e-183	6.22159e-181	98.4091	54.026	others	33.2897
Nupr1	5	3.11472	2.10259	7400234	0.834878	1.32745e-259	3.79422e-257	95.1553	43.6019	others	33.2567
Rnase1	7	2.20757	2.12671	5746752	0.943786	0	0	90.9259	7.10358	others	33.1004
Krt7	9	2.58218	2.14471	4.86045e+06	0.971033	0	0	99.5455	36.2078	others	33.0214
Krt14	1	2.76148	1.93941	23451662	0.87122	0	0	94.4192	40.2794	others	32.9127
Sfn	1	3.57654	1.92463	2.39687e+07	0.890428	0	0	98.9942	73.7577	others	32.7037
Ifitm3	1	3.42065	1.92063	2.40797e+07	0.894551	0	0	99.8053	70.9068	others	32.6447
S100a6	9	4.55534	2.12277	4.65218e+06	0.929425	5.86439e-207	1.2088e-204	100	81.7598	others	32.5905
Krt15	1	3.43676	1.88052	22578094	0.838767	0	0	99.2862	62.5029	others	31.8419
Agr2	7	2.36383	2.04479	5.62063e+06	0.923073	0	0	93.1481	23.8737	others	31.78
Camk1d	6	5.10738	2.02391	6540752	0.926749	8.2762e-286	9.33774e-283	99.8415	99.3116	others	31.7623
Pate9	6	2.21185	2.02035	6.40018e+06	0.906832	0	0	89.2235	9.14618	others	31.6626
B2m	3	3.55251	1.8888	15956907	0.9145	0	0	99.6532	81.8065	others	31.3264
C1rb	7	2.06804	1.97085	5.73905e+06	0.942521	0	0	92.2222	5.23235	others	30.6719
Slc12a2	11	3.00637	2.12022	1801265	0.948314	5.51164e-93	4.70729e-91	100	57.5474	others	30.5397
Tesc	11	2.12614	2.10322	1872526	0.985831	0	0	97.546	3.41543	others	30.3764
Mme	12	2.55262	2.34417	420624	0.991849	4.03137e-44	1.13711e-41	100	22.3854	others	30.3558
Gphn	6	3.99385	1.93032	6.61898e+06	0.937833	9.7628e-301	1.30803e-297	99.683	97.6397	others	30.3165
Ren1	7	2.05276	1.9686	4.82087e+06	0.79173	0	0	61.6667	5.39198	others	30.2937
Lars2	4	4.07198	1.90395	8078995	0.910406	0	0	98.263	98.3106	others	30.2819
Cldn3	3	2.10987	1.77509	1.64086e+07	0.940388	0	0	98.0347	25.4015	others	29.4901
Camk1d	4	4.91856	1.85343	8108323	0.913711	0	0	99.2556	99.346	others	29.4851
Psca	9	2.07582	1.92546	4338116	0.86668	0	0	79.0909	9.2827	others	29.4267
Ext1	8	3.13934	1.8994	5.1165e+06	0.855376	6.50027e-171	7.07341e-169	94.5283	76.1297	others	29.3419
Gsto1	9	2.64658	1.90107	4770821	0.953127	1.492e-241	3.85349e-239	99.5455	61.1023	others	29.2347
Il31ra	6	2.49821	1.87078	6038511	0.855588	1.70211e-208	4.80106e-206	87.6387	62.9593	others	29.2098
Mt1	7	4.53494	1.86668	5496995	0.902769	2.92105e-220	5.64132e-218	99.4444	91.442	others	28.9703
Dnajc10	7	2.42222	1.8469	5.60953e+06	0.921251	2.26972e-284	6.40211e-282	94.6296	43.9606	others	28.7008
Tspan8	11	2.51298	1.98473	1788890	0.941799	2.39529e-111	2.67436e-109	100	36.0251	others	28.5743
Ivl	9	1.93647	1.86377	4.39303e+06	0.877651	0	0	78.4091	6.83896	others	28.5073
Foxq1	9	2.32374	1.8534	4.74987e+06	0.948942	3.63002e-264	1.06598e-261	97.0455	44.8928	others	28.4935
Tspan1	3	2.20803	1.71616	1.58574e+07	0.908796	0	0	97.6879	33.3333	others	28.4525
Pigr	3	2.0341	1.71604	15104988	0.865676	0	0	86.185	20.7416	others	28.3671
Rnase1	12	2.36598	2.1946	406445	0.958416	4.93939e-69	2.30186e-66	97.2222	10.6706	others	28.3437
Pbx1	8	3.17721	1.82526	5.33903e+06	0.892578	5.52776e-207	1.00423e-204	96.6038	80.3296	others	28.2742
Tspan1	11	2.67677	1.96069	1764471	0.928943	5.27881e-97	4.94156e-95	99.3865	41.9634	others	28.2013
Ly6a	3	2.88264	1.70272	1.51172e+07	0.866378	0	0	96.3006	61.392	others	28.1483
Akr1b3	7	2.10823	1.77293	5.6431e+06	0.926764	1.06913e-301	3.32157e-299	91.8519	40.901	others	27.5618
Areg	9	2.32426	1.77268	4273589	0.853789	2.37e-191	4.13055e-189	88.1818	33.3861	others	27.0653
Mast4	8	3.28068	1.74817	5.26367e+06	0.87998	2.21461e-194	3.34328e-192	97.3585	78.7259	others	27.0553
Krt17	1	2.16032	1.58756	2.2608e+07	0.839879	0	0	90.1687	32.3678	others	26.8834
Scpep1	2	1.68312	1.57239	21295804	0.829633	0	0	71.8717	16.2289	others	26.5326
Krt8	3	3.13486	1.59866	15938058	0.91342	0	0	99.8266	81.1323	others	26.5125
Krt4	9	1.92762	1.72946	4480371	0.8951	0	0	86.1364	17.4666	others	26.487
Atxn1	8	3.03809	1.70704	5470204	0.914508	3.77449e-230	9.98935e-228	98.3019	81.9245	others	26.4844
Dcn	2	2.37154	1.5671	2.12112e+07	0.826338	0	0	92.7152	44.3277	others	26.4371
Flnb	8	3.09575	1.70657	5.26152e+06	0.87962	4.44642e-195	6.80842e-193	94.5283	75.031	others	26.4108
Itga2	8	2.61544	1.70691	4906893	0.820334	1.89759e-151	1.58283e-149	86.0377	53.243	others	26.2969
Basp1	3	2.2486	1.58878	1.50979e+07	0.86527	0	0	91.0983	41.9393	others	26.2626
H2-K1	3	3.08338	1.58575	15522475	0.889602	0	0	99.6532	83.3234	others	26.2565
Cdk8	6	5.05363	1.66917	6.27166e+06	0.888623	2.18848e-237	1.42165e-234	100	99.6334	others	26.125
Chn2	7	1.77284	1.67641	5.63101e+06	0.924779	0	0	88.3333	10.2341	others	26.0578
Hsd11b2	11	1.81952	1.80102	1811639	0.953776	0	0	91.411	3.0121	others	25.9522
Trio	8	2.45752	1.67254	5.46602e+06	0.913808	4.44734e-235	1.28835e-232	95.283	67.854	others	25.9478
Cmss1	6	5.42549	1.65251	6.32242e+06	0.895815	3.56247e-246	2.82847e-243	100	99.7228	others	25.8776
Cldn7	3	2.17773	1.55454	16082786	0.921714	0	0	98.4971	47.6006	others	25.7949
Apoe	1	3.07622	1.53205	2.03169e+07	0.754767	0	0	97.4692	64.4951	others	25.7798
Krt15	9	3.64567	1.66078	4.06955e+06	0.813025	9.90273e-113	8.424e-111	93.6364	71.2641	others	25.2755
Neat1	8	3.42581	1.62232	5401464	0.903016	7.56389e-217	1.55911e-214	99.0566	88.4547	others	25.1495
Tspan8	3	1.8514	1.51802	1.55762e+07	0.89268	0	0	92.1965	27.4242	others	25.1404
Cldn3	11	2.31828	1.74771	1.73245e+06	0.912086	1.73455e-98	1.66742e-96	99.3865	35.1497	others	25.1059
H2-D1	3	2.9681	1.51496	15445448	0.885188	0	0	99.711	80.9736	others	25.0769
Anxa1	3	2.89084	1.52253	1.41848e+07	0.812939	0	0	96.474	68.6	others	25.0725
Gsdma	7	1.68885	1.61099	5691723	0.934749	0	0	90	6.79319	others	25.0581
Ltbp1	8	2.30647	1.62411	4.76016e+06	0.795803	8.65961e-143	6.3357e-141	79.434	41.9724	others	24.972
Pate14	7	1.65903	1.61846	5000599	0.821246	0	0	66.8519	3.66265	others	24.9648
Pglyrp1	3	1.56605	1.49879	1.53988e+07	0.882516	0	0	80.4624	8.58616	others	24.8047
Krt5	1	2.1272	1.45782	2.32503e+07	0.863739	0	0	96.7229	39.6153	others	24.7274
Cmss1	4	5.30285	1.54715	8.00277e+06	0.901817	0	0	99.6278	99.7457	others	24.5925
Syne2	8	2.43204	1.57981	5372204	0.898125	5.08192e-217	1.05768e-214	94.9057	69.1299	others	24.4819
Pdia6	7	2.28932	1.57432	5624487	0.923707	3.68895e-254	8.78666e-252	94.4444	63.6396	others	24.469
Hexb	6	2.97581	1.56223	6.22658e+06	0.882235	7.97876e-230	4.62272e-227	97.1474	91.9177	others	24.4401
Piezo2	11	1.94894	1.6826	1.79532e+06	0.945184	9.81477e-142	1.44109e-139	98.1595	25.0064	others	24.2306
Fgl1	7	1.57537	1.54989	5603487	0.920258	0	0	85.1852	3.2547	others	24.0835
Tubb5	10	2.17641	1.65866	1.98355e+06	0.926768	3.23288e-96	2.70716e-94	95.1087	55.1926	others	24.0513
Cd44	8	2.64015	1.55926	4.98579e+06	0.833524	4.02104e-154	3.53275e-152	90	66.5781	others	24.0471
Tmed3	7	2.01264	1.54676	5585281	0.917268	1.26269e-261	3.11129e-259	91.4815	52.0486	others	24.0299
Sh3rf1	8	2.79559	1.53591	5137469	0.858882	6.07762e-174	7.11945e-172	95.6604	77.3436	others	23.733
Gphn	4	3.55911	1.49444	7765470	0.875075	1.14532e-277	2.23201e-274	97.3945	97.7748	others	23.7095
Ly6e	3	3.05239	1.42704	1.6057e+07	0.920238	0	0	99.4798	83.5713	others	23.677
Pdia6	12	2.61529	1.83392	403352	0.951124	1.08753e-21	1.08435e-19	97.2222	64.9491	others	23.6715
Rbms1	8	2.66201	1.5293	5.22283e+06	0.873151	9.46767e-190	1.37134e-187	95.4717	71.6729	others	23.6561
Dst	8	2.89056	1.52709	5134339	0.858358	2.00903e-172	2.23148e-170	97.5472	82.8371	others	23.5958
C1rb	6	1.61536	1.50866	6.13391e+06	0.869104	0	0	79.2393	5.25704	others	23.5793
Igfbp2	9	1.58658	1.53384	4710988	0.941174	0	0	90.6818	5.01934	others	23.5681
Mmp7	3	2.02597	1.42544	1.37023e+07	0.785288	0	0	82.4855	37.4083	others	23.4243
Spink5	5	1.69877	1.49566	6.23063e+06	0.702926	4.75046e-193	8.21255e-191	50.6832	14.2131	others	23.3996
Tead1	8	2.36206	1.51619	5017798	0.838875	3.41195e-160	3.2799e-158	90.9434	64.3363	others	23.3925
Rbms3	8	2.43125	1.50202	5107527	0.853876	1.22319e-175	1.50699e-173	88.4906	62.6971	others	23.2006
Rps27	2	4.11606	1.36774	23060809	0.898393	0	0	99.6863	89.9966	others	23.1882
Nrg1	8	2.49708	1.50173	4675643	0.781674	1.94849e-114	9.38647e-113	83.2075	58.1074	others	23.0634
Gsdmc2	9	1.60081	1.49506	4605733	0.920145	0	0	89.0909	8.67616	others	22.9384
Gm37223	6	1.59332	1.46604	5949436	0.842967	0	0	74.8019	5.865	others	22.8685
Tmed3	12	2.30192	1.77075	398250	0.939092	8.32769e-22	8.42079e-20	94.4444	53.7267	others	22.8335
Bmpr1b	12	2.08152	1.77018	393807	0.928615	1.49946e-29	2.45374e-27	94.4444	27.4194	others	22.8063
Gm15564	6	2.32252	1.45912	6120848	0.867254	2.65505e-214	8.37004e-212	91.6006	77.8722	others	22.8021
Muc19	11	1.61411	1.57982	1784717	0.939602	0	0	89.5706	3.50983	others	22.7411
Hdac9	5	1.49922	1.43387	7647177	0.862737	0	0	76.0248	8.26446	others	22.7267
Slc12a2	3	2.08189	1.36657	1.48477e+07	0.850928	0	0	96.474	51.5566	others	22.5667
Stmn1	10	1.96759	1.55724	1958980	0.915288	2.46878e-101	2.16013e-99	94.0217	42.8129	others	22.5611
Ltbp1	1	1.7363	1.32728	23100867	0.858188	0	0	91.1421	26.8949	others	22.5046
S100a6	1	3.49377	1.32873	2.00599e+07	0.745218	0	0	99.3835	76.4598	others	22.3415
Ms4a5	7	1.46527	1.44196	5322717	0.874147	0	0	76.1111	1.91557	others	22.3324
S100a11	1	3.15874	1.31848	21474781	0.79778	0	0	99.9676	79.1962	others	22.2591
Myo10	8	2.327	1.43565	5.40548e+06	0.903687	5.82588e-221	1.24889e-218	95.4717	73.3652	others	22.2567
Ceacam1	3	1.87404	1.34011	15405439	0.882895	0	0	96.0116	41.9889	others	22.1792
Krt19	9	3.01172	1.45548	3963488	0.791836	4.60445e-99	3.33465e-97	98.6364	67.7743	others	22.1126
Avpi1	9	1.86992	1.4387	4697296	0.938438	1.01236e-243	2.67926e-241	97.5	48.7254	others	22.102
Kif13a	8	2.18393	1.43346	4.92662e+06	0.823632	1.05867e-148	8.3744e-147	87.7358	60.3402	others	22.0899
Ssr4	7	2.46166	1.42362	5.41726e+06	0.889674	2.23471e-209	3.95913e-207	94.2593	74.2284	others	22.0733
Hmgb2	10	2.48832	1.52368	1941752	0.907239	1.00692e-81	7.4949e-80	95.6522	74.0028	others	22.0615
Man1a	7	2.18881	1.42184	5369490	0.881829	3.54808e-207	6.08482e-205	93.7037	63.1784	others	22.0331
Alcam	8	2.76293	1.42832	4795031	0.801633	3.68544e-124	2.02059e-122	90.1887	74.0652	others	21.972
S100a11	3	3.31775	1.32803	14365188	0.823278	0	0	99.7688	82.0147	others	21.8864
Cd55	9	1.59253	1.41984	4.69373e+06	0.937726	0	0	94.0909	22.565	others	21.8112
Lncpint	8	2.41014	1.40865	5.10222e+06	0.852988	4.08237e-169	4.31103e-167	94.1509	74.4639	others	21.7569
Il31ra	4	2.00991	1.37647	7194122	0.810691	3.23455e-200	5.7305e-198	82.3821	62.9519	others	21.7328
Gm42418	6	7.51316	1.38886	6220310	0.881346	1.16755e-228	6.5865e-226	100	99.9911	others	21.7264
Spink5	11	1.81117	1.52724	1.49981e+06	0.789607	2.25333e-85	1.68309e-83	70.5521	15.9444	others	21.7186
Fkbp2	12	2.32007	1.67577	413662	0.975434	3.34971e-24	3.92392e-22	100	61.8676	others	21.6724
Azgp1	12	1.87134	1.6683	397676	0.937737	1.9838e-45	5.81941e-43	94.4444	16.0017	others	21.51
2610035D17Rik	9	2.21734	1.40662	4325437	0.864147	5.06719e-163	7.00809e-161	97.5	53.6217	others	21.4932
Magi1	8	2.4059	1.38844	5265966	0.880364	2.05439e-195	3.19131e-193	93.2075	76.4576	others	21.4886
Lpp	8	2.49818	1.38528	5.3894e+06	0.901	5.74914e-216	1.15182e-213	95.6604	79.9397	others	21.4718
S100a10	1	2.68582	1.26826	2.25202e+07	0.836616	0	0	99.4484	72.2349	others	21.4715
Itgav	8	2.60312	1.38613	5.20661e+06	0.870441	4.82872e-185	6.72164e-183	94.717	77.9993	others	21.4371
Rps19	2	4.02219	1.26027	2.31986e+07	0.90376	0	0	99.756	91.9638	others	21.3738
Peak1	4	2.1542	1.35449	7.10956e+06	0.801162	1.23676e-185	1.88032e-183	83.995	67.1026	others	21.3697
Cdk8	4	4.72833	1.34658	7.72065e+06	0.870025	2.69907e-270	3.40353e-267	99.5037	99.6639	others	21.356
2200002D01Rik	9	1.69185	1.38923	4625338	0.924062	8.63458e-265	2.57083e-262	93.8636	35.3639	others	21.3206
Rps14	2	3.98917	1.2514	23199355	0.903791	0	0	99.5469	91.3491	others	21.2232
H2afz	10	2.70432	1.46488	1.9325e+06	0.902914	2.61334e-79	1.89905e-77	96.7391	80.0292	others	21.2031
Pmepa1	1	2.19732	1.25111	22803047	0.847124	0	0	98.1181	55.8392	others	21.1968
Gm42418	4	7.44113	1.33363	7.82932e+06	0.88227	2.46222e-288	8.79708e-285	100	99.9909	others	21.1692
Rps18	2	3.96088	1.24521	2.25693e+07	0.879247	0	0	99.6863	90.6002	others	21.0839
Egfr	8	2.36792	1.36474	4.93133e+06	0.82442	3.78045e-145	2.86365e-143	89.6226	68.4565	others	21.0322
Rps16	2	3.92717	1.23946	2.30378e+07	0.897498	0	0	99.6863	90.7902	others	21.0121
Esyt2	8	2.29766	1.35685	5276741	0.882165	5.13611e-198	8.21662e-196	93.9623	74.0652	others	21.0024
Rpl30	2	3.74294	1.23668	22961490	0.894524	0	0	99.7212	88.1972	others	20.9609
Pdlim5	8	2.66458	1.35565	5.11931e+06	0.855846	4.32251e-170	4.63308e-168	94.717	82.6156	others	20.9429
Rps5	2	3.66811	1.23491	2.28251e+07	0.889211	0	0	99.5469	89.4154	others	20.9235
Krt7	11	1.95275	1.4555	1727746	0.909609	1.27017e-93	1.09793e-91	98.773	37.7242	others	20.9044
Azgp1	7	1.49158	1.34492	5.44481e+06	0.894198	0	0	86.2963	12.8858	others	20.86
Cd24a	11	2.58103	1.4516	1.7343e+06	0.91306	5.82287e-75	3.4965e-73	100	72.7795	others	20.8538
Dnajc3	7	1.97414	1.34248	5.46002e+06	0.896697	3.36729e-225	6.68376e-223	91.6667	61.3072	others	20.8258
Tspan13	11	1.78386	1.44504	1798486	0.946851	1.29312e-124	1.59314e-122	98.773	30.8933	others	20.8121
Epcam	3	2.99871	1.25621	1.55971e+07	0.89388	0	0	99.5376	86.2879	others	20.8061
Upk1a	9	1.46467	1.36166	4.13381e+06	0.825864	1.34372e-296	4.50082e-294	70.9091	13.4406	others	20.7445
Glb1l3	7	1.40633	1.3362	5.44238e+06	0.8938	0	0	82.7778	4.69138	others	20.7241
Hist1h2ap	10	1.46299	1.42755	1.88254e+06	0.879572	0	0	78.2609	5.28714	others	20.6254
Sec11c	12	2.29746	1.6	396542	0.935064	6.07408e-21	5.66131e-19	97.2222	57.657	others	20.6248
Krt19	11	3.03905	1.4486	1.50098e+06	0.790221	2.6141e-38	5.81312e-37	100	68.4888	others	20.6014
Lgals3	3	2.35092	1.25326	13618388	0.780478	0	0	96.8786	56.0182	others	20.5872
Rpl35a	2	3.80516	1.21008	2.30189e+07	0.89676	0	0	99.7212	88.8566	others	20.513
Dnajc10	12	2.25037	1.5955	374408	0.88287	5.44383e-18	3.80128e-16	94.4444	46.129	others	20.4753
Hspa5	7	3.29663	1.31872	5416373	0.889528	3.96997e-206	6.70112e-204	96.8519	92.2756	others	20.4467
Manf	12	2.33433	1.58124	407249	0.960312	1.73487e-22	1.82306e-20	100	65.3141	others	20.4252
Prkca	11	2.48621	1.42204	1.69683e+06	0.893332	3.47442e-68	1.88084e-66	99.3865	72.5135	others	20.3982
Cystm1	3	1.88893	1.2348	14932698	0.855802	0	0	97.4566	47.0553	others	20.3978
Myo1d	8	2.32483	1.32	5137784	0.858934	7.69065e-175	9.10853e-173	93.2075	74.3488	others	20.3969
Grip1	8	1.80944	1.32204	4829666	0.807423	4.94183e-152	4.17079e-150	78.8679	43.2483	others	20.3466
Slc12a2	5	2.11588	1.28825	7.19455e+06	0.811672	3.24253e-207	6.37707e-205	90.0621	55.7987	others	20.34
Tst	7	1.48908	1.31007	5.49776e+06	0.902894	0	0	87.037	25.4434	others	20.332
Ahnak	8	2.75856	1.31743	5010604	0.837672	3.99348e-154	3.52297e-152	95.6604	77.8309	others	20.3242
Dnajc10	6	1.89403	1.30394	5787262	0.819989	6.82855e-191	1.11743e-188	86.0539	44.0322	others	20.3039
Aldh3a1	9	1.37667	1.32183	4.64395e+06	0.92778	0	0	88.4091	8.29817	others	20.2915
Ano6	8	2.15412	1.31507	5.01474e+06	0.838364	6.49751e-158	6.10908e-156	88.8679	68.04	others	20.2887
Myo1e	8	2.27094	1.31559	4918526	0.822279	1.10512e-142	8.03548e-141	90.3774	69.9982	others	20.2713
Defb50	2	1.73967	1.2098	18576112	0.72368	0	0	66.5389	30.6471	others	20.2489
Hexb	4	2.68855	1.27877	7.47729e+06	0.842601	3.95982e-232	1.13182e-229	94.0447	92.0618	others	20.2397
Tbc1d1	8	2.01484	1.31223	4.97119e+06	0.831083	1.40863e-156	1.30158e-154	88.1132	58.8694	others	20.2335
Igfbp5	1	1.65318	1.19871	21058002	0.782296	0	0	79.1369	33.3868	others	20.2136
Rps15a	2	3.66872	1.19509	2.19127e+07	0.853665	0	0	99.7212	88.1301	others	20.2
Rps10	2	3.85831	1.19214	22615155	0.881032	0	0	99.6863	90.7902	others	20.1879
Galnt7	11	1.47255	1.39771	1844681	0.971171	3.42926e-262	1.18569e-259	96.319	12.5719	others	20.166
Zswim6	8	2.35371	1.30406	5.13338e+06	0.858198	3.04342e-173	3.47031e-171	93.7736	77.6271	others	20.1494
Mif	1	2.27617	1.18719	23063265	0.856791	0	0	98.6372	71.9144	others	20.1273
Limch1	6	1.49598	1.28971	5924696	0.839461	8.33963e-301	1.19184e-297	77.3376	23.5047	others	20.1125
Rpl13	2	4.43863	1.18572	23183688	0.90318	0	0	99.9651	95.7863	others	20.1085
Lmo7	8	2.69495	1.31133	4549466	0.760579	1.953e-93	6.93153e-92	85.8491	72.7184	others	20.1034
Agr2	12	1.95737	1.5496	387290	0.913248	5.59576e-28	8.75593e-26	100	26.8166	others	19.9386
Tspan1	5	1.91486	1.25739	7.0508e+06	0.795455	2.46101e-212	5.122e-210	85.7143	39.6149	others	19.8274
Manf	7	1.97891	1.27948	5342933	0.877467	7.22411e-202	1.18216e-199	90.1852	64.2338	others	19.8208
Myof	9	1.91825	1.2925	4526041	0.904224	6.03834e-202	1.15575e-199	97.5	52.435	others	19.8081
Ext1	1	2.19012	1.17021	21782875	0.809225	0	0	96.7554	69.9679	others	19.7727
Tpd52	11	2.20135	1.37078	1828751	0.962785	5.71829e-94	4.96287e-92	99.3865	71.1062	others	19.7655
Tacstd2	9	2.16472	1.29339	4.30324e+06	0.859713	4.60218e-155	5.83769e-153	97.9545	58.2278	others	19.7564
Spag9	8	2.64536	1.27312	5.29708e+06	0.885566	6.80954e-199	1.10588e-196	97.1698	85.7788	others	19.7113
Rps3	2	3.52817	1.16431	2.19242e+07	0.854115	0	0	99.512	87.7613	others	19.6805
Cmip	8	1.92583	1.26989	5250251	0.877736	1.97573e-198	3.18449e-196	92.2642	64.4338	others	19.65
Rps3a1	2	3.64835	1.16087	2.24301e+07	0.873823	0	0	99.5817	90.1643	others	19.6488
Cst3	12	2.77249	1.52116	403107	0.950545	6.2828e-21	5.80536e-19	100	80.3311	others	19.6336
Hsp90b1	7	2.41259	1.26636	5.31298e+06	0.872548	2.50703e-190	3.73217e-188	93.1481	78.5917	others	19.6104
Phldb2	8	1.88315	1.27331	4850240	0.810863	2.93062e-143	2.16633e-141	83.5849	52.7999	others	19.6021
Rnf217	8	2.01987	1.27111	4.94328e+06	0.826418	6.62539e-150	5.40032e-148	88.3019	62.4313	others	19.5922
Rpl9	2	3.5652	1.1571	22226073	0.865874	0	0	99.4423	86.8112	others	19.5744
Pcp4	12	1.52366	1.51701	399877	0.942928	0	0	88.8889	1.02716	others	19.5678
Nfkb1	8	2.45941	1.2683	4896276	0.818559	7.99784e-138	5.3578e-136	93.2075	75.7664	others	19.5369
Pgap2	5	1.74265	1.23025	7.64822e+06	0.862855	5.117e-285	1.68759e-282	86.7081	52.9743	others	19.4995
Pigr	5	1.71965	1.23444	6.93218e+06	0.782072	2.35451e-237	6.08115e-235	79.2547	26.746	others	19.4445
Peak1	6	2.07702	1.25176	5.5168e+06	0.781668	9.21419e-130	6.09644e-128	83.8352	67.3759	others	19.4315
Sdk1	8	1.93007	1.26279	4.57103e+06	0.764184	7.85277e-109	3.49253e-107	76.2264	47.1558	others	19.3651
Ly6c1	3	1.46621	1.17249	14615909	0.837646	0	0	83.9306	28.7626	others	19.3433
Rps21	2	3.90716	1.14224	2.25002e+07	0.876553	0	0	99.6863	90.6226	others	19.3371
Top2a	10	1.37668	1.33167	2.01481e+06	0.941374	0	0	90.7609	6.19842	others	19.3306
Slc14a1	9	1.28701	1.25574	4802660	0.959488	0	0	93.4091	4.37764	others	19.3191
Ifitm2	1	2.00279	1.13889	2.30419e+07	0.855997	0	0	98.1181	64.4264	others	19.3074
Tpm2	1	1.54414	1.13736	23290844	0.865246	0	0	94.6463	32.0586	others	19.2938
Ramp1	11	1.49586	1.33897	1801555	0.948467	3.37874e-150	5.32574e-148	94.4785	23.5047	others	19.2867
H2-Q10	12	1.54241	1.50134	379020	0.893746	6.37428e-101	5.25559e-98	80.5556	4.9236	others	19.2853
Tacc2	11	2.05057	1.34482	1.68062e+06	0.884797	5.40908e-69	2.96558e-67	98.1595	57.5903	others	19.2776
Cystm1	5	1.96916	1.21716	7305441	0.824183	3.26414e-229	7.68939e-227	87.7019	52.0025	others	19.2362
Hist1h1b	10	1.36819	1.32837	1.86909e+06	0.873291	0	0	77.1739	5.20977	others	19.183
Glis3	8	1.74971	1.25219	4475336	0.748186	9.98274e-108	4.34077e-106	70.1887	37.2231	others	19.1761
Rpl7	2	3.32691	1.13431	2.19388e+07	0.854681	0	0	98.9195	86.3753	others	19.1741
Kcnma1	11	2.04744	1.33289	1726894	0.90916	1.56925e-76	9.72253e-75	98.773	60.7655	others	19.1427
Smg1	8	1.96873	1.23515	5.35046e+06	0.894489	2.70157e-212	5.17086e-210	93.5849	70.7691	others	19.1357
Btbd9	8	2.00148	1.23732	5156238	0.862019	6.05362e-180	8.11072e-178	91.6981	68.9793	others	19.1237
Prlr	12	1.7359	1.48085	392941	0.926573	3.56568e-31	6.42333e-29	94.4444	24.966	others	19.0754
Rpl21	2	3.56693	1.12521	2.28873e+07	0.891635	0	0	99.512	88.4431	others	19.0679
Nav2	8	1.95229	1.24066	4623874	0.773019	1.64166e-108	7.25613e-107	83.0189	56.5568	others	19.04
Rps24	2	4.11517	1.12564	22162078	0.863381	0	0	99.6863	92.9697	others	19.0389
Mgst3	9	1.87284	1.24063	4498158	0.898654	9.64815e-187	1.60331e-184	96.5909	62.122	others	19.0054
Rps8	2	4.26241	1.12093	22432943	0.873933	0	0	99.8606	94.6574	others	18.9729
2610035D17Rik	8	2.04512	1.23753	4.43778e+06	0.741908	6.65978e-87	2.14685e-85	77.1698	54.2265	others	18.9413
Tpm1	1	2.87305	1.11839	22002642	0.817389	0	0	99.6431	85.024	others	18.9083
Hilpda	9	1.49209	1.23812	4271432	0.853358	4.86159e-196	9.06242e-194	84.3182	31.962	others	18.903
Id3	2	1.65689	1.12158	1.96979e+07	0.767382	0	0	76.5075	46.2166	others	18.838
Ssr4	12	2.55618	1.45751	398860	0.94053	3.17461e-20	2.78911e-18	100	75.0679	others	18.7966
Cd24a	3	2.11986	1.13686	1.49949e+07	0.859366	0	0	98.6127	68.7884	others	18.7846
Hivep2	8	2.38013	1.21603	4.98203e+06	0.832895	1.09889e-149	8.92304e-148	93.7736	78.8056	others	18.7528
Rps4x	2	3.41202	1.10942	21605963	0.841716	0	0	99.0938	86.5206	others	18.7363
Herpud1	12	2.00653	1.45677	382654	0.902316	4.8638e-19	3.77773e-17	97.2222	50.1188	others	18.7266
Epcam	11	3.21155	1.3031	1.72236e+06	0.906771	1.70517e-71	9.85278e-70	100	88.0632	others	18.7115
Cdh1	8	2.82496	1.20929	5.22421e+06	0.873382	1.42181e-186	2.00522e-184	97.1698	86.6117	others	18.7063
Rock2	8	2.49894	1.20942	5153996	0.861645	1.25428e-175	1.53645e-173	95.4717	82.465	others	18.6919
Tspan8	9	1.73376	1.2237	4.29125e+06	0.857318	1.77064e-190	3.06106e-188	97.9545	34.5464	others	18.6884
Itga2	1	1.8033	1.10693	21270868	0.790204	0	0	90.0389	42.2487	others	18.677
Rplp1	2	4.13798	1.10392	2.15324e+07	0.838849	0	0	99.756	92.355	others	18.6398
Rpl8	2	3.52863	1.10029	2.21701e+07	0.863695	0	0	99.5469	89.9072	others	18.6106
Cldn7	9	2.02508	1.2197	4.18428e+06	0.835947	3.09298e-139	3.48969e-137	96.5909	53.4459	others	18.5966
Chchd10	11	1.63266	1.29235	1766092	0.929797	5.13233e-113	5.85222e-111	98.773	31.9918	others	18.5896
Nedd4l	8	1.92633	1.20535	4948854	0.827349	3.06173e-151	2.54396e-149	86.6038	61.7048	others	18.5801
Abtb2	8	1.76325	1.20912	4665180	0.779924	2.45048e-120	1.29387e-118	77.3585	48.6886	others	18.5668
Rpl27a	2	3.88611	1.09686	2.23967e+07	0.872522	0	0	99.7212	91.662	others	18.5636
Cystm1	11	2.11398	1.29695	1641913	0.86442	1.73482e-63	8.52968e-62	98.773	53.8145	others	18.5611
Jun	6	3.13614	1.19772	5359290	0.75935	5.66944e-107	2.6193e-105	90.3328	89.3339	others	18.5578
Plat	3	1.2774	1.12163	14480987	0.829914	0	0	75.896	15.1894	others	18.4938
Rps23	2	3.82736	1.08972	2.2168e+07	0.86361	0	0	99.6514	90.8126	others	18.4318
Krt8	11	3.04075	1.28825	1609184	0.847189	1.03639e-52	3.85043e-51	100	83.6437	others	18.4108
Krt16	1	1.22324	1.09097	2.10062e+07	0.780373	0	0	64.0818	10.5221	others	18.394
Gphn	8	3.30334	1.1901	5.10636e+06	0.853681	2.9207e-167	3.01014e-165	99.6226	97.6608	others	18.3823
Rpl34	2	3.68873	1.08578	2.19343e+07	0.854506	0	0	99.7212	88.6554	others	18.3536
Lrrfip2	8	1.89938	1.18864	4971994	0.831218	2.13657e-153	1.84684e-151	86.0377	64.0705	others	18.328
Gstm5	11	1.42487	1.27446	1748599	0.920587	6.3332e-127	8.03342e-125	94.4785	24.9979	others	18.3195
Rere	8	2.08707	1.18272	5.15287e+06	0.861456	1.29518e-176	1.61423e-174	92.6415	76.6968	others	18.2791
Efna5	8	1.77222	1.18998	4655332	0.778278	1.23964e-119	6.4344e-118	78.4906	47.9355	others	18.2704
Rpl3	2	3.30984	1.07884	2.15319e+07	0.838831	0	0	98.9543	87.9848	others	18.2162
Ccn1	1	1.81436	1.0809	20819676	0.773443	0	0	88.1895	52.6334	others	18.2148
Krt18	11	3.27643	1.26977	1.68705e+06	0.888185	2.83193e-65	1.44888e-63	100	88.1232	others	18.2066
Sec61b	7	2.26715	1.17487	5.27868e+06	0.866915	1.01294e-185	1.47717e-183	93.5185	74.7251	others	18.186
Hsp90b1	12	2.60593	1.40611	389607	0.918711	2.58931e-18	1.85023e-16	100	79.1935	others	18.1007
Abi1	8	2.33026	1.17165	5.08481e+06	0.850079	3.15383e-165	3.17411e-163	93.5849	79.3018	others	18.0923
Anxa1	1	2.38541	1.07443	20046654	0.744725	0	0	97.2745	64.0027	others	18.065
Cxcl2	3	1.67576	1.10507	1.24439e+07	0.71317	3.90033e-228	1.49306e-226	70.6358	33.7101	others	18.0532
Camk2d	8	2.0375	1.17187	4859380	0.812391	2.35158e-134	1.48705e-132	86.7925	69.6527	others	18.0427
Zbtb20	8	2.39993	1.16245	5176201	0.865357	5.04395e-179	6.63357e-177	95.8491	83.8207	others	17.9709
Cmpk1	11	1.67837	1.24406	1.80787e+06	0.951789	1.53562e-100	1.51005e-98	99.3865	48.5025	others	17.9239
Macf1	8	1.99716	1.16177	5.00568e+06	0.83685	9.06663e-155	8.06478e-153	90	72.6652	others	17.9216
Rps7	2	3.56213	1.06051	2.13659e+07	0.832362	0	0	99.4423	89.1696	others	17.8986
Ly6a	1	2.2151	1.06319	2.00697e+07	0.745582	0	0	96.658	55.8621	others	17.8773
Rps28	2	3.96244	1.05812	21546306	0.839392	0	0	99.8257	91.7067	others	17.867
Sgms2	8	2.09944	1.15947	4921870	0.822838	4.89634e-143	3.60697e-141	90	70.4058	others	17.8665
Maml2	8	1.70928	1.15896	4705420	0.786652	1.89095e-124	1.04475e-122	80.566	50.2304	others	17.8064
Nucb2	12	1.84251	1.38118	385873	0.909906	1.47003e-21	1.43241e-19	97.2222	40.9168	others	17.7665
Zfand3	8	1.76902	1.15002	5.11682e+06	0.855429	2.81724e-176	3.49094e-174	88.3019	64.0528	others	17.7655
Fuca1	12	1.86993	1.37634	389794	0.919153	2.21398e-20	1.97755e-18	97.2222	51.0866	others	17.7181
Sgk1	1	2.0644	1.0497	21189746	0.787191	0	0	95.8793	65.0561	others	17.7074
Fkbp2	7	1.74018	1.14301	5322206	0.874063	4.20858e-201	6.83479e-199	89.8148	60.6509	others	17.7023
Krt18	3	2.93875	1.07144	1.42986e+07	0.81946	0	0	99.2486	86.4069	others	17.6527
Hspa5	12	3.40838	1.37439	377741	0.890731	5.05555e-16	2.87469e-14	100	92.4618	others	17.6498
Tmcc3	3	1.5893	1.06815	14799818	0.848186	0	0	94.104	46.7182	others	17.6353
Fst	1	1.18257	1.04568	20815020	0.77327	0	0	63.2057	11.0831	others	17.621
Crim1	8	2.02679	1.14719	4.67872e+06	0.782187	1.90266e-110	8.62313e-109	87.5472	68.0755	others	17.6192
Rpl23	2	4.03275	1.04281	21733090	0.846669	0	0	99.756	92.5785	others	17.6176
Acrbp	12	1.48759	1.36601	394554	0.930375	4.43226e-53	1.58357e-50	91.6667	12.657	others	17.6018
Tmsb4x	9	4.14599	1.15068	4330727	0.865204	1.76267e-149	2.18418e-147	100	94.0225	others	17.5838
Ctsl	2	2.04151	1.04213	2.09018e+07	0.814284	0	0	93.9352	71.1523	others	17.5655
Rps27a	2	3.75654	1.03963	21418073	0.834396	0	0	99.6166	89.7396	others	17.5488
Rplp2	2	3.5643	1.0349	22348842	0.870657	0	0	99.5469	90.5108	others	17.5128
Rpl18	2	3.43715	1.03592	21975452	0.856111	0	0	99.6863	89.2143	others	17.5127
Calr	12	2.71122	1.35966	392254	0.924953	9.72238e-19	7.21171e-17	100	83.5144	others	17.512
Akap13	8	2.09214	1.1353	4995978	0.835227	6.01174e-153	5.15495e-151	91.3208	73.7905	others	17.5111
Rgs2	12	1.8424	1.36895	354993	0.83709	1.39266e-14	6.61961e-13	88.8889	44.0323	others	17.4949
Ly6e	11	3.03957	1.22215	1.64682e+06	0.867002	1.31688e-58	5.85685e-57	100	85.7033	others	17.4943
Ptpn13	8	1.73116	1.13856	4670902	0.780881	3.28004e-115	1.59443e-113	80	55.9543	others	17.4848
Rbp1	1	1.62537	1.03204	21694819	0.805954	0	0	90.331	42.2945	others	17.4338
Large1	8	1.72064	1.13406	4699070	0.78559	4.26622e-120	2.23606e-118	79.6226	54.4657	others	17.4223
Rcn1	7	1.42074	1.12412	5375935	0.882887	2.28716e-245	5.16105e-243	87.2222	40.3689	others	17.421
Dnajc3	12	2.04201	1.35312	390118	0.919915	3.57157e-19	2.80453e-17	97.2222	62.5891	others	17.4204
Rplp1	9	4.39856	1.13888	4375935	0.874236	7.26762e-157	9.44218e-155	100	93.9258	others	17.4153
Sec61b	12	2.4912	1.34933	398752	0.940277	3.45369e-20	3.02191e-18	100	75.5093	others	17.4011
Rpl18a	2	3.72569	1.02972	21690333	0.845003	0	0	99.8257	91.159	others	17.3945
Rpl5	2	3.08917	1.02852	2.14329e+07	0.834973	0	0	98.7801	86.1071	others	17.3618
Rps15	2	3.45144	1.02572	22435946	0.87405	0	0	99.6863	92.0197	others	17.3614
Hist1h4d	10	1.63837	1.20648	1.75088e+06	0.818056	4.61116e-56	2.6013e-54	85.8696	50.6104	others	17.3439
Pard3	8	2.11652	1.12249	5072616	0.848039	3.26113e-163	3.23652e-161	93.2075	79.9752	others	17.3306
Srgap1	11	1.57657	1.20752	1.71033e+06	0.900438	2.25743e-92	1.90521e-90	96.9325	35.6818	others	17.3305
Rad51b	11	1.32119	1.20323	1.7296e+06	0.910587	4.81597e-179	1.01216e-176	89.5706	14.5971	others	17.2825
Slc22a23	8	1.60396	1.12322	4.69685e+06	0.785219	7.11445e-125	3.97168e-123	76.9811	48.6886	others	17.2553
Cstb	1	2.17656	1.01935	22039941	0.818775	0	0	97.9883	72.9563	others	17.2356
Nucb2	5	1.47995	1.08858	7441901	0.839578	1.07185e-285	3.5902e-283	85.5901	37.8349	others	17.2242
Pgm2l1	7	1.21135	1.11255	5.27176e+06	0.865779	0	0	79.2593	13.2849	others	17.2198
Cd164	11	1.7	1.19621	1783476	0.938949	4.99408e-90	4.07065e-88	98.773	55.9856	others	17.2184
Gmds	11	1.76441	1.19866	1.72963e+06	0.910599	3.39306e-80	2.23806e-78	99.3865	53.6171	others	17.2169
Abo	5	1.10336	1.08307	7.8304e+06	0.883408	0	0	78.0124	3.06966	others	17.1922
Lmo7	3	2.33614	1.047	13267398	0.760363	2.98812e-268	1.58949e-266	96.5318	69.3238	others	17.1716
Rps13	2	3.41942	1.01686	21159714	0.824331	0	0	99.4772	87.7836	others	17.1521
Sec11c	7	1.76153	1.10992	5127562	0.842097	3.37432e-172	4.38396e-170	89.4444	56.2611	others	17.1484
Rpl14	2	3.1804	1.01407	2.18817e+07	0.852458	0	0	99.512	87.2471	others	17.139
Map2k4	8	2.14233	1.1112	4972601	0.831319	5.91412e-149	4.71305e-147	90.566	75.7487	others	17.134
S100a11	9	3.2713	1.12919	3.83808e+06	0.766782	5.98351e-81	3.46671e-79	100	84.019	others	17.1191
Mt2	7	3.14275	1.11381	4722456	0.775567	1.52499e-104	8.42556e-103	97.4074	83.3363	others	17.1169
Smim14	11	1.89705	1.18697	1.76457e+06	0.928997	2.21669e-83	1.58397e-81	100	62.2758	others	17.0726
Ift20	7	1.57172	1.09896	5394590	0.885951	1.31737e-219	2.52148e-217	89.6296	55.4363	others	17.0349
Rps6	2	3.15024	1.00788	2.17061e+07	0.845616	0	0	99.1286	87.5601	others	17.0262
Met	8	1.71715	1.10263	4.82832e+06	0.807198	9.1539e-136	5.9645e-134	84.1509	58.0276	others	16.9695
Ftl1	9	3.20531	1.11177	4210055	0.841096	8.70986e-131	8.84897e-129	99.5455	88.8977	others	16.9578
Rpl17	2	3.60131	1.00393	2.16667e+07	0.844084	0	0	99.5469	91.3043	others	16.9577
Hmgb1	10	2.32555	1.17032	1.945e+06	0.908758	1.83026e-81	1.35762e-79	98.3696	81.25	others	16.9472
Tuba1b	10	1.61742	1.17273	1.88279e+06	0.879688	5.25145e-78	3.75251e-76	91.3043	52.4157	others	16.944
Adarb2	6	1.25386	1.08842	5.56705e+06	0.788787	3.38032e-286	4.02577e-283	66.878	15.6996	others	16.9058
Igfbp7	9	1.70758	1.10693	4.25849e+06	0.850772	1.18459e-161	1.60722e-159	97.5	45.1565	others	16.8967
Map4k4	8	1.69125	1.09487	4865380	0.813394	9.62689e-142	6.87905e-140	85.283	57.2479	others	16.8585
Chchd10	3	1.22664	1.01747	15606996	0.894446	0	0	91.7919	22.8138	others	16.8525
Dennd2c	8	1.69674	1.09609	4741140	0.792623	8.34561e-127	4.84837e-125	81.8868	53.3227	others	16.8488
Anxa4	11	1.76795	1.16787	1.78369e+06	0.939061	7.60736e-88	5.93015e-86	99.3865	60.7397	others	16.8105
Pparg	9	1.195	1.09778	4470424	0.893113	0	0	84.7727	12.6319	others	16.8104
Rpl37a	2	3.89447	0.995341	21529565	0.83874	0	0	99.8257	93.2156	others	16.8063
Isg15	3	1.45637	1.02392	1.33429e+07	0.764688	0	0	78.7283	30.1705	others	16.7989
Utrn	8	1.77558	1.08946	4869210	0.814034	6.88597e-138	4.64197e-136	87.5472	64.425	others	16.776
Gm15564	4	1.93308	1.06436	6979906	0.786552	1.57624e-164	1.73281e-162	83.3747	78.2561	others	16.7727
Mbnl2	8	2.28139	1.08732	4964888	0.83003	6.93113e-147	5.42272e-145	91.8868	80.5423	others	16.7642
Mast4	1	2.3448	0.992848	20482540	0.760918	0	0	96.9825	73.4142	others	16.7147
Slc39a8	3	1.2424	1.01102	15104175	0.865629	0	0	87.2832	26.7103	others	16.7127
Calr	7	2.38364	1.07718	5.32137e+06	0.873926	7.22874e-191	1.10687e-188	95.9259	82.9727	others	16.6825
Cldn4	3	2.60172	1.01472	13729985	0.786874	0	0	99.3642	81.2909	others	16.677
Fkbp11	7	1.19786	1.07519	5.30946e+06	0.87197	0	0	81.6667	19.0848	others	16.6493
Med13l	8	1.51864	1.07759	5042257	0.842964	3.47005e-173	3.93585e-171	84.717	53.4113	others	16.6308
Man1a	6	1.84322	1.06832	5.59933e+06	0.793361	2.12721e-142	1.72731e-140	85.7369	63.3795	others	16.5997
Tmem59	11	2.01886	1.15427	1754249	0.923562	3.54357e-79	2.30192e-77	99.3865	70.3252	others	16.5956
Emp1	9	1.67224	1.08637	4204148	0.839916	8.51896e-149	1.03762e-146	95.6818	47.5738	others	16.5689
Phlda1	1	2.21921	0.984107	20309985	0.754508	0	0	95.3277	69.7733	others	16.5592
Vcl	8	2.14285	1.07411	4.91017e+06	0.820882	9.11284e-140	6.2214e-138	90	76.1209	others	16.5486
Rpl12	2	3.45616	0.981652	2.06902e+07	0.806039	0	0	99.2332	89.8961	others	16.5361
Foxp1	8	2.19443	1.06896	5097764	0.852244	8.8262e-167	9.00987e-165	93.9623	82.1106	others	16.5093
Tspan5	8	1.65569	1.07319	4719516	0.789008	5.48456e-123	2.969e-121	80.3774	54.3682	others	16.4919
Lcn2	3	1.87695	1.01043	1.21973e+07	0.699035	5.2062e-168	1.12279e-166	80.0578	52.8654	others	16.4869
Rpl32	2	3.91856	0.976858	2.09535e+07	0.816298	0	0	99.8257	91.9191	others	16.4677
Diaph3	10	1.26728	1.13662	1954979	0.913419	6.36693e-195	8.97946e-193	90.2174	15.38	others	16.465
Herpud1	5	1.52671	1.04361	7.10425e+06	0.801485	6.80689e-205	1.31459e-202	81.8634	47.952	others	16.4642
Tspan1	7	1.76505	1.07086	4697725	0.771505	4.97112e-124	3.93232e-122	88.1481	40.5818	others	16.4511
Selenos	7	1.63028	1.06257	5.25573e+06	0.863145	8.48014e-191	1.28928e-188	88.3333	59.3828	others	16.443
Rpl26	2	3.71527	0.972585	21834220	0.850608	0	0	99.6863	91.6285	others	16.4357
Tjp2	8	2.04854	1.06723	4746904	0.793587	6.41645e-118	3.23646e-116	88.4906	73.2855	others	16.4066
Ankrd11	8	1.99564	1.06255	5.07555e+06	0.848531	2.31695e-164	2.32096e-162	92.0755	76.6879	others	16.4056
Meis2	9	1.40456	1.07565	4.15384e+06	0.829866	1.81729e-178	2.80268e-176	83.6364	29.7117	others	16.3924
Hbegf	1	2.73345	0.974693	19795887	0.735409	0	0	95.8469	80.1924	others	16.3758
Prlr	7	1.26963	1.05844	5.12907e+06	0.842344	3.62653e-273	9.96691e-271	80	22.5523	others	16.3533
Atp6v1c2	7	1.1583	1.05133	5293192	0.869298	0	0	80.9259	10.7574	others	16.2767
Rpl36a	2	2.6937	0.966387	20469861	0.797456	0	0	98.2921	80.228	others	16.2686
Lgals3bp	3	1.18948	0.983477	15188239	0.870447	0	0	87.1676	26.3831	others	16.2628
Atp6v1c2	12	1.41239	1.26122	392927	0.92654	7.63747e-49	2.55819e-46	94.4444	13.7182	others	16.2463
Glb1l3	6	1.12066	1.04528	5.62137e+06	0.796483	0	0	63.7084	5.13187	others	16.2458
Ppib	12	2.54597	1.2573	407788	0.961584	6.84353e-22	6.98595e-20	100	80.1698	others	16.2424
Tmem176a	2	1.81209	0.964287	2.03722e+07	0.793653	0	0	89.8222	65.2062	others	16.2286
Mcu	9	1.57488	1.06125	4352249	0.869504	7.7993e-172	1.12969e-169	95.9091	50.2022	others	16.2225
Airn	8	2.0452	1.05629	4.63811e+06	0.775399	3.47491e-104	1.43529e-102	87.1698	72.4437	others	16.2138
B2m	12	3.20738	1.271	339254	0.799975	4.46381e-10	1.16554e-08	100	84.3718	others	16.1856
Rps25	2	3.13252	0.956239	21726659	0.846418	0	0	99.1983	87.7724	others	16.1548
Ikzf2	9	1.52339	1.05779	4.23805e+06	0.84669	2.09025e-157	2.749e-155	92.5	45.7278	others	16.1414
Cyb5a	9	1.7097	1.05586	4243113	0.8477	2.78072e-142	3.22218e-140	95.2273	62.6406	others	16.1132
Rps17	2	3.01841	0.954209	21491222	0.837246	0	0	99.1286	85.8947	others	16.1101
Herpud1	7	1.55167	1.04524	4881560	0.801696	1.37283e-141	1.36247e-139	82.037	48.7407	others	16.0978
Acsl3	9	1.69464	1.05267	4.35668e+06	0.87039	1.85093e-162	2.54348e-160	97.0455	60.6628	others	16.0923
Mecom	9	1.60871	1.05431	4229211	0.844923	2.2694e-157	2.96641e-155	95.9091	44.5499	others	16.0861
Cbr2	3	1.91247	0.983805	1.25889e+07	0.72148	1.47888e-197	4.25539e-196	82.4855	65.2885	others	16.0836
Ube2c	10	1.1361	1.113	1854532	0.866487	0	0	75	2.81981	others	16.0641
Egf	7	1.14643	1.03698	5325014	0.874524	0	0	82.037	12.5931	others	16.0607
Rpl13a	2	3.58461	0.951111	21418084	0.834397	0	0	99.512	92.3773	others	16.0545
Psmb8	3	1.27049	0.97097	1.51031e+07	0.865566	0	0	90.8671	34.2257	others	16.0505
Noct	8	1.86311	1.04463	4671614	0.781	5.70322e-111	2.64632e-109	84.5283	64.1326	others	16.0424
Tcaf2	7	1.13873	1.03664	5.21166e+06	0.855909	0	0	78.3333	14.5176	others	16.0331
Tmem176b	2	1.85501	0.951964	20495561	0.798458	0	0	92.1575	66.2904	others	16.027
Cdcp1	8	1.67976	1.04239	4.74652e+06	0.793523	2.67349e-123	1.45092e-121	82.8302	59.4542	others	16.0245
Spint2	3	1.99653	0.967712	15324784	0.878273	0	0	98.5549	75.2727	others	16.0108
Mgat5	11	1.46296	1.11419	1739898	0.916006	3.98544e-95	3.57473e-93	98.773	38.7626	others	16.0102
Ndufa1	12	2.18749	1.24049	394760	0.930861	1.78885e-19	1.4806e-17	97.2222	73.438	others	15.985
Nucb2	11	1.5638	1.11363	1.67072e+06	0.879586	5.88356e-78	3.76495e-76	98.1595	40.2901	others	15.9569
Tpt1	2	4.42905	0.944996	21425201	0.834674	0	0	99.9651	96.3228	others	15.9516
Apbb2	8	1.70941	1.04118	4.49754e+06	0.751899	5.43874e-93	1.91445e-91	77.9245	56.1492	others	15.9499
Palld	1	1.6693	0.944787	2.14316e+07	0.796176	0	0	94.4192	55.6217	others	15.9484
Pawr	8	1.92119	1.03486	4841920	0.809472	7.33531e-131	4.45459e-129	89.2453	73.0285	others	15.9294
Hmgb2	2	1.70366	0.944667	20796342	0.810175	0	0	89.3343	69.5317	others	15.9179
Clic1	3	1.98517	0.96292	1.49007e+07	0.853967	0	0	97.7457	73.2302	others	15.9045
Tacstd2	3	1.74522	0.967364	1.37904e+07	0.790339	0	0	94.8555	53.6784	others	15.903
Cldn7	11	1.9484	1.11296	1560850	0.821743	1.09806e-49	3.70113e-48	99.3865	54.4323	others	15.8716
Col17a1	1	1.36999	0.938206	2.22285e+07	0.825779	0	0	91.6613	33.1005	others	15.8715
Alcam	11	2.49835	1.11506	1.51185e+06	0.795943	3.17143e-39	7.26346e-38	99.3865	74.4443	others	15.866
Iqgap1	8	2.02781	1.02714	5020965	0.839404	3.37793e-156	3.08139e-154	91.1321	75.7842	others	15.8479
Abhd2	8	1.84599	1.02845	4915493	0.821772	1.03879e-141	7.37368e-140	88.3019	71.7083	others	15.8462
Rtn4	8	2.29122	1.02867	4846330	0.810209	1.55396e-130	9.35735e-129	91.8868	77.1753	others	15.8351
Thbs1	1	1.9446	0.940883	20039282	0.744451	0	0	92.148	59.2283	others	15.8193
Rrbp1	6	2.04796	1.01494	5.86956e+06	0.831649	8.08257e-175	9.95782e-173	90.3328	79.4993	others	15.8181
Azgp1	5	1.13998	0.999985	7345299	0.82868	0	0	74.7826	11.9608	others	15.8093
Sprr1a	11	1.96693	1.11619	1.41329e+06	0.744057	1.95122e-31	3.10069e-30	83.4356	45.705	others	15.8069
Ptma	10	3.59831	1.09084	1954737	0.913306	9.55767e-83	7.21436e-81	98.913	94.1455	others	15.8016
Gsn	9	1.77881	1.02852	4.40126e+06	0.879296	5.77526e-167	8.14502e-165	98.6364	65.7964	others	15.7337
5430419D17Rik	12	1.46916	1.22556	370394	0.873406	8.80389e-35	1.76382e-32	88.8889	15.2801	others	15.7145
Cebpb	2	1.66194	0.934418	2.0111e+07	0.783477	0	0	86.3716	64.6474	others	15.7139
Schip1	8	1.40506	1.02403	4545441	0.759906	1.35307e-117	6.76126e-116	70	37.4535	others	15.698
Clu	11	2.36402	1.10748	1429488	0.752584	2.5156e-30	3.75013e-29	98.773	60.2334	others	15.6961
Srgap1	9	1.3756	1.02818	4253192	0.849714	1.17972e-183	1.90148e-181	89.0909	34.4937	others	15.6933
Smad3	8	1.40284	1.02486	4439695	0.742228	2.38752e-98	9.09083e-97	68.1132	40.7319	others	15.6867
Erc1	8	1.52503	1.01804	4844647	0.809928	6.56649e-140	4.49731e-138	82.8302	55.7328	others	15.6711
Retreg1	11	1.33929	1.08725	1791924	0.943396	6.19081e-115	7.17364e-113	97.546	34.5233	others	15.6551
Med13	8	1.85544	1.01728	4759812	0.795745	5.31315e-120	2.778e-118	87.5472	71.8235	others	15.6413
Erp44	12	1.57936	1.21238	395669	0.933006	3.59297e-22	3.72089e-20	94.4444	48.0985	others	15.6256
Smc4	10	1.26049	1.07718	1991506	0.930485	4.96798e-139	5.35169e-137	94.5652	27.7768	others	15.6239
Cast	8	2.06878	1.0134	4951683	0.827822	9.55082e-146	7.36478e-144	93.0189	76.174	others	15.6217
Tnfaip8	9	1.92197	1.02409	4.21379e+06	0.841842	5.68105e-136	6.08924e-134	97.9545	65.8843	others	15.6213
Cd24a	7	2.11775	1.01466	4816438	0.791001	3.91521e-118	2.78838e-116	90.1852	72.3395	others	15.6131
Ascc3	8	1.8766	1.01342	4891886	0.817825	6.56934e-138	4.44249e-136	89.434	73.0285	others	15.6098
Hist1h1e	10	1.25878	1.07865	1834805	0.85727	4.69588e-110	4.35782e-108	83.1522	22.9109	others	15.5568
Junb	2	2.64436	0.92555	1.9621e+07	0.764385	0	0	96.2705	87.0906	others	15.5419
Ptprk	8	1.7482	1.01151	4638894	0.77553	1.03899e-106	4.41921e-105	82.6415	64.3718	others	15.5266
Auts2	8	1.54589	1.01429	4426003	0.739939	2.26084e-88	7.39934e-87	72.2642	49.7253	others	15.5217
Rplp0	2	3.72879	0.921473	2.03754e+07	0.793774	0	0	99.756	92.7462	others	15.5082
2610307P16Rik	8	1.38569	1.00922	4637781	0.775344	7.77491e-128	4.57887e-126	74.3396	39.5712	others	15.4913
Basp1	11	1.96661	1.0892	1481310	0.779867	1.00464e-39	2.36405e-38	96.319	48.4768	others	15.4759
Ptprj	3	1.32709	0.937113	1.47771e+07	0.846883	0	0	93.0058	38.3898	others	15.4704
Rpsa	2	3.39474	0.918834	2.03387e+07	0.792346	0	0	99.5817	91.282	others	15.4622
Far1	9	1.53638	1.01139	4335488	0.866155	7.15341e-160	9.5247e-158	94.3182	59.3003	others	15.4565
Ren1	6	1.12136	1.00066	5086760	0.720735	0	0	49.2868	5.63254	others	15.4524
Efna5	9	1.61311	1.0153	4.02056e+06	0.803238	6.91978e-119	6.20666e-117	90	47.7321	others	15.4396
Vav3	8	1.48845	1.00746	4514322	0.754704	1.59937e-102	6.40856e-101	75.0943	45.8621	others	15.4371
Gdpd1	11	1.27843	1.07303	1.76563e+06	0.929554	3.18798e-131	4.29816e-129	96.319	25.281	others	15.4345
Perp	9	1.79543	1.00919	4373518	0.873753	1.8727e-160	2.52485e-158	98.6364	69.5323	others	15.4316
Fmn1	11	1.35531	1.07552	1.67516e+06	0.881925	8.28853e-87	6.39141e-85	92.638	33.8797	others	15.4137
Slc4a7	8	1.62899	1.00431	4612109	0.771052	8.6488e-106	3.61412e-104	80	58.8783	others	15.4103
Nfat5	8	1.76504	1.001	4.82151e+06	0.80606	5.13564e-129	3.06665e-127	87.9245	69.6881	others	15.4039
Nucb2	3	1.26164	0.932657	14640639	0.839064	0	0	89.0751	32.8574	others	15.3882
Ctnnd2	8	1.33783	1.00339	4436108	0.741628	1.05487e-110	4.85261e-109	65.4717	32.2878	others	15.3572
Plet1	1	1.80835	0.912671	2.01217e+07	0.747514	0	0	89.682	58.1063	others	15.3487
Cks2	10	1.28045	1.06107	1911696	0.893196	1.95009e-109	1.7865e-107	89.6739	30.6998	others	15.3467
Upk1a	12	1.34352	1.19345	383439	0.904167	2.70026e-40	6.65351e-38	88.8889	15.3565	others	15.3441
Pcdh7	8	1.63393	1.00378	4.23186e+06	0.707481	8.72409e-70	2.05967e-68	68.8679	44.4533	others	15.3159
Mprip	8	1.81161	0.992884	4.95097e+06	0.827702	3.11004e-146	2.40685e-144	90.1887	73.8969	others	15.3054
Anxa2	1	2.37449	0.908177	20796133	0.772568	0	0	99.2862	77.0552	others	15.303
Celf2	11	1.50414	1.06653	1.70269e+06	0.89642	4.47754e-82	3.1164e-80	99.3865	43.0876	others	15.3022
Sfn	9	3.13249	1.01641	3.43198e+06	0.685649	2.77641e-40	7.63051e-39	98.6364	79.6326	others	15.2956
Krtcap2	7	1.68101	0.988938	5099947	0.837562	1.18643e-160	1.37478e-158	87.2222	66.6371	others	15.2739
Fat1	8	1.58999	0.995095	4620877	0.772518	1.18611e-107	5.13672e-106	79.8113	57.5226	others	15.2708
Baz1a	8	1.88923	0.992486	4.79141e+06	0.801027	2.0093e-124	1.10729e-122	90.1887	71.0881	others	15.2668
Atp9b	8	1.6681	0.990737	4.85225e+06	0.811199	5.03448e-135	3.22162e-133	84.9057	65.4616	others	15.2523
Rps9	2	3.40144	0.905445	2.06536e+07	0.804615	0	0	99.1635	90.7231	others	15.2508
Rap2b	1	1.45245	0.901955	21650608	0.804311	0	0	90.5581	47.1491	others	15.2345
Sec11c	5	1.60128	0.964663	7105839	0.801665	1.20469e-194	2.1168e-192	84.0994	55.8532	others	15.2189
Dnajc10	11	1.71134	1.06633	1.57328e+06	0.828288	1.90822e-55	7.85153e-54	99.3865	45.5333	others	15.2151
Itgb1	1	2.01975	0.899705	21884790	0.813011	0	0	98.2154	76.2537	others	15.2062
Dlg1	8	1.61636	0.988191	4786033	0.800129	1.3176e-126	7.61332e-125	82.8302	63.5832	others	15.1996
Tmcc3	11	1.72455	1.06166	1611496	0.848406	1.70017e-58	7.51474e-57	99.3865	53.0164	others	15.174
AY036118	4	3.18995	0.961355	7089138	0.798861	4.65966e-177	6.36236e-175	96.1538	98.0381	others	15.1645
Plaur	1	1.68341	0.900458	2.04201e+07	0.758598	0	0	89.0006	52.6448	others	15.1565
Mt2	2	2.76569	0.905782	1.82312e+07	0.710245	1.37022e-253	1.40542e-251	96.0265	80.1162	others	15.1434
Ank3	8	1.93387	0.981672	4749505	0.794022	1.30454e-117	6.53398e-116	88.6792	76.493	others	15.0918
Rbms1	1	1.86292	0.89508	2.09111e+07	0.77684	0	0	96.8851	64.2203	others	15.0873
Lgals7	10	2.49038	1.0609	1485654	0.694137	2.86514e-21	4.91359e-20	85.3261	55.3731	others	15.0769
Ifitm3	10	3.04228	1.05776	1536557	0.717921	1.7752e-24	3.76781e-23	95.1087	78.1809	others	15.0679
Eif2ak3	11	1.32934	1.04642	1.73774e+06	0.914872	2.18242e-101	2.16596e-99	96.9325	34.2229	others	15.0351
Fau	2	3.82936	0.89165	2.10398e+07	0.819659	0	0	99.8606	92.8468	others	15.0349
Rps12	2	3.75995	0.891684	2.01637e+07	0.785531	0	0	99.6166	92.5562	others	14.9976
Serp1	7	1.50501	0.969242	5.20112e+06	0.854178	7.11699e-183	1.01711e-180	87.7778	57.9549	others	14.9887
S100a16	9	1.79963	0.982044	4.23211e+06	0.845503	7.74906e-139	8.65191e-137	97.7273	65.9371	others	14.9842
Apof	12	1.29465	1.1638	384421	0.906482	5.39883e-40	1.27181e-37	88.8889	15.7216	others	14.9659
Acvr1	8	1.36726	0.972213	4.73737e+06	0.791993	3.37959e-132	2.09388e-130	78.1132	47.3418	others	14.9439
Picalm	8	1.86833	0.971978	4678454	0.782144	6.69021e-109	2.98787e-107	87.1698	74.1007	others	14.9281
P4hb	7	1.81836	0.965857	5.12076e+06	0.840979	1.51421e-162	1.80334e-160	90.5556	69.3863	others	14.9213
Atp6v1c2	6	1.06274	0.958933	5.63239e+06	0.798046	0	0	66.4025	11.0058	others	14.9057
Mecom	8	1.52496	0.975031	4.3164e+06	0.721615	1.27164e-78	3.5495e-77	70.1887	45.3482	others	14.8965
Fndc3b	8	1.7517	0.967565	4.83782e+06	0.808786	7.98074e-131	4.83286e-129	90.1887	71.0615	others	14.8927
Krt23	3	1.07748	0.90414	1.42049e+07	0.814089	0	0	75.4335	16.2502	others	14.8904
Selenos	12	1.76686	1.1541	397198	0.936612	8.88108e-21	8.17098e-19	100	60.5857	others	14.8789
Tm4sf1	1	1.07048	0.884242	2.0153e+07	0.748676	0	0	61.8105	14.8042	others	14.8719
Huwe1	8	1.79907	0.962112	5.02851e+06	0.840665	2.67367e-157	2.49198e-155	92.6415	75.8993	others	14.846
Pcdh7	1	1.32543	0.879718	2.0979e+07	0.779361	0	0	83.7443	32.0701	others	14.8312
Lcn2	1	1.66473	0.879733	2.0534e+07	0.762829	0	0	91.8884	44.4813	others	14.8126
Rab11fip1	9	1.55097	0.97257	4054083	0.809935	1.25471e-124	1.19543e-122	91.3636	47.1871	others	14.7979
Piezo1	8	1.54361	0.961711	4.74047e+06	0.792512	1.64375e-124	9.10519e-123	83.9623	56.1581	others	14.7831
Cdc42ep5	9	1.34048	0.964876	4412178	0.881477	3.71719e-194	6.64046e-192	94.5455	43.4951	others	14.7625
Slc12a2	12	2.06985	1.15798	337705	0.796324	1.67885e-10	4.71684e-09	94.4444	58.0221	others	14.741
Mt1	12	3.90847	1.15842	330566	0.779489	6.57128e-09	1.36633e-07	100	91.7827	others	14.7219
Igfbp7	1	1.28617	0.871661	2.1382e+07	0.794332	0	0	85.4315	33.5814	others	14.7119
Usp34	8	1.84202	0.95169	5006731	0.837025	1.40121e-153	1.2161e-151	92.2642	77.8044	others	14.681
Bmpr1b	5	1.18227	0.928805	7076079	0.798307	1.59728e-282	5.18801e-280	76.5217	24.0487	others	14.6493
St5	8	1.4844	0.954786	4562273	0.76272	1.61371e-101	6.3825e-100	78.1132	55.2189	others	14.6401
Rpl37	2	3.7786	0.868942	20292580	0.79055	0	0	99.7909	92.1538	others	14.6206
Nr3c2	11	1.19353	1.0173	1.74071e+06	0.916436	4.24557e-138	6.0273e-136	95.7055	21.4794	others	14.6184
Samd4	8	1.37691	0.955146	4.39649e+06	0.735005	5.19862e-92	1.79457e-90	69.0566	41.3167	others	14.6102
Rpl24	2	3.22595	0.866661	20797943	0.810238	0	0	99.6166	88.5995	others	14.6036
Lgals3	1	1.92416	0.869908	1.91113e+07	0.709979	2.76851e-279	2.61448e-277	91.8559	51.4655	others	14.5847
Ptk2	8	1.44644	0.950103	4610555	0.770792	6.18733e-108	2.71243e-106	76.4151	54.9796	others	14.5782
Tnik	8	1.40333	0.951108	4435999	0.74161	5.08294e-93	1.79511e-91	72.4528	45.3216	others	14.557
9530003J23Rik	7	0.976625	0.950914	4.43269e+06	0.727979	0	0	47.2222	2.11955	others	14.5533
Rpl19	2	3.7184	0.862286	2.1088e+07	0.821538	0	0	99.6166	93.1821	others	14.5418
4930412O13Rik	6	0.952889	0.935628	5.58751e+06	0.791687	0	0	59.7464	2.78051	others	14.536
Mt2	1	2.72186	0.868574	18510060	0.687641	3.5745e-212	2.02716e-210	98.7995	78.7497	others	14.5346
Ceacam1	11	1.73481	1.01873	1543289	0.812497	8.85568e-49	2.872e-47	98.773	49.2148	others	14.5163
Gm26917	8	2.0446	0.945436	4.65579e+06	0.778355	7.87767e-111	3.63952e-109	91.5094	59.5428	others	14.5159
H2-T23	3	1.39079	0.879512	1.4687e+07	0.841722	0	0	94.5087	52.2705	others	14.5141
Mcu	8	1.45814	0.947492	4476751	0.748423	9.95303e-94	3.55014e-92	74.1509	50.8595	others	14.5103
Aldoa	3	1.89166	0.880311	14058181	0.805683	0	0	97.8613	72.5164	others	14.4888
Rpl10a	2	3.18415	0.85997	20547942	0.800498	0	0	99.1286	91.2038	others	14.4804
mt-Nd2	8	4.01939	0.935519	5.24901e+06	0.877529	2.72735e-190	3.9773e-188	99.6226	97.6165	others	14.4758
Rpl11	2	3.43693	0.85945	20628247	0.803627	0	0	99.756	90.9579	others	14.475
Lmo7	9	2.36255	0.955701	3736603	0.746508	1.9071e-70	9.64212e-69	97.9545	72.3541	others	14.4633
Tm9sf3	7	1.75225	0.935823	5.15069e+06	0.845895	8.02598e-166	9.8316e-164	90	73.111	others	14.4628
Map4	8	1.43407	0.943444	4.51271e+06	0.754435	2.0686e-96	7.64562e-95	74.1509	53.5797	others	14.4558
Cadm1	8	1.57802	0.939443	4666446	0.780136	3.44825e-111	1.60347e-109	81.3208	62.1832	others	14.426
Coil	2	0.917653	0.862612	1.8087e+07	0.704627	0	0	46.497	9.17626	others	14.4149
Gpr155	11	1.10133	0.997448	1.80439e+06	0.949959	2.67293e-204	6.74112e-202	96.9325	15.4724	others	14.369
Znrf1	8	1.5591	0.934028	4678611	0.78217	3.8506e-113	1.82622e-111	81.5094	61.4035	others	14.3453
Upk1b	9	1.19759	0.93962	4.24142e+06	0.847363	4.87413e-184	7.91566e-182	85.4545	33.6586	others	14.339
Tsc22d2	8	2.04841	0.933658	4538685	0.758777	1.30178e-91	4.47216e-90	88.8679	75.9879	others	14.3112
Phlda1	9	2.40071	0.944079	3.81277e+06	0.761725	1.04309e-78	5.86896e-77	97.7273	75.6153	others	14.3064
mt-Cytb	8	4.41517	0.924947	5.15542e+06	0.861883	5.18276e-175	6.20686e-173	99.6226	98.0684	others	14.2956
Fos	12	2.40444	1.12733	319182	0.752647	1.14781e-07	1.87543e-06	91.6667	71.91	others	14.2873
Mcc	8	1.53982	0.933703	4407486	0.736843	8.87409e-83	2.69072e-81	76.2264	55.4847	others	14.2846
Qsox1	3	1.07236	0.86497	14816892	0.849165	0	0	85.0289	25.2826	others	14.2818
Rab27b	11	1.4119	0.995251	1.6856e+06	0.887419	9.12707e-76	5.5902e-74	98.1595	46.546	others	14.2695
Hopx	5	1.1123	0.902929	7266880	0.819833	4.32256e-295	1.57055e-292	76.8944	28.526	others	14.2652
Ctsh	3	1.09499	0.86196	15155532	0.868573	0	0	89.8844	29.6054	others	14.2515
mt-Co3	8	4.96754	0.919903	5237633	0.875627	2.13646e-188	3.05329e-186	99.8113	98.6621	others	14.2322
Bst2	3	1.27149	0.865337	13824343	0.792281	0	0	87.5723	35.9707	others	14.2278
Ezr	9	2.47186	0.931395	4223795	0.843841	5.75999e-133	5.93639e-131	100	86.9638	others	14.2096
Serf2	12	2.70559	1.10215	394828	0.931022	3.42551e-19	2.70969e-17	100	87.1053	others	14.2025
Prc1	10	1.03874	0.979847	1959593	0.915574	3.05747e-294	5.90477e-292	87.5	9.12139	others	14.1963
Id1	2	1.41826	0.849967	1.79326e+07	0.698609	7.86114e-255	8.18055e-253	68.6999	45.6913	others	14.1963
Arpc1b	3	1.78266	0.858656	14693656	0.842102	0	0	97.1098	72.7246	others	14.1703
Rps11	2	3.30833	0.842189	2.0286e+07	0.790294	0	0	99.7909	89.8849	others	14.1702
Rab11fip1	11	1.59345	0.992524	1.58066e+06	0.832174	2.19145e-55	8.99962e-54	96.9325	48.1593	others	14.1666
Alcam	3	2.13656	0.86445	1.27922e+07	0.733131	7.60328e-215	2.64597e-213	97.9191	70.8209	others	14.1462
Nf1	8	1.44548	0.919358	4780830	0.799259	2.20013e-128	1.29929e-126	82.6415	58.9757	others	14.1398
Stard13	8	1.29825	0.926228	4264540	0.712945	1.80199e-80	5.20609e-79	63.5849	36.9396	others	14.1397
Ptprg	8	1.37641	0.918206	4721351	0.789315	7.84821e-125	4.36993e-123	79.6226	52.4101	others	14.1106
Tango6	8	1.48789	0.921022	4.39402e+06	0.734591	2.07427e-82	6.21905e-81	74.9057	53.2341	others	14.0877
mt-Atp6	8	5.0752	0.910605	5.21432e+06	0.87173	1.49984e-184	2.06104e-182	99.8113	98.7861	others	14.0843
Nipal1	9	1.25633	0.922056	4269649	0.853002	1.15917e-194	2.08817e-192	91.8182	31.962	others	14.0771
Tnip3	3	1.06673	0.856256	1.37811e+07	0.789804	0	0	72.7168	20.4045	others	14.0758
Cystm1	7	1.70838	0.915287	4652365	0.764056	1.44634e-105	8.24608e-104	90	52.7315	others	14.0523
Top1	1	2.33839	0.833644	2.08001e+07	0.772717	0	0	98.475	83.341	others	14.0473
Trip12	8	1.55589	0.911006	4.8328e+06	0.807947	9.26859e-132	5.72596e-130	85.4717	66.6135	others	14.0212
Pik3r3	11	1.205	0.976821	1707684	0.899047	7.93309e-104	8.02178e-102	94.4785	29.0312	others	14.018
Jmjd1c	8	1.83592	0.911442	4742881	0.792914	4.35108e-117	2.15912e-115	87.3585	74.7298	others	14.0108
Prdx5	9	1.71989	0.918908	4.1801e+06	0.835111	7.48751e-130	7.53567e-128	97.0455	68.2314	others	14.0095
Rpl22	2	2.86378	0.832964	20045352	0.780918	0	0	98.9892	86.2859	others	14.005
Rapgef2	8	1.43237	0.911211	4690357	0.784133	5.98984e-118	3.0284e-116	81.3208	55.7416	others	13.9971
Anxa3	3	1.93285	0.85078	13924846	0.798041	0	0	96.5318	71.515	others	13.9946
Malat1	8	5.98429	0.90809	4889780	0.817473	3.68992e-135	2.36829e-133	100	98.8127	others	13.987
Erbin	8	1.72519	0.908111	4.86897e+06	0.813993	1.85154e-134	1.17431e-132	88.4906	73.8171	others	13.9834
F3	1	1.3526	0.832322	1.96423e+07	0.729705	0	0	77.4822	42.283	others	13.9773
Igfbp3	9	0.969414	0.915142	4.25158e+06	0.849392	0	0	74.3182	6.62799	others	13.9676
Oit1	5	1.0996	0.883823	7261907	0.819272	0	0	78.3851	22.1597	others	13.9628
Prune2	11	1.00756	0.973848	1685193	0.887206	0	0	80.3681	4.82279	others	13.9624
Srp9	12	1.78039	1.08357	391387	0.922908	3.33569e-19	2.64841e-17	97.2222	65.7131	others	13.9537
Rpl39	2	3.48941	0.832473	19016902	0.740853	0	0	99.4075	88.879	others	13.9529
Sbp	6	2.1505	0.89876	5470866	0.775159	5.33119e-124	3.24673e-122	91.7591	66.7233	others	13.9442
Sec61g	12	2.41782	1.08374	386756	0.911988	9.55312e-18	6.4807e-16	100	80.9083	others	13.9429
Cdk1	10	0.977798	0.961368	1981931	0.926011	0	0	86.413	2.75103	others	13.9394
Ctnna1	8	2.21206	0.903745	4.94159e+06	0.826135	5.4931e-143	4.03272e-141	91.8868	84.8219	others	13.9296
Lama3	8	1.43789	0.909622	4.3307e+06	0.724005	1.98572e-78	5.51398e-77	70.3774	47.9621	others	13.9001
Lmo7	11	2.40904	0.980122	1418804	0.746959	6.58877e-28	8.55503e-27	99.3865	72.9426	others	13.8838
Rhpn2	3	1.01558	0.838898	15177591	0.869837	0	0	87.8035	19.77	others	13.8715
Rpl28	2	3.69887	0.824665	1.98046e+07	0.771541	0	0	99.8954	92.6456	others	13.8555
Gng5	3	2.24088	0.840758	1.43348e+07	0.821534	0	0	98.3237	79.7442	others	13.8542
Aldh1a1	2	1.13298	0.823181	2.02997e+07	0.790828	0	0	76.1241	39.9016	others	13.8509
Ffar4	11	0.996035	0.963105	1.75867e+06	0.925891	0	0	87.7301	5.27761	others	13.8495
Hpgd	12	1.29304	1.07811	378934	0.893545	3.5083e-25	4.45015e-23	91.6667	27.4109	others	13.8484
Eef1b2	2	2.68728	0.824882	1.95186e+07	0.760397	0	0	98.3967	83.5029	others	13.8472
mt-Co2	8	4.73387	0.894948	5177095	0.865506	1.71674e-178	2.23041e-176	99.8113	98.2899	others	13.8357
Prdx6	5	1.95585	0.879442	6757199	0.762332	7.16299e-139	7.2774e-137	86.9565	74.1168	others	13.8302
Ahnak	9	2.37873	0.912492	3.82195e+06	0.76356	1.57893e-79	8.93073e-78	98.6364	77.8569	others	13.83
Nkx3-1	7	0.976123	0.894494	5177970	0.850375	0	0	76.2963	7.547	others	13.8288
Rab11fip1	3	1.33121	0.839502	1.40656e+07	0.806107	0	0	93.0058	41.2552	others	13.8176
Sdf2l1	7	1.05704	0.893644	5.10274e+06	0.83802	2.67539e-253	6.30245e-251	78.3333	24.5654	others	13.8026
Gne	11	1.13347	0.959153	1763745	0.928561	1.98477e-141	2.89439e-139	97.546	22.4835	others	13.7954
Abl2	8	1.38065	0.897042	4744159	0.793128	5.87778e-126	3.34222e-124	80.3774	55.0328	others	13.7897
Rps2	2	3.3776	0.82114	1.93398e+07	0.753431	0	0	99.6166	90.5108	others	13.7768
Hspb1	2	3.05236	0.824057	1.8121e+07	0.70595	1.08934e-242	1.0519e-240	98.5012	86.9118	others	13.7721
Cox7c	11	2.62565	0.959279	1717097	0.904002	1.28173e-70	7.30754e-69	98.773	86.0208	others	13.7715
Rps26	2	3.31042	0.816648	1.98133e+07	0.77188	0	0	99.6166	90.3208	others	13.7212
H2-Q7	3	1.11877	0.833157	13693311	0.784772	0	0	77.052	24.6976	others	13.6908
Muc13	11	0.960259	0.951884	1753223	0.923021	0	0	85.2761	1.08985	others	13.6852
Glis3	1	1.15431	0.812564	2.04963e+07	0.761429	0	0	74.1726	26.185	others	13.6801
Nr6a1	8	1.3857	0.891575	4.59367e+06	0.767969	5.81093e-106	2.43299e-104	76.0377	54.6429	others	13.6769
Setbp1	8	1.56848	0.88993	4639457	0.775624	1.37155e-106	5.81067e-105	83.7736	64.8325	others	13.6605
Fut9	7	1.00223	0.88569	4.98894e+06	0.819332	0	0	72.2222	13.6485	others	13.6598
Tnfrsf12a	1	2.10395	0.813077	19750320	0.733717	0	0	96.6256	71.1472	others	13.6586
Rps29	2	3.956	0.812237	1.99723e+07	0.778073	0	0	99.8257	93.6515	others	13.6536
Bsg	3	2.32303	0.831837	1.32981e+07	0.76212	7.68998e-268	4.07037e-266	98.0925	81.4396	others	13.6447
Fkbp11	12	1.22777	1.05918	392460	0.92544	3.45883e-34	6.74064e-32	94.4444	21.7233	others	13.6425
Arglu1	6	1.41826	0.878197	5.4924e+06	0.77821	7.10645e-129	4.61639e-127	78.9223	62.5302	others	13.6286
Fmo2	2	1.17552	0.810391	20110880	0.783471	0	0	78.7034	39.4993	others	13.6282
Nrg1	1	1.66232	0.811202	19351936	0.718917	1.53796e-307	1.73522e-305	86.989	49.439	others	13.6106
Pdia3	7	1.8507	0.881817	5016716	0.823893	1.10558e-145	1.11794e-143	90.3704	72.9691	others	13.6049
Edn1	3	1.10669	0.82685	1.37727e+07	0.789324	0	0	78.6705	25.1537	others	13.5919
Wars	12	1.28755	1.05686	383584	0.90451	9.53326e-25	1.1546e-22	91.6667	30.5688	others	13.5883
Pclaf	10	0.948769	0.937972	1956018	0.913904	0	0	83.6957	1.59904	others	13.5879
Dpyd	8	1.2821	0.888625	4241400	0.709077	6.64173e-77	1.78868e-75	63.3962	37.6396	others	13.5608
Ube2e2	8	1.40247	0.885174	4481165	0.749161	4.02724e-92	1.39245e-90	75.283	54.2353	others	13.5568
Timp2	3	1.48024	0.822444	14109783	0.80864	0	0	93.815	60.232	others	13.5394
Fbxw11	8	1.42231	0.879452	4.80208e+06	0.802812	1.47447e-130	8.90372e-129	82.8302	60.358	others	13.53
Pim1	1	1.14147	0.800056	2.14639e+07	0.797374	0	0	83.1603	34.6119	others	13.5065
Tspan13	5	1.15521	0.854679	7130697	0.804469	1.40786e-267	4.25073e-265	79.8758	28.3171	others	13.4868
Sfr1	1	1.59467	0.797902	2.13334e+07	0.792526	0	0	95.9442	65.64	others	13.4652
Ptprd	8	1.37426	0.87923	4.43564e+06	0.741551	6.34937e-90	2.12342e-88	73.7736	49.1051	others	13.4568
Hist1h2ae	10	0.952816	0.932664	1.83916e+06	0.859303	0	0	73.913	3.6967	others	13.4535
Tcim	1	1.28832	0.798208	2.08196e+07	0.773439	0	0	85.9507	41.161	others	13.4509
Dapl1	1	0.965643	0.797121	21281657	0.790605	0	0	70.928	14.7355	others	13.4501
Bach2	8	1.22855	0.878367	4448454	0.743692	8.34468e-102	3.31883e-100	69.434	38.818	others	13.4461
Dcn	1	1.77897	0.803653	18387095	0.683073	1.09965e-219	6.56633e-218	81.83	46.9888	others	13.4428
Gfpt1	11	1.56845	0.938541	1643210	0.865103	3.183e-62	1.50295e-60	98.1595	57.8049	others	13.4326
Exoc6b	8	1.35257	0.872883	4721076	0.789269	1.38008e-122	7.43336e-121	79.6226	55.2454	others	13.4141
9530002B09Rik	6	1.56154	0.86726	5.15531e+06	0.730449	1.11945e-121	6.64753e-120	73.5341	30.1296	others	13.404
S100a14	9	1.40609	0.881316	4.00166e+06	0.799463	2.90051e-120	2.62355e-118	91.1364	43.7588	others	13.398
Diaph2	8	1.4438	0.871805	4.62498e+06	0.773203	2.91889e-107	1.25647e-105	80.3774	59.215	others	13.3796
Rack1	2	2.91327	0.797349	1.92712e+07	0.750758	0	0	98.7452	87.1912	others	13.3748
Clmn	11	1.05832	0.930345	1.75051e+06	0.921593	2.87638e-166	5.50545e-164	93.2515	17.2145	others	13.3741
Sertad2	8	1.56892	0.872746	4515497	0.7549	1.16636e-91	4.01338e-90	79.6226	64.3541	others	13.3731
Scp2	12	1.60502	1.03851	390930	0.92183	1.61006e-19	1.35353e-17	100	60.365	others	13.3722
Taco1	8	1.00895	0.870608	4.64218e+06	0.776079	3.671e-234	1.03546e-231	65.0943	15.0186	others	13.3644
Ell2	8	1.65256	0.871406	4560156	0.762366	1.46201e-95	5.36664e-94	83.2075	68.9615	others	13.3612
Maml3	8	1.65103	0.87198	4501082	0.75249	4.65445e-89	1.54216e-87	82.6415	67.3312	others	13.3586
Cacna2d1	8	1.4037	0.87475	4278677	0.715309	1.24339e-74	3.23084e-73	69.0566	44.9584	others	13.3567
Gsdma	6	0.966628	0.861129	5.44019e+06	0.770812	0	0	61.1727	7.74251	others	13.3555
Pum1	8	1.63045	0.867048	4.88801e+06	0.817177	1.22604e-137	8.18776e-136	88.4906	72.0716	others	13.3545
Gpx2	3	1.07044	0.810268	13941941	0.799021	0	0	79.3064	26.75	others	13.3292
Dek	10	1.46486	0.922221	1869204	0.873342	9.98419e-72	6.85997e-70	94.5652	61.3394	others	13.3178
Cblb	8	1.26853	0.87114	4336773	0.725021	2.70249e-81	7.91438e-80	68.3019	45.0558	others	13.3133
Ctsh	9	1.20095	0.87428	4096185	0.818347	3.74353e-148	4.48324e-146	84.5455	36.6473	others	13.3114
Cyba	3	1.01253	0.80859	1.40333e+07	0.804256	0	0	76.8208	27.2159	others	13.3069
Cited2	12	1.54915	1.04116	354688	0.836372	1.08433e-13	4.65828e-12	91.6667	50.9083	others	13.305
Parp8	8	1.3661	0.869776	4.32069e+06	0.722332	2.00134e-76	5.3428e-75	70.566	49.3355	others	13.2892
Ube2s	2	1.5958	0.789159	2.05095e+07	0.799	0	0	90.2056	73.7901	others	13.2866
Lamc2	8	1.86019	0.868594	4398024	0.735261	1.09851e-76	2.95468e-75	86.6038	71.6108	others	13.2866
Mif	10	2.31137	0.927165	1670392	0.780452	2.02964e-39	8.22484e-38	97.8261	78.5849	others	13.2849
Prkca	8	1.91326	0.868425	4.36954e+06	0.7305	1.37262e-73	3.50295e-72	85.8491	72.2754	others	13.2784
Pkp4	8	1.47622	0.864196	4.59136e+06	0.767584	1.37097e-101	5.43243e-100	80.9434	62.2718	others	13.2565
Osbpl3	9	1.15207	0.86932	4.14361e+06	0.827822	6.77304e-173	1.00829e-170	85	30.6786	others	13.2459
Rps20	2	3.65014	0.789944	19136373	0.745507	0	0	99.756	92.3438	others	13.2451
Cyp2f2	9	1.29906	0.87206	3.90187e+06	0.779527	8.02004e-115	6.96055e-113	80.9091	36.7001	others	13.2352
Ran	10	1.70935	0.917808	1827179	0.853707	8.32295e-63	5.14176e-61	92.9348	69.2056	others	13.2332
Ppia	10	3.13121	0.917673	1808823	0.845131	2.55549e-58	1.4927e-56	98.913	89.142	others	13.222
Cdc42ep5	11	1.32237	0.923577	1648809	0.868051	7.63316e-70	4.29481e-68	96.9325	44.6752	others	13.2215
Sik3	8	1.47378	0.860668	4.6669e+06	0.780212	9.8687e-111	4.54958e-109	83.0189	63.2908	others	13.2164
Egfr	1	1.6452	0.785755	20119914	0.747447	0	0	93.608	60.8656	others	13.2142
Atp2b1	8	1.72925	0.859298	4657171	0.778585	2.52362e-106	1.06284e-104	84.9057	73.6842	others	13.1936
Myof	8	1.49754	0.862337	4362215	0.729275	7.5033e-79	2.09985e-77	75.4717	53.11	others	13.1838
Sdf2l1	12	1.22589	1.02477	384737	0.907227	3.14793e-27	4.71904e-25	91.6667	26.8251	others	13.1789
Ccdc34	10	1.1669	0.911476	1.89282e+06	0.884377	3.40393e-96	2.8393e-94	91.8478	35.4109	others	13.1741
Ier2	12	2.02048	1.0331	344116	0.811441	6.87568e-11	2.02743e-09	91.6667	73.5399	others	13.1707
Klf12	6	0.98109	0.851137	5241048	0.742596	1.6294e-217	6.12799e-215	57.3693	14.591	others	13.1688
Fam107b	9	1.97808	0.867523	3800191	0.759212	3.93918e-78	2.18767e-76	97.0455	69.9015	others	13.1435
Cldn3	5	1.37467	0.837012	6.57614e+06	0.741906	3.57302e-157	4.45319e-155	79.2547	32.8762	others	13.1402
Plet1	3	1.81909	0.802916	1.26155e+07	0.723003	3.10232e-201	9.32742e-200	93.0058	61.7688	others	13.128
2610035D17Rik	11	1.77482	0.92448	1.46857e+06	0.773162	2.961e-36	5.87188e-35	96.319	54.6812	others	13.1274
Rpl23a	2	2.84037	0.779665	2.03565e+07	0.793041	0	0	98.9543	87.8954	others	13.1209
Calm1	11	2.5046	0.916577	1.6477e+06	0.867467	9.57722e-59	4.28616e-57	99.3865	85.892	others	13.1207
Sec61g	7	2.1487	0.850171	4.96614e+06	0.815586	7.10615e-137	6.71077e-135	92.5926	80.4097	others	13.1081
Rab27b	9	1.2584	0.860048	4.12981e+06	0.825064	6.59605e-139	7.40312e-137	88.8636	45.6487	others	13.1017
Atrnl1	8	1.27242	0.855685	4.44005e+06	0.742287	1.01338e-92	3.54384e-91	70.3774	46.3583	others	13.0973
Peak1	8	1.70925	0.855518	4.40278e+06	0.736056	5.03602e-78	1.38229e-76	83.3962	67.5439	others	13.0875
Birc5	10	0.922178	0.903212	1.95428e+06	0.913094	0	0	84.2391	2.68226	others	13.0835
Gab1	8	1.32111	0.855176	4365232	0.729779	1.94611e-80	5.60736e-79	69.8113	51.1076	others	13.0749
Ugdh	9	0.981518	0.856622	4214946	0.842073	2.08109e-252	5.87004e-250	77.9545	19.3302	others	13.067
Sdk1	2	1.31396	0.779239	19063706	0.742676	0	0	79.1216	38.6275	others	13.0626
Ccnd2	9	1.12613	0.856709	4163390	0.831773	7.36642e-190	1.26331e-187	85.4545	27.2064	others	13.0578
Hk2	1	1.52077	0.775391	2.04933e+07	0.761318	0	0	92.5698	58.7016	others	13.0542
Irf6	1	1.43654	0.774185	2.07351e+07	0.770301	0	0	90.3634	58.8848	others	13.043
Klf5	9	1.85343	0.856607	4070998	0.813315	8.1174e-113	6.96051e-111	98.6364	71.5454	others	13.037
Fbxl17	8	1.31994	0.84835	4624447	0.773115	4.56879e-110	2.06627e-108	77.1698	54.4834	others	13.0195
Pan3	8	1.34838	0.846268	4.72909e+06	0.790608	1.59632e-121	8.53377e-120	80.1887	58.515	others	13.0065
Myl12b	3	1.72094	0.789309	1.41411e+07	0.810433	0	0	97.341	73.7755	others	12.9956
Brwd1	8	1.44131	0.844969	4766182	0.79681	1.46376e-123	7.96412e-122	85.0943	64.1503	others	12.9931
Ifi202b	1	0.879901	0.776008	1.86887e+07	0.694278	0	0	45.0357	7.19029	others	12.993
Syt7	11	0.98281	0.90197	1770595	0.932167	5.07648e-214	1.4133e-211	92.638	13.1554	others	12.9765
mt-Nd1	8	3.7473	0.83877	5.08498e+06	0.850106	6.11677e-164	6.09885e-162	99.2453	96.9786	others	12.9521
Ranbp1	10	1.38091	0.895856	1.85118e+06	0.864923	3.54077e-70	2.39443e-68	92.3913	56.8776	others	12.9284
Usp6nl	8	1.25842	0.842255	4565525	0.763264	8.76137e-108	3.81743e-106	74.717	47.5545	others	12.9152
Ehf	7	1.6547	0.837681	4.90189e+06	0.805034	7.54583e-131	6.44462e-129	88.5185	68.4285	others	12.9046
Cd44	3	1.8238	0.788398	1.26778e+07	0.72657	9.236e-207	2.96395e-205	94.1618	63.0775	others	12.8945
Chn2	6	0.960259	0.83163	5.3845e+06	0.762922	1.35128e-301	2.0691e-298	61.1727	11.131	others	12.8895
Hist1h2bc	11	1.65323	0.903513	1563222	0.822991	2.84977e-48	9.15901e-47	96.9325	61.2804	others	12.8861
Rpl15	2	3.09011	0.769351	1.87951e+07	0.732212	6.30288e-308	9.44859e-306	99.1635	86.9342	others	12.8859
Srp9	7	1.49675	0.834783	5023436	0.824996	5.7758e-150	6.2219e-148	87.2222	64.7836	others	12.8804
Fxyd4	9	1.23138	0.846391	4.0195e+06	0.803027	4.26974e-147	5.08502e-145	86.1364	30.9775	others	12.8708
Tnc	1	0.862483	0.766697	19408160	0.721005	0	0	49.8702	6.13694	others	12.8661
Lamc1	8	1.29519	0.840733	4.41065e+06	0.737372	5.4084e-86	1.72018e-84	72.4528	50.5405	others	12.8628
Fosb	1	2.13604	0.76719	19028818	0.706913	4.41338e-258	3.59732e-256	95.9442	76.5285	others	12.8592
S100a14	3	1.22619	0.783283	13451907	0.770937	0	0	84.4509	38.8459	others	12.8573
Ankrd17	8	1.68549	0.83592	4.72625e+06	0.790134	7.96386e-115	3.85375e-113	87.3585	75.1728	others	12.847
Tagln2	10	1.90775	0.892915	1.72127e+06	0.804224	1.02539e-46	4.90652e-45	95.6522	70.968	others	12.821
Zfc3h1	8	1.28222	0.835588	4.59803e+06	0.768698	7.54202e-108	3.29284e-106	76.9811	52.667	others	12.8189
Dynll1	2	2.06789	0.761941	20113012	0.783554	0	0	95.0505	82.2734	others	12.8135
AC149090.1	4	1.03757	0.818583	6.27865e+06	0.707528	4.78251e-122	2.81655e-120	57.4442	31.5259	others	12.813
Actb	1	3.6107	0.763264	1.93176e+07	0.71764	1.42756e-283	1.38473e-281	99.8053	93.5654	others	12.8049
Krt14	2	1.91051	0.769387	1.66571e+07	0.648921	6.60486e-141	1.9914e-139	80.6204	45.9931	others	12.7936
Ets1	8	1.38214	0.835255	4.47416e+06	0.74799	2.24287e-94	8.06717e-93	75.8491	49.4152	others	12.791
Btg2	12	2.52728	1.00595	331250	0.781103	5.06886e-09	1.08228e-07	88.8889	84.219	others	12.7863
Adamts1	1	1.1337	0.759866	20264219	0.752808	0	0	77.0928	32.5052	others	12.7843
Parm1	11	1.1232	0.890934	1.68556e+06	0.887399	1.03933e-94	9.2067e-93	93.865	30.6616	others	12.7739
Ube2s	10	1.87235	0.88792	1.76299e+06	0.823716	5.16393e-52	2.70658e-50	96.1957	77.4845	others	12.7705
Bcar3	8	1.27843	0.838568	4108103	0.686792	4.41958e-58	8.60513e-57	63.9623	42.6989	others	12.7701
Tspan13	12	1.35258	0.99686	364039	0.858421	2.28462e-19	1.88367e-17	91.6667	31.6469	others	12.7648
Herc4	9	1.26382	0.83849	4066089	0.812334	1.13015e-125	1.08642e-123	88.8636	48.0925	others	12.7603
Prdx6	6	1.91774	0.825501	5122990	0.725869	9.055e-83	2.71106e-81	82.0919	74.591	others	12.7534
Cd9	9	2.53267	0.838122	4059664	0.81105	2.74422e-109	2.20329e-107	100	84.9508	others	12.7534
Tanc2	8	1.55069	0.831694	4.53705e+06	0.758503	3.1092e-93	1.09987e-91	83.3962	67.3844	others	12.748
Nfkbia	1	1.94628	0.759413	19487939	0.723969	8.64501e-303	9.40726e-301	95.133	73.7806	others	12.747
Mki67	10	0.904567	0.880609	1931689	0.902537	0	0	82.6087	3.22387	others	12.7458
Rpl39	1	3.42057	0.759637	1.93328e+07	0.718205	3.52718e-285	3.46845e-283	99.6106	88.5505	others	12.7447
Plcb1	2	0.974377	0.759446	1.92364e+07	0.749405	0	0	64.587	22.365	others	12.7377
Slc22a1	7	0.89482	0.82209	5.28624e+06	0.868157	0	0	79.6296	10.7485	others	12.7265
Abo	12	1.08131	0.990255	379630	0.895184	9.42381e-67	4.12282e-64	86.1111	7.93718	others	12.7218
Apbb2	1	1.27241	0.754197	2.08884e+07	0.775997	0	0	89.1304	45.8324	others	12.7118
Hsp90ab1	11	3.68791	0.885384	1.71189e+06	0.901261	1.63579e-69	9.08458e-68	100	96.6103	others	12.708
Gapdh	10	2.332	0.883182	1.7269e+06	0.806853	1.00982e-46	4.84283e-45	96.1957	80.9061	others	12.6841
Aff1	8	1.57676	0.827132	4.55749e+06	0.76192	4.40643e-95	1.60921e-93	83.2075	69.6084	others	12.6818
Csta1	5	0.836251	0.803103	7144387	0.806014	0	0	65.0932	6.1484	others	12.6744
Pip5k1b	11	1.01102	0.881581	1.74908e+06	0.920843	2.29712e-149	3.59441e-147	93.865	19.8318	others	12.6724
Wwox	8	1.32029	0.829538	4278700	0.715313	3.8765e-71	9.38988e-70	69.6226	50.5759	others	12.6664
Serp1	12	1.56369	0.98663	375442	0.885309	1.23671e-16	7.55312e-15	94.4444	59.2105	others	12.6642
Cd44	1	1.70827	0.754142	1.9417e+07	0.721332	2.19637e-303	2.41455e-301	92.1804	58.965	others	12.6557
Klf5	11	1.90409	0.887618	1.55522e+06	0.81878	1.93722e-45	5.59679e-44	98.1595	72.196	others	12.6549
Tspo	3	1.6999	0.771154	1.33622e+07	0.765797	2.74669e-280	1.59137e-278	96.185	67.8862	others	12.653
Junos	8	1.18634	0.828021	4311141	0.720736	5.18099e-82	1.54257e-80	66.9811	40.7673	others	12.6494
Mt3	7	0.85641	0.822798	4.74285e+06	0.778917	0	0	58.3333	2.89996	others	12.6482
Col17a1	8	1.46773	0.828388	4.20816e+06	0.70352	2.083e-65	4.63688e-64	70.3774	47.3418	others	12.635
Rpl9	9	3.49229	0.834308	3.73449e+06	0.746086	5.5658e-69	2.7303e-67	100	89.4866	others	12.6257
Krt5	9	1.85509	0.836613	3.55298e+06	0.709823	1.15129e-55	4.5202e-54	85.2273	53.3228	others	12.6189
Tmem56	11	0.966448	0.878795	1716987	0.903944	2.66001e-171	5.23144e-169	88.3436	14.846	others	12.616
Map7	8	1.36792	0.820911	4.65689e+06	0.778538	1.43224e-110	6.54648e-109	80.9434	60.8542	others	12.6041
Bcl2l14	11	1.03021	0.875123	1709421	0.899961	2.84666e-140	4.09556e-138	92.638	18.8449	others	12.5595
Phldb2	9	1.46314	0.826987	3.91528e+06	0.782205	2.07937e-99	1.51103e-97	90.9091	52.7602	others	12.554
Dyrk1a	8	1.21568	0.816534	4.72669e+06	0.790208	1.77289e-126	1.01891e-124	78.4906	51.4443	others	12.5491
Ier5	1	1.6955	0.746995	19633531	0.729378	0	0	94.3219	63.5677	others	12.5441
Lrrc26	11	1.07958	0.87431	1701277	0.895673	5.0978e-127	6.50485e-125	95.7055	20.9646	others	12.5436
Rpl38	2	3.45963	0.747698	1.92988e+07	0.751836	0	0	99.6863	91.3155	others	12.543
Itsn2	8	1.32957	0.818855	4.48111e+06	0.749151	8.60196e-91	2.91772e-89	75.6604	56.6986	others	12.5411
Smim22	11	1.28687	0.873691	1698537	0.894231	4.17502e-77	2.61696e-75	98.1595	48.3738	others	12.5333
Pdia6	11	1.65197	0.877115	1.59853e+06	0.841579	4.62924e-53	1.75021e-51	100	64.5585	others	12.5292
Ift20	12	1.49418	0.974172	384519	0.906713	1.40407e-18	1.0203e-16	97.2222	56.8761	others	12.5276
Tcf12	8	1.50804	0.816226	4595137	0.768215	2.20373e-100	8.60499e-99	81.3208	66.9502	others	12.5213
Hepacam2	11	0.874601	0.869269	1.78413e+06	0.939291	0	0	88.3436	0.823822	others	12.5126
Igf1r	8	1.39906	0.817985	4381144	0.732439	3.26586e-78	9.02193e-77	74.5283	59.3744	others	12.5093
Lcor	8	1.33956	0.814733	4.60327e+06	0.769574	5.62485e-105	2.3278e-103	78.8679	58.32	others	12.4999
Fbxo11	8	1.38	0.814618	4608350	0.770424	4.5464e-104	1.87425e-102	80.1887	61.4833	others	12.499
Gpnmb	9	0.86578	0.817838	4307702	0.860604	0	0	76.1364	7.173	others	12.4932
Hsph1	6	1.13636	0.810997	4.84878e+06	0.687016	1.93935e-73	4.7841e-72	58.4786	36.9513	others	12.4847
Plaur	9	1.81163	0.824514	3.69506e+06	0.738209	2.69237e-68	1.29992e-66	95	60.8562	others	12.4687
Esd	9	1.51985	0.816759	4237132	0.846505	1.69703e-139	1.92483e-137	97.5	66.2535	others	12.4633
Ambra1	8	1.26295	0.81115	4638286	0.775428	4.78893e-112	2.2464e-110	76.9811	54.2885	others	12.451
Sgms1	8	1.31633	0.812735	4.45764e+06	0.745227	4.40586e-89	1.46432e-87	74.9057	54.6429	others	12.4431
Ubr5	8	1.31714	0.80977	4.70591e+06	0.786733	1.16702e-117	5.85886e-116	81.6981	59.6757	others	12.4416
Nipal1	3	1.01362	0.755643	1.41254e+07	0.809534	0	0	82.2543	25.9469	others	12.4405
Psme1	3	1.34079	0.753327	1.43575e+07	0.822835	0	0	95.0289	58.2094	others	12.4147
Prss22	9	1.03265	0.812726	4.19039e+06	0.837168	4.35462e-199	8.1886e-197	84.0909	26.5647	others	12.3927
Asrgl1	5	0.846181	0.782429	7.48809e+06	0.84479	0	0	74.5342	11.0707	others	12.3849
Mia	1	1.03614	0.73506	2.06847e+07	0.768428	0	0	76.7359	32.4021	others	12.382
Agr2	5	1.14647	0.78765	6638832	0.748978	2.07553e-200	3.83562e-198	71.5528	23.7853	others	12.3728
Klf4	9	1.92897	0.816783	3771782	0.753537	6.44152e-74	3.42647e-72	95.9091	76.1955	others	12.3686
Plac8	3	0.871446	0.752685	1.36951e+07	0.784872	0	0	66.6474	11.3821	others	12.3685
Elf3	3	1.02618	0.749987	1.45059e+07	0.831344	0	0	88.5549	31.8362	others	12.3673
Cd81	3	1.27419	0.750614	1.42053e+07	0.814112	0	0	91.6185	54.6798	others	12.3619
Pmepa1	8	2.04554	0.809299	4279749	0.715488	1.28116e-65	2.86385e-64	91.1321	65.7274	others	12.3575
Pitpnc1	8	1.27623	0.808239	4281738	0.715821	1.25161e-73	3.20175e-72	69.6226	46.8988	others	12.3417
5330417C22Rik	12	1.25979	0.962322	368420	0.86875	4.57753e-22	4.71772e-20	91.6667	27.8778	others	12.3341
Nkx3-1	12	1.08145	0.961878	370231	0.873022	3.15738e-47	9.95364e-45	83.3333	10.4669	others	12.3331
Cast	9	1.881	0.810341	4.05191e+06	0.809501	3.2471e-109	2.59731e-107	98.8636	76.0812	others	12.3291
Pigr	11	1.42622	0.868896	1444519	0.760498	6.31024e-45	1.78696e-43	83.4356	29.5804	others	12.3238
B2m	7	2.71084	0.807488	4.22929e+06	0.694574	4.87956e-53	1.02151e-51	95	83.9127	others	12.3203
Stxbp5l	11	0.867933	0.861856	1613928	0.849687	0	0	70.5521	0.883893	others	12.3195
Nrip1	8	1.84795	0.8046	4.43124e+06	0.740815	1.65317e-79	4.70636e-78	87.5472	76.7322	others	12.3138
Mfge8	1	1.16125	0.729742	20932894	0.777649	0	0	84.9124	43.989	others	12.3011
Rtn4	1	1.84859	0.730415	20036925	0.744364	0	0	96.658	71.193	others	12.2805
Ndrg1	1	1.31282	0.729381	2.04016e+07	0.757911	0	0	88.157	48.2482	others	12.2763
Rps6ka3	8	1.46317	0.802138	4424188	0.739635	9.94267e-82	2.94801e-80	77.7358	62.8123	others	12.2748
Anp32b	10	1.51274	0.850613	1841511	0.860403	1.22811e-65	7.8823e-64	94.0217	66.618	others	12.271
Nr4a1	2	1.52217	0.732782	1.86537e+07	0.726703	6.98324e-302	1.01148e-299	83.2694	64.9491	others	12.2679
Sox9	3	1.61088	0.74809	1.30949e+07	0.750478	2.39236e-251	1.1029e-249	95.0867	64.2376	others	12.2595
Lama5	4	1.19613	0.783791	6.12648e+06	0.690381	3.39619e-81	9.32191e-80	62.531	52.3978	others	12.2492
Zfhx3	6	1.31785	0.791305	5.27973e+06	0.748078	7.3821e-107	3.38865e-105	74.3265	54.9754	others	12.2489
Tspan13	7	1.11829	0.795901	4807697	0.789566	4.72259e-167	5.85191e-165	79.0741	29.5672	others	12.2455
Srp14	7	1.3335	0.793573	4979821	0.817834	1.23787e-146	1.28194e-144	85.9259	59.498	others	12.2376
Pdia3	11	1.8535	0.856133	1.59203e+06	0.838156	8.89085e-51	3.13992e-49	98.773	73.4146	others	12.226
Dnaja4	6	0.94507	0.794271	4.80457e+06	0.680752	1.42027e-92	5.00761e-91	49.2868	22.6464	others	12.2199
Nucks1	10	1.43542	0.847598	1822555	0.851547	2.6382e-63	1.64884e-61	92.9348	63.2479	others	12.2188
Aebp2	8	1.44966	0.79822	4421964	0.739264	2.94847e-81	8.59951e-80	79.8113	63.4326	others	12.2144
Sh3gl2	9	0.864632	0.798831	4366719	0.872395	0	0	80	8.74648	others	12.2137
Krtcap2	12	1.68391	0.949537	384820	0.907422	7.78736e-18	5.35057e-16	100	67.4788	others	12.2115
Ncoa4	12	1.45761	0.955302	354396	0.835681	2.3133e-13	9.50512e-12	86.1111	54.0068	others	12.207
Svil	8	1.40187	0.799711	4.1834e+06	0.699381	6.97069e-59	1.37597e-57	70.1887	56.734	others	12.1929
Gapdh	11	2.30781	0.857064	1496296	0.787757	7.587e-37	1.55937e-35	98.1595	80.9062	others	12.1862
AW112010	3	0.809398	0.74155	1.36515e+07	0.782375	0	0	63.1792	9.31985	others	12.1832
Anxa2	3	2.33815	0.743866	12616894	0.723082	9.51695e-195	2.64268e-193	98.6705	80.1408	others	12.1626
Arih1	8	1.72114	0.791682	4695694	0.785026	1.83408e-110	8.32993e-109	88.3019	77.6449	others	12.1619
Cox8a	11	2.63392	0.850611	1.61331e+06	0.849363	2.84629e-53	1.08763e-51	99.3865	85.9178	others	12.1585
Pdia3	12	1.95474	0.948446	368884	0.869846	9.53579e-15	4.65646e-13	94.4444	73.7012	others	12.1574
Pdia4	7	1.13322	0.788993	4915846	0.807327	6.7751e-152	7.44809e-150	81.6667	44.8829	others	12.1568
Gprc5a	3	1.16903	0.738654	1.39853e+07	0.801505	0	0	90.9249	42.673	others	12.1535
Limch1	12	1.22145	0.949198	362879	0.855685	1.71038e-21	1.65906e-19	88.8889	26.1885	others	12.1515
Cobll1	8	1.56362	0.794978	4.33945e+06	0.725469	8.76222e-72	2.15161e-70	79.434	65.754	others	12.1499
Malat1	4	5.83767	0.773499	6620237	0.746021	1.23985e-120	7.12563e-119	100	98.7829	others	12.1483
Rpl14	9	3.18269	0.799923	3922199	0.783587	5.57901e-91	3.69128e-89	100	89.847	others	12.1446
Tpm1	8	2.80539	0.794661	4.30803e+06	0.720216	4.088e-66	9.26369e-65	96.0377	88.499	others	12.1392
Smc2	10	0.874017	0.837528	1.96429e+06	0.917769	0	0	86.413	6.56809	others	12.1363
Cp	2	1.29761	0.723876	1.86835e+07	0.727864	0	0	78.4942	43.3441	others	12.12
Sec11c	3	1.33166	0.737275	1.37327e+07	0.787027	0	0	93.2948	51.6855	others	12.1173
Lrg1	3	0.792609	0.736735	1.3784e+07	0.789968	0	0	63.1792	7.0692	others	12.1112
Nav2	1	1.29925	0.719687	20126688	0.747698	0	0	86.4049	47.63	others	12.1034
Areg	3	1.24974	0.740576	12331488	0.706725	2.38902e-227	9.09653e-226	70.3468	29.4368	others	12.0919
Rabac1	7	1.64839	0.784341	4928264	0.809366	6.66258e-133	5.8776e-131	89.0741	73.7407	others	12.0871
Reg3g	3	0.830842	0.739876	12341255	0.707285	0	0	49.7688	10.5294	others	12.081
Slit3	9	0.869375	0.792239	4.18318e+06	0.835726	0	0	73.6364	7.74437	others	12.0789
Cldn10	12	1.02736	0.936431	389556	0.91859	1.91501e-56	7.20211e-54	91.6667	11.0102	others	12.0544
Nupr1	11	1.99867	0.855091	1.32257e+06	0.696293	9.69869e-21	8.02125e-20	88.9571	46.5288	others	12.0526
mt-Nd3	8	2.70542	0.782371	4.8502e+06	0.810855	1.06775e-129	6.41158e-128	98.4906	93.4432	others	12.0442
Cox5a	11	1.73251	0.84154	1.63993e+06	0.863375	1.41345e-58	6.26036e-57	98.1595	71.6639	others	12.0426
Krt17	10	1.82167	0.848025	1.46751e+06	0.685658	7.86179e-21	1.30747e-19	78.8043	46.9481	others	12.0412
Ctsd	7	1.68063	0.782171	4.84869e+06	0.796298	1.28086e-122	9.80635e-121	90.7407	71.4792	others	12.0409
Lrrfip1	8	1.6404	0.78542	4498825	0.752113	2.05031e-88	6.72056e-87	83.3962	68.8286	others	12.0321
Pde4d	8	1.56655	0.789735	4.13309e+06	0.690969	3.27151e-53	5.73906e-52	74.3396	60.1099	others	12.0312
Igsf3	8	1.12156	0.784406	4.51761e+06	0.755254	6.58431e-108	2.88057e-106	72.0755	41.4141	others	12.0198
Ndufc2	3	1.28576	0.728932	14368860	0.823488	0	0	93.5838	57.208	others	12.0132
Numb	8	1.30459	0.783006	4597366	0.768587	8.38458e-104	3.42362e-102	78.4906	59.1618	others	12.0121
Sppl3	8	1.28942	0.782942	4.59539e+06	0.768257	9.50412e-104	3.87338e-102	78.4906	58.7719	others	12.0108
Krt14	10	2.16192	0.847179	1.4247e+06	0.665658	4.76291e-16	5.40797e-15	80.4348	53.989	others	12.0041
4930422I22Rik	11	0.921171	0.835974	1.68207e+06	0.885559	1.0683e-181	2.31324e-179	84.6626	12.2458	others	11.9841
Ezr	3	2.19809	0.729792	1.34229e+07	0.769276	6.38227e-282	3.78994e-280	99.1908	85.4353	others	11.9777
Ppm1l	8	1.19315	0.785567	4.06722e+06	0.679957	3.25399e-54	5.79367e-53	60.1887	42.5749	others	11.9551
Dut	10	0.985022	0.827873	1.86791e+06	0.872737	1.39249e-111	1.32083e-109	85.8696	25.3353	others	11.9548
H2afz	2	1.80189	0.712682	1.92029e+07	0.7481	0	0	91.6696	76.6402	others	11.9521
Nkx3-1	6	0.854072	0.772835	5180561	0.734026	9.50296e-299	1.19832e-295	52.6149	8.32365	others	11.9484
Creg1	7	0.970837	0.773316	5.0963e+06	0.836963	1.10764e-218	2.08285e-216	80	31.1724	others	11.9431
Tram1	12	1.28546	0.930217	375906	0.886402	7.83907e-19	5.95908e-17	91.6667	43.2513	others	11.9413
Mtus1	11	1.17305	0.834382	1641705	0.86431	1.1255e-74	6.72069e-73	96.9325	37.544	others	11.941
Ahnak	1	2.02646	0.711941	18903343	0.702252	1.50329e-247	1.10742e-245	97.6314	71.9258	others	11.9285
H2afv	10	1.37683	0.828129	1795798	0.839045	3.17162e-59	1.87817e-57	92.9348	62.3539	others	11.9259
Tcf7l2	11	1.37097	0.83468	1584851	0.834378	4.45011e-53	1.68546e-51	96.9325	55.8225	others	11.9159
Krt5	10	1.87343	0.836831	1.5144e+06	0.707567	2.78062e-24	5.84966e-23	80.9783	54.0922	others	11.9085
Paqr5	9	0.80329	0.778487	4.3929e+06	0.877625	0	0	77.7273	3.86779	others	11.9074
Lgals3	11	2.11278	0.843269	1331854	0.701183	1.0038e-19	7.72654e-19	96.319	61.5206	others	11.8919
Ssr4	5	1.80744	0.755827	6770650	0.763849	2.02791e-140	2.1206e-138	86.2112	74.3348	others	11.8877
Pla2g12a	7	0.93728	0.769587	5083965	0.834937	3.39699e-237	7.21003e-235	78.5185	26.5786	others	11.8837
Rsrp1	6	1.61545	0.767696	5.22616e+06	0.740486	1.28878e-93	4.65111e-92	81.141	74.3943	others	11.8756
Anxa1	9	2.35089	0.78905	3.4366e+06	0.686573	3.5528e-41	9.99494e-40	96.8182	71.7475	others	11.8752
5330417C22Rik	7	1.03576	0.770575	4919739	0.807966	3.94228e-205	6.50082e-203	80.3704	25.5676	others	11.8736
Magi3	8	1.56446	0.776165	4348557	0.726991	3.40295e-72	8.48245e-71	80.1887	68.1464	others	11.864
Dnmbp	9	0.959609	0.775799	4.37318e+06	0.873685	1.51019e-250	4.2044e-248	89.0909	25.2549	others	11.8627
Ifi27l2a	1	1.04054	0.70979	1.80525e+07	0.670642	7.97482e-281	7.59805e-279	51.7197	19.1092	others	11.8597
Ubr4	8	1.30261	0.771869	4696640	0.785184	6.56097e-116	3.21848e-114	82.6415	60.5883	others	11.8577
mt-Co1	11	4.63906	0.829043	1625168	0.855604	5.51565e-55	2.23092e-53	100	98.3524	others	11.8563
Capn2	8	1.19758	0.773053	4564287	0.763057	4.70653e-105	1.95152e-103	76.0377	50.5228	others	11.8538
Nfe2l2	9	1.61509	0.779012	4028825	0.804889	4.56824e-107	3.57406e-105	97.5	71.0355	others	11.848
Galnt17	11	0.907311	0.828625	1.61306e+06	0.84923	8.00162e-177	1.66535e-174	76.6871	9.98026	others	11.8441
Myh9	8	2.12304	0.771842	4592629	0.767795	6.3082e-97	2.36414e-95	93.5849	87.0991	others	11.84
Ctsd	3	1.54898	0.72022	13650906	0.782342	0	0	96.0694	68.2927	others	11.8327
Rpl36	2	3.5456	0.703964	19608294	0.763892	0	0	99.6514	94.1209	others	11.8206
Cnot4	8	1.32699	0.77004	4.63774e+06	0.775337	2.09439e-107	9.03368e-106	80.9434	62.3693	others	11.8199
Hdlbp	7	1.80457	0.766946	4927601	0.809257	1.44243e-131	1.23685e-129	88.3333	80.2678	others	11.8189
Fhl2	1	1.34288	0.702484	2.0165e+07	0.749122	0	0	89.4549	51.3739	others	11.8154
Aldh2	2	1.21336	0.702802	19753636	0.769554	0	0	81.8404	54.0293	others	11.8063
Mme	5	0.912328	0.747671	7.16376e+06	0.808199	0	0	74.9068	18.7994	others	11.8016
H2afj	11	1.93559	0.826578	1.58115e+06	0.832429	9.82678e-49	3.18213e-47	100	78.3489	others	11.7983
Rpn2	7	1.2114	0.763895	5.01771e+06	0.824057	2.31711e-158	2.61431e-156	85.5556	52.5807	others	11.7857
Arl14	3	0.769302	0.71816	13095196	0.750494	0	0	54.5087	5.39361	others	11.769
Pum2	8	1.3216	0.765505	4696973	0.78524	8.40169e-115	4.05646e-113	81.6981	63.0516	others	11.76
Fth1	2	3.03428	0.702057	1.85376e+07	0.722182	6.57281e-282	8.4372e-280	99.3726	90.4773	others	11.7491
C1s2	7	0.786023	0.761581	4935485	0.810552	0	0	64.0741	1.85349	others	11.7375
Rora	8	1.32339	0.769821	4.12932e+06	0.69034	7.9342e-54	1.40791e-52	68.6792	56.796	others	11.7272
Plac8	7	0.95504	0.760849	4.93434e+06	0.810363	4.77375e-273	1.29538e-270	77.037	16.7169	others	11.726
Nme2	10	2.31607	0.81639	1.72462e+06	0.805789	2.44628e-46	1.16277e-44	97.8261	82.5739	others	11.7238
Itga2	9	1.73254	0.776352	3.58898e+06	0.717017	2.42741e-59	1.00263e-57	92.2727	53.2613	others	11.7178
Rpl28	1	3.59035	0.697962	1.90571e+07	0.707963	4.05075e-259	3.32705e-257	99.8053	92.5006	others	11.6999
Creld2	7	0.906499	0.758177	5024827	0.825225	2.90419e-244	6.41827e-242	77.7778	23.0312	others	11.6986
Rnh1	11	1.56726	0.817995	1.61657e+06	0.851077	1.43021e-55	5.89604e-54	98.773	66.558	others	11.6939
Srpr	12	1.38883	0.909017	386276	0.910855	4.3568e-19	3.40864e-17	100	55.399	others	11.6939
Tacc2	3	1.33246	0.71248	13341739	0.764623	3.94478e-293	2.58606e-291	92.4855	52.2606	others	11.6892
Eif4ebp1	5	1.05048	0.741104	7023618	0.792389	1.48855e-207	2.95464e-205	77.1429	40.4323	others	11.6834
Cald1	1	0.93845	0.69466	1.99972e+07	0.742886	0	0	66.1908	19.8992	others	11.678
Lrrc26	3	0.819795	0.705803	1.48905e+07	0.853381	0	0	81.8497	11.7291	others	11.6572
Net1	9	1.21872	0.764932	4.14333e+06	0.827765	1.01337e-136	1.09715e-134	92.7273	49.2792	others	11.6553
Rpl38	1	3.40739	0.695262	19059340	0.708047	2.34477e-259	1.93326e-257	99.8702	91.0465	others	11.6547
Ldlrad4	8	1.04381	0.763964	4188823	0.700287	6.20537e-77	1.67327e-75	59.0566	32.3853	others	11.6489
Sod1	7	1.27548	0.755324	4.97582e+06	0.817176	5.03779e-146	5.11825e-144	85.9259	59.5158	others	11.6472
Taco1	6	0.89112	0.753992	5.08846e+06	0.720976	1.62112e-177	2.08095e-175	54.5166	15.1632	others	11.6435
Cxcl17	3	0.74207	0.708128	1.38167e+07	0.791844	0	0	61.7919	4.65992	others	11.6426
Irf7	3	1.00942	0.708118	1.37159e+07	0.786065	0	0	81.5607	31.8164	others	11.6373
Farp1	8	1.16978	0.760713	4393526	0.734509	2.57441e-85	8.09202e-84	70.9434	48.5823	others	11.6356
Nucb1	12	1.43473	0.905722	375676	0.885862	9.01742e-17	5.61985e-15	94.4444	58.0815	others	11.6263
Wasl	9	1.44715	0.764325	4026308	0.804386	2.5068e-109	2.02024e-107	94.0909	63.1065	others	11.6241
Golgb1	6	1.42136	0.75102	5.23911e+06	0.742322	1.85028e-97	7.09861e-96	77.3376	64.7921	others	11.6195
Gapdh	3	2.06829	0.709616	12876580	0.737964	1.11861e-221	4.08512e-220	97.7457	78.2966	others	11.6171
Ppp3ca	8	1.80648	0.758971	4.42297e+06	0.739432	1.77622e-78	4.93862e-77	84.5283	78.1765	others	11.614
Nckap1	8	1.39658	0.757168	4585627	0.766625	1.57116e-99	6.04687e-98	79.8113	66.0287	others	11.6138
Fxyd3	3	2.48803	0.711913	1.21488e+07	0.696257	2.67881e-151	4.73029e-150	97.9191	79.3674	others	11.6133
Oat	2	1.14227	0.691313	1.97036e+07	0.767606	0	0	79.0868	54.2081	others	11.6115
Sec11c	11	1.50562	0.814523	1539117	0.810301	1.36941e-45	3.97241e-44	98.773	57.2042	others	11.6043
Prdx2	11	1.67898	0.812614	1590983	0.837607	4.89608e-51	1.7377e-49	98.773	69.8275	others	11.604
Bcr	8	1.11237	0.756883	4.47762e+06	0.748569	1.38704e-97	5.24407e-96	70.1887	46.2609	others	11.5914
Pbx1	1	1.94432	0.690628	1.90692e+07	0.708415	5.89545e-262	4.97562e-260	96.7554	75.521	others	11.5774
Nipal2	11	1.11906	0.808678	1.64994e+06	0.868645	1.24572e-77	7.94775e-76	95.7055	36.4885	others	11.5772
Gpt2	7	0.858195	0.748197	5081140	0.834473	0	0	76.2963	16.3799	others	11.5529
Eef2	7	2.40188	0.747898	5063218	0.83153	6.06392e-150	6.49961e-148	94.0741	90.3955	others	11.5457
Ptn	10	0.922231	0.802225	1.75713e+06	0.820977	2.32962e-120	2.29083e-118	73.3696	15.294	others	11.5353
Krt6a	9	1.12813	0.763436	3646706	0.728549	1.00755e-94	6.94497e-93	68.6364	26.1603	others	11.535
Serinc3	11	1.92982	0.806114	1615263	0.85039	8.58177e-54	3.32672e-52	99.3865	80.7432	others	11.5234
AY761184	12	0.89748	0.893347	399893	0.942966	0	0	88.8889	0.747029	others	11.5232
Pam	8	1.26128	0.754594	4255211	0.711386	1.93714e-67	4.45087e-66	69.6226	53.0835	others	11.5179
Clu	4	1.96237	0.741101	5612296	0.632438	1.81048e-38	1.6926e-37	70.7196	60.0363	others	11.5171
Fndc3a	8	1.4297	0.753332	4.35465e+06	0.72801	9.13761e-74	2.3403e-72	77.1698	64.292	others	11.516
Fxyd3	2	2.40363	0.69109	17252521	0.672117	6.40166e-171	2.8952e-169	98.083	76.9532	others	11.516
Phyh	7	0.892738	0.747015	4946904	0.812428	2.57909e-219	4.89273e-217	74.6296	24.2639	others	11.5147
Ndufa4	3	1.81359	0.701505	13417940	0.76899	9.11747e-284	5.55259e-282	97.1098	74.7472	others	11.5132
Pxdc1	1	0.922906	0.681985	2.12724e+07	0.79026	0	0	78.3582	28.8871	others	11.5071
Rps5	9	3.46729	0.762647	3.55287e+06	0.709801	1.30571e-50	4.57362e-49	100	91.5612	others	11.5032
Rasa2	8	1.2947	0.751459	4.43925e+06	0.742153	4.79111e-86	1.52838e-84	76.0377	56.3087	others	11.5018
Tmed10	7	1.53151	0.746092	4935981	0.810634	1.84239e-135	1.67353e-133	88.8889	68.8542	others	11.4988
Slco2a1	8	1.31624	0.75407	4177646	0.698418	1.4277e-60	2.90652e-59	70.1887	50.8152	others	11.496
H2-T23	11	1.43374	0.804793	1.58336e+06	0.833595	3.20715e-52	1.17531e-50	99.3865	57.8821	others	11.4885
Runx1	8	1.56632	0.750528	4429151	0.740465	1.92254e-80	5.5469e-79	84.717	69.5375	others	11.4859
Ace	7	0.852814	0.74381	5063230	0.831532	0	0	75.5556	16.5041	others	11.4826
Sema3c	9	1.41393	0.757266	3842549	0.767675	2.11159e-88	1.34721e-86	92.2727	54.9226	others	11.4814
Stag1	8	1.42983	0.748868	4545361	0.759893	5.29691e-94	1.89566e-92	82.4528	68.2261	others	11.4799
H3f3a	11	2.5679	0.803728	1.57782e+06	0.830674	6.63587e-48	2.09196e-46	98.773	86.1838	others	11.4705
Qsox1	11	1.12429	0.801312	1646564	0.866869	3.49697e-81	2.37982e-79	98.1595	33.1331	others	11.4701
Ccdc3	1	0.900458	0.678943	21616131	0.803031	0	0	79.8507	21.4907	others	11.4666
Enah	8	1.53337	0.750329	4.27276e+06	0.714319	2.13376e-64	4.66274e-63	78.8679	69.1299	others	11.4558
Noct	1	1.36835	0.680506	20155945	0.748785	0	0	90.1687	56.1827	others	11.4454
Junb	12	2.8417	0.900909	328524	0.774675	1.17365e-08	2.32528e-07	91.6667	89.3124	others	11.4437
Slc38a10	7	0.895047	0.741142	5.07708e+06	0.833806	3.64256e-243	7.88743e-241	78.7037	25.204	others	11.4434
Strn3	8	1.52149	0.745828	4.60508e+06	0.769876	4.81391e-100	1.87288e-98	84.9057	72.9488	others	11.443
Abcc4	9	0.917237	0.749989	4.12351e+06	0.823805	5.432e-202	1.04906e-199	79.0909	22.9958	others	11.424
Atf6	7	1.18194	0.74366	4679629	0.768533	5.38131e-111	3.39291e-109	77.7778	50.8159	others	11.4217
Sec61a1	7	1.14031	0.740789	4.91533e+06	0.807242	2.16849e-144	2.18243e-142	82.4074	50.878	others	11.414
Nsmce2	8	1.19408	0.74496	4.39588e+06	0.734903	2.9609e-82	8.85256e-81	72.6415	54.0404	others	11.395
Rras2	8	1.15919	0.745856	4261795	0.712487	1.41701e-70	3.3978e-69	68.4906	48.3608	others	11.3856
Rpl36al	12	2.69213	0.885844	381378	0.899307	1.09213e-16	6.76647e-15	100	87.5637	others	11.3845
Tead1	1	1.41471	0.677564	1.97603e+07	0.734085	0	0	90.1687	56.8354	others	11.3825
Tspan1	12	1.63754	0.897143	323212	0.76215	1.58383e-09	3.74753e-08	97.2222	42.5891	others	11.3812
Msrb3	8	1.24038	0.747571	4.06532e+06	0.679641	9.45454e-51	1.57114e-49	64.3396	49.0696	others	11.3765
Ptk2b	8	1.08411	0.745691	4215730	0.704785	7.78392e-72	1.91577e-70	62.4528	39.8281	others	11.375
Fxyd3	9	2.60519	0.752881	3.57581e+06	0.714385	4.91851e-53	1.8179e-51	99.7727	81.3994	others	11.3607
Trib1	1	1.34908	0.676206	1.97458e+07	0.733548	0	0	89.7145	57.9231	others	11.3592
Fnip2	8	1.13763	0.7427	4.3843e+06	0.732968	1.86266e-84	5.80375e-83	70.3774	48.2722	others	11.3585
Esrrg	11	1.06046	0.794459	1608355	0.846753	6.46382e-89	5.13204e-87	91.411	24.1998	others	11.3534
Srp14	12	1.45746	0.883956	377353	0.889816	7.0251e-17	4.45554e-15	97.2222	60.5942	others	11.3508
Ets1	1	1.08177	0.672952	21054104	0.782152	0	0	87.4432	37.6002	others	11.3477
Snrpg	10	1.86475	0.787632	1789056	0.835895	7.72552e-56	4.29047e-54	95.6522	77.8026	others	11.3397
Pebp1	9	1.7631	0.744974	4054448	0.810008	7.3945e-110	6.02722e-108	97.5	74.5165	others	11.335
Gprc5a	9	1.25653	0.745778	3.93613e+06	0.786371	7.57476e-106	5.88334e-104	88.6364	48.2331	others	11.3252
Slk	8	1.3872	0.740565	4.3434e+06	0.726129	2.55337e-73	6.50851e-72	76.4151	61.7313	others	11.3189
Ldhb	9	0.809344	0.745195	3906856	0.780522	1.54815e-273	4.67433e-271	62.5	10.1266	others	11.3107
Itpk1	6	0.93969	0.731172	5202683	0.73716	3.20558e-135	2.28299e-133	62.4406	28.2521	others	11.3074
Gas5	2	1.8127	0.673506	19346064	0.753676	0	0	93.4472	79.9486	others	11.3001
Rbfox2	8	1.16341	0.738288	4394944	0.734746	4.82866e-83	1.47243e-81	72.6415	52.3835	others	11.2928
Rsad2	3	0.817634	0.691212	12377462	0.70936	0	0	52.7168	11.858	others	11.2885
Sipa1l1	8	1.30547	0.738282	4.33957e+06	0.725489	2.90013e-73	7.37486e-72	74.9057	60.6947	others	11.2834
2610035D17Rik	3	1.45237	0.690354	12471749	0.714763	3.14542e-197	9.01449e-196	86.9364	49.8215	others	11.2797
Tubb4b	10	1.93729	0.786381	1650859	0.771326	5.15575e-37	1.93562e-35	92.3913	78.4904	others	11.2585
Ctsb	3	1.16862	0.684318	1.39227e+07	0.797919	0	0	91.3295	52.7662	others	11.2564
Rpl18a	1	3.44402	0.673763	1.79314e+07	0.666146	3.62876e-166	1.44055e-164	99.8702	90.932	others	11.2532
Fuca1	11	1.27327	0.786335	1.61601e+06	0.850781	2.42084e-60	1.11603e-58	98.773	50.5621	others	11.241
Selenos	11	1.39269	0.787282	1.58187e+06	0.832808	2.15535e-51	7.76541e-50	97.546	60.1905	others	11.2378
Smim14	7	1.42394	0.730885	4748214	0.779797	5.3213e-113	3.46725e-111	86.1111	61.6797	others	11.2361
Rplp0	9	3.74575	0.742337	3.66944e+06	0.73309	5.03073e-62	2.1612e-60	100	94.2335	others	11.2208
Col4a3bp	8	1.21153	0.733739	4.37002e+06	0.730579	4.60565e-79	1.30252e-77	72.0755	54.5986	others	11.2191
Anxa8	9	0.943475	0.735275	4229279	0.844937	1.58346e-232	3.85736e-230	87.5	22.1167	others	11.2185
Capg	1	1.10399	0.664954	2.10933e+07	0.783606	0	0	89.3251	46.4965	others	11.2141
Rab11a	3	1.15482	0.678926	14427222	0.826833	0	0	93.6994	53.2025	others	11.1918
Prom1	3	0.808434	0.679096	1.42708e+07	0.817866	0	0	75.5491	14.0789	others	11.1872
Cks1b	10	0.88291	0.772965	1929187	0.901368	3.6849e-150	4.22423e-148	87.5	20.3318	others	11.1868
Kif13a	1	1.30687	0.665756	1.98239e+07	0.736452	0	0	87.2161	52.5189	others	11.1863
Nap1l1	10	1.29787	0.776596	1.79586e+06	0.839073	2.22926e-60	1.33862e-58	94.0217	58.2531	others	11.1838
Spint2	11	1.94427	0.784581	1.55074e+06	0.816422	2.56089e-44	7.12959e-43	100	78.3832	others	11.1836
Kcnq1ot1	8	1.30555	0.733596	4151306	0.694015	1.62101e-57	3.12779e-56	70	51.9848	others	11.1792
Ctnnb1	9	1.76252	0.732948	4.0767e+06	0.814455	3.02695e-112	2.56477e-110	98.1818	78.9381	others	11.156
Taldo1	3	1.37554	0.67829	1.38985e+07	0.796529	0	0	95.6647	62.2645	others	11.156
Msn	1	0.954151	0.660828	21270771	0.790201	0	0	82.3816	27.9253	others	11.1501
Foxo1	8	1.2085	0.730362	4256937	0.711674	4.2066e-67	9.624e-66	69.434	54.2885	others	11.1483
Npm1	2	2.22681	0.665181	18958647	0.738583	0	0	96.375	83.7376	others	11.147
Ndufa4	11	1.98628	0.782286	1540091	0.810814	7.33611e-43	1.93675e-41	98.773	77.7311	others	11.1455
Selenoh	10	1.02542	0.771388	1.87309e+06	0.87516	1.74144e-87	1.3477e-85	89.6739	38.6692	others	11.1412
Fut9	6	0.839978	0.721491	5080588	0.719861	6.22487e-184	9.13989e-182	53.0903	14.2512	others	11.1405
Tagln2	1	1.51855	0.662655	19680461	0.731121	0	0	93.9001	63.3959	others	11.1294
Atp5b	11	2.02156	0.778756	1608820	0.846997	9.10576e-53	3.38889e-51	100	81.1808	others	11.1292
Pgm2l1	6	0.831423	0.720241	5.09109e+06	0.721348	1.22312e-186	1.88633e-184	53.4073	14.2065	others	11.1227
Defb1	2	1.09272	0.664607	18491224	0.720373	0	0	70.7912	34.0226	others	11.1207
S100a6	3	3.0972	0.686021	1.0965e+07	0.628409	7.54234e-66	4.46644e-65	96.2428	80.0714	others	11.1206
2410006H16Rik	7	1.51569	0.724364	4639858	0.762002	6.18161e-97	3.03934e-95	83.5185	69.1025	others	11.1191
Atp8b1	9	1.07213	0.730825	4.03328e+06	0.80578	8.77754e-127	8.47586e-125	85.2273	42.8534	others	11.1159
Sparc	1	0.929526	0.660532	20321022	0.754918	0	0	72.6152	24.147	others	11.1149
Rpl13a	9	3.57091	0.733799	3773062	0.753792	3.43146e-73	1.80737e-71	99.7727	93.8906	others	11.1122
Rpl15	1	2.99708	0.662256	18934741	0.703418	3.21679e-248	2.41113e-246	99.3186	86.5812	others	11.0971
Afdn	8	1.40998	0.72469	4448278	0.743663	2.0845e-83	6.40192e-82	78.4906	66.2148	others	11.0936
Sars	7	1.08932	0.719734	4.92135e+06	0.808231	6.04313e-149	6.41319e-147	82.5926	47.6853	others	11.0904
Rpl10	2	2.76902	0.66313	1.82286e+07	0.710141	1.20177e-252	1.21521e-250	98.8149	85.7829	others	11.0865
Robo1	8	1.06922	0.728751	4022127	0.672419	1.49772e-54	2.68674e-53	56.9811	35.7523	others	11.0824
Ets2	9	1.77984	0.730376	3.88453e+06	0.776062	2.53434e-87	1.5979e-85	98.1818	75.8263	others	11.0816
Gfpt1	3	1.21834	0.674196	13708885	0.785664	0	0	93.0058	52.4192	others	11.0794
Blnk	8	1.50322	0.726154	4.18943e+06	0.700389	1.43061e-57	2.76538e-56	74.9057	63.5655	others	11.0725
Mt1	2	3.25796	0.666128	16526258	0.643823	2.44268e-119	5.36513e-118	98.3618	89.706	others	11.0714
Ndufa1	7	1.63759	0.719699	4787554	0.786258	2.7286e-114	1.79427e-112	88.8889	72.774	others	11.0701
Cmas	3	0.912274	0.671224	1.45126e+07	0.831725	0	0	86.7052	30.7952	others	11.0688
Tmprss2	9	1.13943	0.726965	4041231	0.807368	1.92025e-128	1.89697e-126	89.5455	42.4226	others	11.0586
Arhgef3	8	1.14976	0.724358	4.26436e+06	0.712915	1.24312e-70	2.98419e-69	68.3019	48.7507	others	11.0579
Dennd2c	1	1.13505	0.656468	2.05744e+07	0.764331	0	0	86.9565	43.1875	others	11.0546
Adh1	9	0.893767	0.724235	4.23552e+06	0.846184	6.82583e-225	1.55665e-222	83.4091	23.7518	others	11.0511
Cdk8	2	3.97309	0.659656	1.87621e+07	0.730924	3.09789e-304	4.57997e-302	99.4772	99.7094	others	11.0475
Tmbim6	12	1.95196	0.860458	373298	0.880253	2.20763e-15	1.15993e-13	100	78.6927	others	11.0398
Timp3	2	1.37427	0.660164	18278343	0.71208	5.7524e-273	7.04652e-271	81.9798	54.3199	others	11.0388
Dock1	8	1.08973	0.720963	4461916	0.745943	7.7895e-95	2.82067e-93	72.0755	47.0406	others	11.0387
Sat1	3	1.98296	0.674796	12649590	0.724956	6.59679e-198	1.9033e-196	97.3988	80.9935	others	11.035
Cd63	11	1.98883	0.774696	1.53013e+06	0.80557	2.07181e-41	5.14044e-40	98.773	79.1298	others	11.0323
Clic4	1	1.81803	0.6577	1.92607e+07	0.715528	5.439e-280	5.15911e-278	95.8793	75.8415	others	11.032
Mcee	12	1.20343	0.858882	377224	0.88951	2.29386e-18	1.6446e-16	91.6667	47.326	others	11.0286
Krt23	9	1.01009	0.731617	3497844	0.698808	9.60157e-78	5.30487e-76	57.9545	23.6375	others	11.0238
Fuca1	3	1.06951	0.669793	13906382	0.796983	0	0	89.1908	44.7154	others	11.0167
Sh3bgrl3	3	1.80851	0.673058	12568546	0.720311	3.17936e-191	8.57306e-190	96.8208	74.0829	others	11.0023
Sdc1	1	1.19129	0.653264	2.05969e+07	0.765166	0	0	91.1746	50.2633	others	11.0014
Ppp1r14b	9	1.54965	0.722803	4.05387e+06	0.809894	6.30017e-111	5.21454e-109	97.0455	69.6115	others	10.9976
Dad1	12	1.78082	0.857163	370497	0.873649	5.20844e-15	2.64582e-13	100	74.0747	others	10.9911
Ptpn3	8	1.10476	0.718999	4.31314e+06	0.72107	5.3933e-76	1.42736e-74	69.2453	48.7152	others	10.9843
Rpl12	9	3.41375	0.727998	3553932	0.710014	1.04571e-50	3.66889e-49	100	91.8601	others	10.9808
Sec61b	3	1.71791	0.670036	13014686	0.745879	2.15086e-238	8.86691e-237	96.0694	72.0702	others	10.9763
Npepps	8	1.21569	0.71733	4409449	0.737171	1.22183e-82	3.67871e-81	73.9623	56.3619	others	10.9746
Srgap1	8	1.07417	0.720791	4.08809e+06	0.683447	1.10182e-61	2.28651e-60	59.434	35.451	others	10.973
Rps27	1	3.56749	0.65895	1.69425e+07	0.629408	1.33038e-101	2.88949e-100	99.5782	89.7985	others	10.9684
Limch1	7	0.957401	0.714926	4593395	0.754371	8.47151e-147	8.85872e-145	68.1481	24.3792	others	10.9671
Rpl10	7	2.94741	0.713099	4725221	0.776021	1.34744e-104	7.50262e-103	96.8519	88.5686	others	10.9592
Fam193a	8	1.11105	0.714498	4571111	0.764198	1.8556e-105	7.72399e-104	76.2264	51.1519	others	10.957
Plekhg3	8	1.08313	0.716356	4.37331e+06	0.731129	8.94558e-85	2.79136e-83	68.8679	46.1368	others	10.9538
Fam135a	8	1.04816	0.717125	4286734	0.716656	2.03712e-78	5.64938e-77	65.0943	41.5825	others	10.9512
Cox4i1	2	2.50492	0.653681	18825969	0.733414	0	0	98.4315	83.9835	others	10.9496
Kansl1	8	1.27886	0.715366	4427710	0.740224	1.67264e-82	5.02896e-81	75.8491	61.7579	others	10.9475
Lmo1	9	0.951598	0.718682	4.11732e+06	0.822569	3.62061e-183	5.74927e-181	83.4091	26.4065	others	10.946
Khdc4	8	1.18011	0.71336	4502514	0.75273	1.18295e-93	4.20547e-92	75.8491	56.1315	others	10.9288
Urah	1	1.09918	0.648539	20524245	0.762468	0	0	86.8592	44.5271	others	10.9195
Gmds	3	1.14885	0.663748	13575558	0.778023	0	0	90.4624	48.0369	others	10.9013
Fam107b	8	1.82689	0.716143	4063262	0.679296	1.89422e-45	2.80625e-44	81.8868	70.397	others	10.8979
Arpc2	9	2.07278	0.715775	4.06858e+06	0.812832	1.24762e-110	1.02866e-108	99.0909	83.4828	others	10.8932
Lrch3	8	1.13346	0.711151	4471894	0.747611	7.33555e-93	2.57369e-91	72.8302	51.3202	others	10.8901
Atp6v0c	3	1.70318	0.663523	1.34159e+07	0.768871	2.83476e-283	1.7118e-281	97.5145	75.3916	others	10.8897
Ybx1	10	2.12875	0.755731	1795176	0.838754	2.16135e-56	1.22574e-54	96.7391	84.1816	others	10.883
Memo1	8	1.10139	0.710846	4444031	0.742953	1.40167e-89	4.66578e-88	71.5094	51.2139	others	10.881
Cdcp1	1	1.16141	0.645703	2.06279e+07	0.766317	0	0	88.3193	50.687	others	10.875
Tmsb4x	3	3.6079	0.667472	11907582	0.682431	2.74613e-130	3.80782e-129	99.8266	93.2877	others	10.8749
Pgk1	3	1.44757	0.663031	1.31589e+07	0.754147	2.46638e-258	1.20437e-256	94.7399	64.8622	others	10.8688
Tspo	1	1.52032	0.64758	19437917	0.722111	8.94934e-302	9.64055e-300	93.1213	64.5867	others	10.8682
S100a1	3	0.976792	0.660722	1.38239e+07	0.792259	0	0	85.5491	41.5031	others	10.8635
Uqcrh	2	2.08487	0.647701	1.91279e+07	0.745176	0	0	95.9219	79.8815	others	10.8598
Rbm39	8	2.29466	0.704979	4896306	0.818564	3.73467e-136	2.45583e-134	96.2264	91.4319	others	10.8595
Tnfrsf21	11	1.19866	0.759585	1.61586e+06	0.850706	1.60726e-61	7.52289e-60	98.773	48.1507	others	10.8585
Gm49890	8	1.31899	0.7132	4071894	0.680739	3.67702e-51	6.20175e-50	67.1698	49.4063	others	10.8546
Rpl22l1	1	1.97283	0.646324	19651808	0.730057	0	0	97.9883	77.891	others	10.8542
Fut8	11	1.07854	0.759378	1612423	0.848894	1.21703e-67	6.53869e-66	93.2515	38.651	others	10.854
Itprid2	8	1.17781	0.709736	4.35964e+06	0.728844	5.34372e-79	1.50728e-77	72.6415	52.4101	others	10.8504
Rabac1	12	1.74465	0.847345	363906	0.858106	6.66899e-14	2.97221e-12	97.2222	74.3718	others	10.8499
Atp6ap2	11	1.12677	0.756627	1.67598e+06	0.882358	7.66423e-74	4.53862e-72	98.1595	46.5545	others	10.8439
Sh3bgrl3	1	1.71192	0.64658	1.92026e+07	0.713368	9.38017e-276	8.70488e-274	95.6197	70.9869	others	10.8435
Snrpe	10	1.5296	0.753184	1775822	0.829712	9.09431e-55	4.97333e-53	94.0217	69.4893	others	10.8381
Rpl5	9	3.00105	0.717388	3567874	0.712799	4.71864e-52	1.70292e-50	99.5455	88.7834	others	10.8236
Lmna	1	1.86696	0.644672	1.95203e+07	0.725172	7.47501e-305	8.25989e-303	97.4692	77.8223	others	10.8221
Rps12	1	3.56287	0.646804	18392529	0.683275	1.00605e-201	5.33829e-200	99.708	92.3517	others	10.8194
Krt15	10	2.80059	0.765777	1.36435e+06	0.637462	9.21931e-11	6.22079e-10	92.3913	71.7761	others	10.8175
Cox7a2	11	1.94097	0.757453	1.58979e+06	0.836977	5.74786e-50	1.96205e-48	99.3865	79.3272	others	10.8158
Pfn1	1	1.95397	0.643892	1.97248e+07	0.732767	0	0	97.891	77.9826	others	10.8157
Anxa2	9	2.3929	0.71638	3601140	0.719445	1.91894e-55	7.47931e-54	99.0909	82.2257	others	10.815
Erp29	12	1.40614	0.842438	375738	0.886006	1.14449e-16	7.02995e-15	94.4444	59.4737	others	10.8141
Tmbim6	3	1.65519	0.657307	13784465	0.789996	0	0	97.4566	75.5503	others	10.8055
Hspb1	1	2.90783	0.648626	1.71499e+07	0.637114	6.78248e-114	1.65411e-112	99.6431	86.2262	others	10.8045
Tbc1d1	1	1.23626	0.642323	2.01285e+07	0.747767	0	0	89.0655	49.9886	others	10.8024
Hoxb13	5	0.979343	0.686313	6848565	0.77264	1.53549e-189	2.49366e-187	74.2857	36.6997	others	10.8023
Mmp15	3	0.864864	0.654807	14525179	0.832447	0	0	85.2023	27.5828	others	10.7987
Inhba	1	0.736145	0.643296	1.93915e+07	0.720386	0	0	52.0441	9.73208	others	10.7947
Cldn4	9	2.42445	0.715527	3491880	0.697617	2.92752e-45	9.16164e-44	97.7273	83.4037	others	10.7801
Dst	9	2.11865	0.713237	3.60696e+06	0.720608	5.53181e-56	2.17988e-54	97.9545	82.9378	others	10.7687
Dusp10	11	1.02638	0.751712	1622810	0.854363	3.60286e-75	2.17562e-73	92.0245	33.751	others	10.7492
Hist1h2bc	3	1.32196	0.655792	1.30255e+07	0.746498	5.66417e-250	2.58897e-248	91.7341	56.633	others	10.7435
Rpl10	12	3.10593	0.841599	349170	0.823359	1.88238e-11	6.14195e-10	100	88.9134	others	10.7416
Kalrn	8	0.931901	0.703387	4.26299e+06	0.712687	1.87795e-92	6.53533e-91	59.434	28.8765	others	10.7375
Mkln1	8	1.2618	0.700723	4508400	0.753714	1.36532e-91	4.67546e-90	78.3019	62.2187	others	10.7361
Fth1	3	3.06372	0.657265	12391605	0.71017	2.69702e-172	6.09231e-171	99.422	91.4733	others	10.7348
Dnajc10	5	1.29776	0.684679	6.42284e+06	0.72461	6.80596e-119	4.94574e-117	82.9814	43.5928	others	10.7326
Prdx1	3	2.0583	0.654327	13255842	0.7597	7.89443e-263	4.04864e-261	98.7283	82.094	others	10.7309
Acrbp	7	0.791219	0.697344	4.78481e+06	0.785807	0	0	65.5556	10.376	others	10.7258
Asns	7	0.841472	0.69573	4.95824e+06	0.81429	8.27962e-225	1.62835e-222	75	23.7407	others	10.7258
Rac1	3	1.64523	0.652855	1.34878e+07	0.772993	1.7647e-292	1.15335e-290	98.3237	73.8152	others	10.7181
Tacc2	8	1.39668	0.703964	4.08911e+06	0.683616	5.50264e-50	9.03909e-49	72.2642	57.4872	others	10.717
Ccser1	11	1.24989	0.751151	1528499	0.804711	6.98493e-47	2.10896e-45	95.7055	48.1936	others	10.6962
Tpm4	1	1.46129	0.636138	2.00341e+07	0.744257	0	0	94.4841	66.7621	others	10.6953
Nipbl	8	1.40383	0.697511	4.55549e+06	0.761587	1.00306e-94	3.61996e-93	83.3962	70.1046	others	10.6941
Zfp407	8	1.0803	0.698678	4430997	0.740774	1.80119e-90	6.05205e-89	71.8868	47.6874	others	10.6927
Mef2a	8	1.34783	0.698458	4.44728e+06	0.743496	3.06839e-83	9.39674e-82	79.6226	66.3743	others	10.6919
Rala	11	1.23838	0.746537	1652058	0.869761	4.41096e-64	2.20415e-62	98.773	56.921	others	10.6886
Man2a1	7	1.24133	0.695897	4682050	0.768931	1.01578e-107	6.03195e-106	82.037	55.7112	others	10.6885
Tmcc1	8	1.22488	0.698404	4405609	0.736529	1.14253e-81	3.36896e-80	75.8491	57.4783	others	10.6845
Rpn2	12	1.31236	0.832477	373904	0.881682	7.80224e-17	4.90489e-15	94.4444	53.9643	others	10.6821
Rnh1	3	1.31525	0.64985	13764553	0.788855	0	0	94.7977	62.2348	others	10.682
Oasl2	3	0.928601	0.649688	13803252	0.791073	0	0	82.8324	29.3774	others	10.6811
Eif1	2	2.91926	0.637947	18450837	0.7188	1.69668e-273	2.10241e-271	99.0241	89.5272	others	10.6732
Rps27	9	3.76575	0.711833	3245282	0.648351	3.72825e-26	6.4767e-25	100	92.0534	others	10.6723
Ppp1cb	11	1.47914	0.74613	1622322	0.854106	6.44265e-56	2.69222e-54	99.3865	70.1622	others	10.6692
Ptprt	11	0.860557	0.743656	1.68652e+06	0.887902	5.22392e-166	9.91019e-164	88.9571	13.9192	others	10.6627
Fmnl2	8	1.09715	0.701651	3.92233e+06	0.655736	3.88647e-42	5.3995e-41	56.7925	40.4218	others	10.6526
Micu1	9	0.940754	0.698331	4.19307e+06	0.837703	3.22372e-172	4.73335e-170	86.1364	34.3003	others	10.6488
Cbr2	9	1.75307	0.706679	3.49059e+06	0.69736	1.8539e-46	5.97624e-45	91.3636	66.8952	others	10.6465
Clic1	10	1.89502	0.74336	1652042	0.771878	2.93633e-37	1.11212e-35	96.7391	76.5045	others	10.6431
Ppp1r12a	8	1.4732	0.694223	4.52477e+06	0.756451	1.30309e-90	4.39219e-89	84.717	72.488	others	10.639
Hspe1	11	1.7772	0.749295	1459706	0.768493	1.59057e-32	2.67637e-31	99.3865	75.5685	others	10.6353
Lama3	1	1.03568	0.63126	2.05546e+07	0.763594	0	0	84.1661	36.5468	others	10.6295
Plscr1	3	1.29141	0.64846	13109150	0.751293	4.56309e-260	2.28016e-258	91.8497	56.2661	others	10.6275
Pdlim1	9	1.51434	0.700961	3839937	0.767153	2.71311e-84	1.64297e-82	95.4545	64.2405	others	10.6272
Srpr	7	1.14131	0.690282	4836200	0.794247	1.14731e-129	9.64509e-128	82.037	54.2657	others	10.6246
Rps12	9	3.76177	0.703183	3.61643e+06	0.7225	1.11469e-56	4.48323e-55	100	94.0489	others	10.6188
Thsd7a	8	0.987519	0.699567	3907244	0.653213	2.21816e-53	3.9008e-52	49.0566	25.4297	others	10.6183
Hspa5	5	2.66878	0.676705	6.51234e+06	0.734708	6.83791e-110	4.24882e-108	93.2919	92.4258	others	10.617
Ikzf2	8	1.17218	0.698519	3.97511e+06	0.664558	9.65715e-44	1.3829e-42	62.2642	46.7748	others	10.6144
Psd3	8	1.07048	0.69499	4291304	0.71742	3.1986e-75	8.38243e-74	68.6792	46.1634	others	10.614
Baiap2l1	9	1.06182	0.696944	4099843	0.819077	1.42951e-139	1.63002e-137	90.9091	41.5084	others	10.612
S100a16	1	1.32062	0.631068	19978515	0.742194	0	0	92.8942	58.0261	others	10.6084
Rps4x	9	3.25123	0.705525	3384497	0.676164	3.21949e-36	7.76335e-35	100	89.1702	others	10.6074
Msi2	8	1.44795	0.692192	4.47564e+06	0.748238	1.29558e-85	4.09637e-84	82.0755	69.6084	others	10.6003
Golga4	6	1.19313	0.687842	4919684	0.697063	2.89416e-68	6.3373e-67	68.1458	54.9844	others	10.5988
Hint1	2	1.77659	0.631667	19352039	0.753909	0	0	93.0638	76.5732	others	10.5983
Slc38a2	9	2.17191	0.699062	3.80742e+06	0.760657	2.95298e-77	1.619e-75	98.6364	86.4276	others	10.5925
Egr1	12	2.28202	0.837653	309462	0.729727	1.67022e-06	2.12742e-05	97.2222	78.8795	others	10.5901
Flnb	1	1.93403	0.633571	1.81522e+07	0.674346	2.83897e-185	1.32015e-183	95.1655	69.1092	others	10.5897
Slc25a5	11	1.68619	0.742975	1546609	0.814245	3.95151e-44	1.09301e-42	98.773	72.9941	others	10.5886
mt-Nd5	6	2.23266	0.685241	5.06401e+06	0.717511	8.76224e-76	2.25494e-74	84.7861	90.8717	others	10.5785
Sema3c	8	1.34963	0.695989	3966088	0.66305	3.31812e-40	4.3692e-39	67.5472	55.7859	others	10.5744
BB123696	5	0.692826	0.670507	6.90614e+06	0.779135	0	0	58.2609	3.16956	others	10.5591
Cck	1	0.662342	0.62941	1.92367e+07	0.714636	0	0	45.6197	3.16006	others	10.5567
Lamc2	1	1.49555	0.629085	1.92634e+07	0.715629	2.263e-284	2.20509e-282	93.6729	64.7355	others	10.5521
Ppia	1	2.69326	0.629676	1.89314e+07	0.703295	5.72331e-248	4.27493e-246	99.3835	85.7339	others	10.5511
Spcs2	12	1.46324	0.82349	364915	0.860486	1.38826e-14	6.61337e-13	94.4444	61.7572	others	10.5468
Spcs2	7	1.29663	0.685709	4.76346e+06	0.7823	1.78388e-115	1.19878e-113	84.8148	60.7574	others	10.5438
Bcar3	1	0.940989	0.627079	19913439	0.739776	0	0	72.9396	33.3181	others	10.5393
Actg1	9	3.69551	0.697117	3.66842e+06	0.732887	6.46008e-62	2.76969e-60	100	95.0334	others	10.5371
Rbms3	1	1.4606	0.627737	19072834	0.708548	2.50423e-273	2.304e-271	93.6729	53.3318	others	10.5232
Ppp1r14b	11	1.58127	0.737693	1565836	0.824368	3.36548e-47	1.02919e-45	97.546	70.2566	others	10.5224
Rbp1	2	1.3398	0.630332	1.77441e+07	0.691269	1.93603e-230	1.66677e-228	81.9101	46.1384	others	10.5212
Derl3	12	0.866601	0.817883	384970	0.907777	5.58832e-89	3.86441e-86	86.1111	6.12054	others	10.5187
Tet3	8	1.0918	0.689973	4144839	0.692934	7.21441e-60	1.44808e-58	64.717	45.9064	others	10.5134
Rpl30	9	3.47993	0.699435	3.36803e+06	0.672874	6.28412e-35	1.47873e-33	100	90.647	others	10.5124
Stard10	11	1.09564	0.733717	1654650	0.871126	8.6785e-70	4.87018e-68	97.546	46.3915	others	10.5062
Itgb1	8	2.01163	0.687766	4304892	0.719691	4.2712e-66	9.6686e-65	89.0566	81.6498	others	10.5058
Anxa4	3	1.16129	0.638592	13937490	0.798766	0	0	94.104	55.6415	others	10.5049
Rbm47	8	1.48185	0.689263	4.13543e+06	0.691361	4.18e-52	7.15709e-51	75.283	66.6312	others	10.501
Sprr2a3	3	0.846112	0.643662	1.21582e+07	0.696796	1.23671e-293	8.15731e-292	54.1618	15.6058	others	10.5004
Ifit1	3	0.798978	0.641914	1.26112e+07	0.722757	0	0	59.2486	15.933	others	10.4954
Homer2	11	0.848909	0.732153	1.6786e+06	0.883736	1.2949e-133	1.76807e-131	87.7301	18.0812	others	10.4943
Rpl37a	9	3.81011	0.695191	3595835	0.718385	1.1491e-54	4.37537e-53	100	94.6203	others	10.4941
Timp2	11	1.50518	0.737141	1511717	0.795876	3.08342e-40	7.37715e-39	98.1595	64.6872	others	10.4886
Magt1	7	0.911769	0.680962	4.88639e+06	0.802489	6.94461e-170	8.70594e-168	76.4815	33.6467	others	10.4882
Cdk6	8	1.09666	0.687497	4178724	0.698599	8.38945e-63	1.79665e-61	66.2264	46.7482	others	10.4812
Ndufv3	12	1.31633	0.817042	370458	0.873556	4.1748e-16	2.41479e-14	97.2222	54.7963	others	10.4765
Kpna4	8	1.65902	0.684136	4464818	0.746428	6.35091e-83	1.92839e-81	86.4151	78.9917	others	10.4753
Tspan5	11	1.35751	0.737044	1.47962e+06	0.778979	1.12362e-37	2.41596e-36	96.319	54.9644	others	10.4714
Grip1	1	1.0067	0.62232	2.02448e+07	0.752087	0	0	79.721	32.5395	others	10.4695
Otud7b	8	1.14978	0.684807	4335707	0.724843	3.7751e-75	9.8571e-74	71.8868	54.8733	others	10.4655
Rpl36al	7	2.45698	0.679025	4.93434e+06	0.810364	8.52063e-132	7.39501e-130	95.3704	87.2295	others	10.465
Msn	8	1.12169	0.686803	4137548	0.691715	3.5114e-62	7.36534e-61	63.0189	41.1483	others	10.4639
Rpl4	2	2.36441	0.624277	1.90272e+07	0.741253	0	0	98.0132	87.0348	others	10.4637
Flnb	9	2.13492	0.695086	3449051	0.689061	5.68812e-42	1.62582e-40	95	75.167	others	10.4635
Lamp1	3	1.3783	0.636613	1.37307e+07	0.786914	0	0	95.1445	66.4287	others	10.4628
Unc13b	11	1.08379	0.731743	1.61358e+06	0.849503	2.34051e-67	1.2481e-65	96.319	39.1745	others	10.4595
Gm13986	11	0.80386	0.729748	1.67145e+06	0.87997	8.12358e-204	2.02494e-201	83.4356	10.2034	others	10.4567
Tmem160	7	1.04923	0.679117	4852883	0.796987	1.73877e-136	1.61359e-134	82.037	49.4679	others	10.4551
Nbea	11	1.30805	0.73399	1.53106e+06	0.80606	5.525e-45	1.56873e-43	97.546	54.973	others	10.4531
Rpl27	1	2.86545	0.623813	1.89158e+07	0.702715	1.69873e-246	1.24285e-244	99.7729	86.856	others	10.4523
Mgat4a	3	0.810581	0.634137	1.43888e+07	0.824631	0	0	82.0809	21.1878	others	10.4518
Pfdn5	2	1.92191	0.623075	19264332	0.750492	0	0	94.8414	79.9039	others	10.4513
Ino80	8	1.11581	0.681805	4.46783e+06	0.746931	1.19519e-90	4.03486e-89	75.283	53.9961	others	10.4401
Slc12a8	11	0.743909	0.725794	1.76417e+06	0.928787	0	0	87.7301	2.69459	others	10.4392
Tspan14	8	0.992324	0.683189	4.28765e+06	0.716809	1.61709e-78	4.50203e-77	64.717	41.6091	others	10.4332
Nr4a1	12	1.78646	0.82166	326064	0.768874	1.50166e-08	2.91851e-07	94.4444	69.3209	others	10.4309
Spc24	10	0.740586	0.720352	1932184	0.902768	0	0	82.6087	3.50757	others	10.4265
Eef1a1	7	3.80977	0.676855	4.88339e+06	0.801996	1.16478e-124	9.28226e-123	99.4444	96.8872	others	10.4245
Id2	9	1.08785	0.686381	3938020	0.786748	2.40306e-115	2.09408e-113	88.4091	39.9086	others	10.4235
Cxcl15	3	0.771038	0.638799	1.1968e+07	0.685894	6.61437e-267	3.49242e-265	49.5376	15.8338	others	10.411
2200002D01Rik	3	0.893907	0.632107	1.42185e+07	0.814868	0	0	86.474	29.1493	others	10.4108
H2afx	10	0.844844	0.720399	1.87505e+06	0.876072	3.29499e-131	3.42886e-129	86.9565	20.5296	others	10.4056
Tiam2	8	0.99796	0.68319	4109604	0.687043	9.97521e-63	2.13199e-61	59.8113	36.8687	others	10.4042
Tfcp2l1	11	0.954463	0.726601	1.65242e+06	0.869951	1.5761e-88	1.24216e-86	94.4785	29.546	others	10.4033
Fnip1	8	1.31645	0.678846	4.43231e+06	0.740993	5.11733e-82	1.52573e-80	79.6226	64.7528	others	10.3894
Tagln2	3	1.57078	0.635014	12655784	0.725311	2.46735e-202	7.54531e-201	96.5318	67.0335	others	10.3848
Serpinb5	1	1.16228	0.616767	2.05231e+07	0.762427	0	0	91.7262	51.1106	others	10.3846
Palld	8	1.62258	0.682234	4056437	0.678155	1.35138e-45	2.00481e-44	80.566	65.0452	others	10.3807
Spint1	9	1.06011	0.681795	4037369	0.806596	1.7593e-125	1.68367e-123	87.9545	44.2686	others	10.3708
mt-Co1	8	4.46582	0.674623	4.74154e+06	0.79269	3.52866e-115	1.7114e-113	99.6226	98.3165	others	10.3702
Gjb4	1	0.765309	0.614651	2.10136e+07	0.780648	0	0	70.7008	19.9679	others	10.3634
Rpl6	2	3.30829	0.618713	18416899	0.717478	4.13052e-270	4.91923e-268	99.6166	93.8303	others	10.3503
Abhd12	7	1.10895	0.673443	4.72453e+06	0.775907	1.56828e-116	1.07754e-114	80.1852	51.3391	others	10.3497
Actg1	1	3.48164	0.618655	18418506	0.68424	8.1403e-204	4.36259e-202	99.6106	93.6684	others	10.3494
Rhou	3	1.01152	0.62887	14014798	0.803196	0	0	91.2139	43.9917	others	10.3485
Rps14	9	3.70365	0.687629	3.39712e+06	0.678686	3.48724e-37	8.71283e-36	99.7727	93.0907	others	10.3409
Smg7	8	1.13107	0.675684	4.38741e+06	0.733488	4.66549e-81	1.35889e-79	72.2642	54.5189	others	10.3341
Prdx5	3	1.3726	0.629568	1.34318e+07	0.769785	8.99463e-291	5.68784e-289	94.7399	64.9415	others	10.3332
Tent5a	3	0.936034	0.629434	1.34597e+07	0.771382	0	0	81.5607	34.9891	others	10.3323
Btg1	3	2.2587	0.630699	13012354	0.745746	5.32769e-235	2.15084e-233	98.7861	87.4876	others	10.3317
Atox1	1	1.62997	0.61443	19901807	0.739344	0	0	97.599	72.7502	others	10.3263
Rpl31	2	2.54035	0.61649	1.87815e+07	0.73168	1.44394e-306	2.14957e-304	98.3967	86.6659	others	10.3252
Sprr1a	3	1.40766	0.634411	11538336	0.661269	1.09413e-120	1.35342e-119	72.5434	41.7113	others	10.3163
Saraf	12	1.27497	0.8052	364554	0.859636	4.84086e-15	2.4708e-13	94.4444	54.7793	others	10.3117
Krt15	2	2.51913	0.62388	15035890	0.585762	1.57516e-44	8.03586e-44	95.2597	64.6697	others	10.3102
Atxn1	1	1.86226	0.61507	1.90199e+07	0.706582	5.31141e-257	4.28048e-255	96.658	77.7193	others	10.3092
Hspa5	6	2.67053	0.668029	5.03112e+06	0.712851	1.27501e-72	3.10242e-71	94.7702	92.3558	others	10.3085
S100a11	10	2.90139	0.728577	1394256	0.651434	1.51904e-12	1.24336e-11	97.8261	84.4051	others	10.3078
Bcas3	8	1.04913	0.674884	4267021	0.71336	3.77722e-72	9.39354e-71	67.5472	46.7659	others	10.3031
Rnf213	4	1.00544	0.662223	5.68536e+06	0.640672	7.27796e-52	9.96281e-51	51.737	38.4196	others	10.2998
Kmt2a	8	1.16309	0.672418	4485347	0.74986	1.74865e-90	5.88476e-89	78.6792	58.2669	others	10.299
Hsp90aa1	11	2.84531	0.726681	1428252	0.751934	1.8115e-28	2.42102e-27	99.3865	92.208	others	10.2985
AY036118	2	2.76068	0.616113	18136457	0.706553	7.71407e-244	7.48265e-242	98.1527	97.8317	others	10.2974
Gnaq	8	1.25908	0.672652	4420097	0.738951	6.53478e-81	1.89562e-79	78.1132	63.9731	others	10.2927
Rps20	9	3.70731	0.680659	3.64326e+06	0.72786	2.35073e-59	9.72829e-58	100	93.917	others	10.2837
Rpl35	2	2.41047	0.614881	1.8285e+07	0.71234	6.25166e-258	6.6675e-256	98.0481	85.85	others	10.2818
Hes6	11	0.799006	0.715152	1739675	0.915889	7.06442e-163	1.30552e-160	90.7975	17.1029	others	10.2762
Sik2	8	0.973582	0.672488	4263517	0.712774	3.97763e-78	1.09599e-76	64.1509	39.0041	others	10.2659
Tmbim6	7	1.72989	0.666215	4828795	0.793031	1.3419e-118	9.65316e-117	91.4815	78.1483	others	10.2531
Hspa1a	6	1.49353	0.670946	4.30418e+06	0.609853	9.12982e-22	5.4517e-21	60.8558	61.1176	others	10.2488
Fgd6	8	0.960756	0.672182	4.17133e+06	0.697362	1.74193e-68	4.06773e-67	60	38.0649	others	10.2466
Cycs	11	1.28551	0.717118	1.60441e+06	0.844674	6.59964e-55	2.65933e-53	98.1595	60.5166	others	10.2464
Man1a	12	1.63526	0.805764	331244	0.781088	2.41208e-09	5.54209e-08	94.4444	64.4822	others	10.2417
Rpl8	9	3.34996	0.679778	3.48075e+06	0.695394	3.9476e-44	1.20377e-42	99.5455	91.9655	others	10.2393
Nbea	8	1.22515	0.671065	4226940	0.706659	8.35697e-64	1.80958e-62	72.0755	54.7847	others	10.2384
Gpc6	8	0.92267	0.674387	3906548	0.653096	1.13805e-55	2.09771e-54	46.9811	23.8526	others	10.236
Cdca8	10	0.722589	0.706923	1930303	0.901889	0	0	82.0652	2.68226	others	10.2314
Bri3	3	1.32183	0.622429	13523325	0.77503	1.36008e-302	9.43561e-301	94.7977	64.2871	others	10.2202
Npc2	5	1.27204	0.649494	6.77087e+06	0.763874	1.5538e-145	1.68226e-143	83.354	61.6111	others	10.2153
Phldb2	11	1.37621	0.719177	1472069	0.775002	5.60413e-37	1.16298e-35	95.7055	53.5999	others	10.2139
Rps29	1	3.79286	0.61134	1.78315e+07	0.662433	6.96947e-159	2.57594e-157	99.9676	93.4509	others	10.2072
Tmem159	11	0.944364	0.712197	1.67256e+06	0.880554	4.0095e-84	2.92353e-82	95.092	35.3214	others	10.2057
Zfand5	1	2.16513	0.609385	18687087	0.694218	1.00989e-226	6.3487e-225	97.6639	83.2608	others	10.2031
mt-Nd4	8	3.55775	0.663883	4.71766e+06	0.788698	4.09846e-112	1.93096e-110	99.0566	97.0849	others	10.2018
Sf3b6	9	1.16721	0.669409	4.14231e+06	0.827562	5.47373e-129	5.45769e-127	93.6364	58.2982	others	10.1996
Cers6	8	1.03718	0.669228	4156022	0.694803	1.05894e-62	2.261e-61	63.5849	43.1774	others	10.1991
Ndufa7	12	2.04534	0.796388	358449	0.845239	6.56801e-13	2.52327e-11	100	81.1885	others	10.1854
Eps8	3	0.850144	0.619993	1.35665e+07	0.777507	0	0	77.052	27.9893	others	10.1822
Baz2b	8	1.3292	0.665822	4364098	0.72959	4.97525e-74	1.28036e-72	78.1132	67.2426	others	10.1797
Txn1	10	2.26409	0.709544	1.68701e+06	0.788218	2.67427e-41	1.15117e-39	96.1957	84.6114	others	10.1738
Vps37b	3	1.189	0.620134	1.32911e+07	0.761719	2.14352e-285	1.32805e-283	92.6012	53.2719	others	10.1718
5330417C22Rik	5	0.902811	0.64645	6802753	0.767471	4.88966e-225	1.13934e-222	74.5342	24.6753	others	10.1705
Cpeb2	11	1.21711	0.71453	1514747	0.797471	3.45019e-43	9.21068e-42	93.865	52.8791	others	10.1683
Map1lc3a	2	1.59459	0.606954	18849816	0.734343	0	0	90.0314	75.9025	others	10.1677
Cenpw	10	0.730044	0.701673	1953836	0.912885	0	0	85.3261	5.09801	others	10.164
Etv6	8	1.33884	0.66661	4182049	0.699155	7.58629e-57	1.4341e-55	73.3962	63.8224	others	10.1634
Ppib	7	1.9232	0.660902	4.68386e+06	0.769227	3.11052e-100	1.61453e-98	90.5556	79.7357	others	10.1512
Psme4	8	1.27844	0.662571	4433603	0.741209	1.10946e-82	3.34979e-81	78.6792	63.0781	others	10.1405
Rfx3	8	0.959325	0.666083	4.05044e+06	0.677152	8.28111e-60	1.65908e-58	56.2264	33.2802	others	10.134
Tpi1	3	1.25952	0.61771	13243053	0.758967	4.95481e-273	2.7096e-271	93.4682	58.953	others	10.1298
Farp1	11	1.14351	0.710121	1.56667e+06	0.824809	1.07999e-52	4.00549e-51	96.9325	48.923	others	10.1295
Aplp2	9	1.75217	0.667335	3904363	0.780024	2.93692e-89	1.89065e-87	96.8182	80.5556	others	10.1285
Abcc1	8	0.907072	0.664181	4.17755e+06	0.698403	9.9837e-75	2.60049e-73	58.4906	33.0321	others	10.1256
Anxa5	1	1.40779	0.602357	19938113	0.740693	0	0	94.2894	65.9377	others	10.1245
Fth1	12	3.29878	0.798532	319136	0.752537	1.59116e-07	2.51176e-06	100	92.6146	others	10.1201
Ddost	7	1.04356	0.657133	4816203	0.790963	8.69879e-132	7.51919e-130	81.2963	48.8205	others	10.1116
Chchd2	11	2.72244	0.710302	1517266	0.798797	2.10578e-39	4.86439e-38	99.3865	87.9259	others	10.1093
Sqstm1	3	1.83694	0.618012	1.25352e+07	0.7184	5.73312e-187	1.47996e-185	98.2081	78.7428	others	10.1008
Tapbp	3	0.944919	0.613558	1.41004e+07	0.808101	0	0	88.6127	43.0597	others	10.1002
Dcxr	3	0.938743	0.614588	13703796	0.785373	0	0	84.6821	37.6562	others	10.0996
Fdps	11	0.900988	0.707195	1589659	0.83691	1.17212e-80	7.82764e-79	86.5031	25.8045	others	10.0981
Nme1	11	1.33973	0.707625	1.5687e+06	0.825875	5.29271e-49	1.74018e-47	99.3865	61.7266	others	10.0948
Sorl1	11	1.0565	0.706327	1.60848e+06	0.846816	3.7668e-63	1.8269e-61	96.319	43.285	others	10.094
Sipa1l3	11	1.02278	0.705664	1.62965e+06	0.857966	2.63563e-69	1.45619e-67	96.9325	40.5732	others	10.0937
Dusp7	1	1.06454	0.599753	2.02183e+07	0.751104	0	0	85.8858	46.4049	others	10.0891
Bace2	3	0.774568	0.612169	1.42906e+07	0.819005	0	0	79.6532	23.5078	others	10.0856
Atp5g3	11	1.51535	0.706469	1.57836e+06	0.830963	3.89566e-49	1.29075e-47	98.773	69.6816	others	10.0827
Uqcrq	7	1.68929	0.656443	4.68332e+06	0.769139	9.27206e-101	4.84793e-99	89.2593	75.47	others	10.0826
Sord	7	0.802156	0.654483	4885478	0.80234	1.37442e-227	2.77956e-225	73.3333	20.6722	others	10.0802
Klf6	1	2.18371	0.602278	1.84986e+07	0.687216	5.33023e-211	2.9834e-209	97.0149	81.4174	others	10.078
Gapdh	1	1.90732	0.601685	1.87737e+07	0.697436	2.77832e-235	1.87883e-233	96.3335	75.7843	others	10.077
Slc12a2	4	1.51876	0.64753	5720874	0.644674	3.50403e-46	4.11369e-45	68.1141	57.4024	others	10.0753
Arhgap10	9	0.859937	0.66078	4.15542e+06	0.830181	5.88466e-195	1.0782e-192	84.5455	25.6681	others	10.0702
Ifi27l2a	3	1.04484	0.619681	1.14097e+07	0.653894	4.83615e-149	8.31376e-148	53.2948	23.2104	others	10.0698
Nme2	12	2.29885	0.788857	346327	0.816655	4.45908e-11	1.35973e-09	100	82.7589	others	10.062
Nasp	2	1.03203	0.600357	18850144	0.734356	0	0	74.6253	55.404	others	10.0572
Myl12a	1	1.87071	0.599026	19407823	0.720993	1.63745e-293	1.69575e-291	98.4101	78.6581	others	10.0524
Hint1	10	1.98797	0.700582	1.69924e+06	0.793933	4.84331e-43	2.14961e-41	94.0217	80.3645	others	10.0503
Rpl4	9	2.52938	0.662333	3.85794e+06	0.77075	4.12491e-83	2.45627e-81	99.7727	89.3108	others	10.0447
Dsg2	9	1.08624	0.662285	3.85681e+06	0.770523	3.90023e-95	2.71458e-93	84.7727	47.7848	others	10.0438
Scaf8	8	1.06052	0.656634	4.39107e+06	0.734098	1.12513e-82	3.39233e-81	71.8868	52.2772	others	10.0433
Rpl32	1	3.62468	0.603106	1.7054e+07	0.633548	4.65186e-108	1.07924e-106	99.8702	91.7106	others	10.0429
Mark3	8	1.07721	0.657197	4.3049e+06	0.719693	1.5254e-72	3.83352e-71	69.8113	53.3936	others	10.0389
Pfn1	10	2.16773	0.700615	1666080	0.778437	1.04867e-38	4.12484e-37	96.7391	82.9608	others	10.037
Srp14	11	1.26927	0.702773	1588011	0.836042	2.31598e-52	8.54523e-51	96.9325	60.1991	others	10.0342
Txn1	1	2.00817	0.598748	1.89568e+07	0.704237	7.98891e-251	6.11637e-249	98.9942	79.7802	others	10.0336
Rpl37	1	3.5654	0.601701	1.74447e+07	0.648063	2.27616e-132	6.69327e-131	99.9351	91.9166	others	10.0331
Snrpd1	10	1.32716	0.697527	1.76321e+06	0.823818	2.21263e-53	1.18878e-51	94.0217	66.3686	others	10.0323
Zdhhc14	11	0.866292	0.701624	1.61141e+06	0.84836	4.53899e-95	4.03744e-93	85.8896	22.3204	others	10.0281
Larp4b	8	1.29111	0.655356	4.39351e+06	0.734506	9.80583e-78	2.6778e-76	76.9811	64.9743	others	10.0241
Actn4	8	2.01079	0.654045	4.48942e+06	0.750542	4.04318e-85	1.26716e-83	93.7736	86.0712	others	10.0182
Kcnk1	11	1.33478	0.702487	1.55933e+06	0.820945	1.03958e-47	3.23917e-46	98.1595	61.1431	others	10.0173
Itpk1	7	0.867598	0.649727	4855999	0.797498	7.58359e-183	1.07662e-180	77.4074	27.8113	others	10.003
Uqcrq	11	1.7555	0.702341	1.51084e+06	0.795412	5.31516e-39	1.20957e-37	98.773	75.7831	others	9.99304
Rpl27a	9	3.6947	0.663836	3431317	0.685518	6.03489e-40	1.64593e-38	100	93.372	others	9.98971
Ubn2	8	1.27006	0.653347	4.34711e+06	0.726749	2.95173e-73	7.49717e-72	76.7925	63.2642	others	9.98642
Rpsa	9	3.33737	0.663061	3466285	0.692504	7.03865e-43	2.07548e-41	100	93.038	others	9.98477
Erp29	7	1.18567	0.649071	4777151	0.784549	1.36236e-118	9.76756e-117	84.8148	58.3718	others	9.98229
Bmpr1b	11	1.007	0.699912	1552726	0.817466	4.59518e-70	2.61292e-68	89.5706	26.7571	others	9.97762
Sdc1	9	1.34167	0.657743	3865292	0.772218	4.19995e-89	2.68759e-87	96.5909	59.5552	others	9.97634
Cox6b1	11	2.05651	0.700424	1.53284e+06	0.806997	1.1509e-41	2.87887e-40	100	81.7214	others	9.97589
Sptssb	9	0.664148	0.659035	3718339	0.74286	0	0	49.0909	0.738397	others	9.9704
Lrba	11	1.16182	0.699256	1556021	0.8192	1.8129e-50	6.33984e-49	94.4785	50.133	others	9.96974
Ptp4a2	3	1.86527	0.608035	12914003	0.740109	3.47533e-225	1.29117e-223	98.4393	80.7555	others	9.95586
Gabarap	3	1.57577	0.606634	13387081	0.767222	2.24641e-280	1.30505e-278	97.1676	73.9044	others	9.95474
Cxcl16	1	1.07267	0.592474	19792668	0.73529	0	0	84.6528	45.8095	others	9.95404
Cdk14	8	1.05701	0.652566	4.19174e+06	0.700775	6.11094e-64	1.32591e-62	65.8491	47.1292	others	9.95073
Lrrc26	5	0.805709	0.631395	6924392	0.781194	1.46055e-296	5.39823e-294	71.8012	18.3544	others	9.94482
Rps6	9	3.02232	0.659814	3510587	0.701354	8.96876e-47	2.92193e-45	99.7727	90.0053	others	9.94425
Rps15a	1	3.20469	0.596451	17249606	0.640816	5.57248e-120	1.45857e-118	99.1564	88.0467	others	9.93884
5330417C22Rik	11	0.986964	0.696166	1.57832e+06	0.830942	3.76922e-75	2.26969e-73	92.638	27.169	others	9.93559
Ufl1	7	0.805217	0.645761	4.80835e+06	0.789673	1.6133e-182	2.27528e-180	71.6667	25.7982	others	9.93559
Dgkh	8	0.970855	0.651171	4202953	0.702649	3.8001e-71	9.21525e-70	63.3962	38.9243	others	9.9312
Sytl2	11	0.751352	0.696016	1556709	0.819563	3.0694e-207	7.92757e-205	69.3252	6.64207	others	9.92385
9530036O11Rik	9	0.722658	0.650723	4.15539e+06	0.830174	0	0	73.6364	9.02778	others	9.91696
Gpt2	6	0.752487	0.642612	5030386	0.712748	7.73911e-152	6.85551e-150	52.7734	17.2195	others	9.91616
Atp10b	3	0.740541	0.602052	1.41588e+07	0.811448	0	0	76.185	14.7531	others	9.9133
Mrps6	2	1.09259	0.591343	1.90217e+07	0.741041	0	0	78.7034	60.6572	others	9.91156
Tpm2	10	1.38823	0.695629	1.53322e+06	0.716362	1.7638e-27	4.4223e-26	80.4348	47.8765	others	9.90776
Ier3	2	1.79889	0.595093	1.69747e+07	0.661294	1.62336e-151	5.6129e-150	84.7682	73.4324	others	9.90666
Acer3	8	1.19388	0.649252	4215276	0.704709	1.03539e-61	2.15075e-60	71.5094	57.4606	others	9.90383
Tmed9	12	1.53664	0.77307	365672	0.862271	2.25805e-14	1.04775e-12	91.6667	68.7012	others	9.90263
Chchd2	2	2.47065	0.592599	18059420	0.703551	2.91474e-237	2.69324e-235	98.1178	84.8664	others	9.90185
Spink8	7	0.655371	0.642315	4952113	0.813283	0	0	64.0741	1.86236	others	9.9015
Akap9	11	1.27541	0.694157	1.56453e+06	0.823678	1.11483e-48	3.60462e-47	97.546	60.3192	others	9.90083
Rps15	9	3.30564	0.655261	3618716	0.722957	6.59737e-57	2.66845e-55	100	93.6445	others	9.89551
Tacstd2	1	1.35628	0.590911	18710778	0.695098	4.27754e-244	3.09789e-242	89.4873	49.1985	others	9.89457
Brd4	8	1.27477	0.645883	4.49159e+06	0.750903	4.09278e-88	1.33542e-86	80.9434	66.8527	others	9.89346
Atxn7l3b	11	1.21488	0.692004	1.61593e+06	0.850743	6.77157e-57	2.8802e-55	97.546	60.139	others	9.8925
Serpinb1a	3	0.664334	0.601479	13837516	0.793036	0	0	65.4913	8.75471	others	9.89006
Rps3a1	9	3.40336	0.658539	3.32007e+06	0.663293	2.44979e-31	5.12852e-30	100	92.1589	others	9.8883
P4hb	12	1.67056	0.77628	337950	0.796903	4.28743e-10	1.12773e-08	91.6667	70.2886	others	9.88256
Ppp4r1	8	1.02685	0.645797	4421533	0.739191	2.10549e-87	6.81804e-86	72.8302	50.3456	others	9.88199
Wars	7	0.846727	0.642161	4803556	0.788886	5.07983e-170	6.40566e-168	75.9259	28.5917	others	9.87956
Slc4a7	11	1.35529	0.695149	1484560	0.781578	1.91137e-37	4.06488e-36	98.1595	59.2895	others	9.87851
Tmem64	11	0.932756	0.690143	1.63807e+06	0.862398	4.05424e-78	2.60212e-76	92.638	34.0513	others	9.87528
Rpsa	10	3.38007	0.691842	1564616	0.731031	4.65341e-27	1.13876e-25	98.913	93.2084	others	9.86784
Hes1	9	1.98894	0.655872	3.4193e+06	0.683117	1.90394e-39	5.09549e-38	93.1818	75.7911	others	9.86756
Col4a6	6	0.779118	0.641842	4734781	0.670864	2.70705e-96	1.01276e-94	45.9588	18.2387	others	9.8654
Vdac2	3	1.13193	0.599655	13845151	0.793474	0	0	92.4855	57.7037	others	9.86039
Cox6c	11	2.18714	0.693712	1487805	0.783287	9.96167e-36	1.92907e-34	99.3865	81.9188	others	9.8596
Tyms	10	0.728581	0.681782	1.90779e+06	0.891369	5.02749e-256	8.29033e-254	83.1522	9.43088	others	9.85957
Eea1	8	1.19109	0.644811	4304301	0.719593	7.93387e-70	1.87517e-68	73.5849	59.9681	others	9.84957
Plscr1	11	1.42144	0.693112	1.47721e+06	0.777708	3.46282e-36	6.85435e-35	98.773	60.9543	others	9.84611
Tmem160	12	1.16655	0.767742	370454	0.873549	1.53204e-16	9.19951e-15	94.4444	50.8234	others	9.84436
mt-Co1	3	4.33324	0.599573	13322036	0.763494	1.65326e-269	8.90474e-268	100	98.0964	others	9.83596
Notch2	8	0.925755	0.642826	4378143	0.731938	2.89784e-91	9.87617e-90	66.9811	39.9256	others	9.83018
Cdc42ep5	3	0.921635	0.597597	1.39078e+07	0.797065	0	0	88.9595	37.9239	others	9.82926
Tubb4b	9	1.78762	0.648617	3774951	0.75417	4.37144e-74	2.33111e-72	96.8182	78.0063	others	9.82259
Anln	10	0.709736	0.678285	1.9184e+06	0.896327	0	0	82.6087	5.54505	others	9.81275
2410006H16Rik	12	1.59295	0.770872	337458	0.79574	4.85146e-10	1.26061e-08	97.2222	69.6774	others	9.81258
Saraf	7	1.08086	0.637785	4.78645e+06	0.786077	3.49767e-123	2.73648e-121	82.963	53.5562	others	9.80996
Dnajc3	5	1.2754	0.624962	6561040	0.740202	3.8372e-121	2.90665e-119	82.9814	61.2115	others	9.80981
Clip1	8	1.18941	0.643566	4140070	0.692137	1.6018e-54	2.86865e-53	70	57.7352	others	9.80552
Dach2	5	0.696431	0.622796	6855263	0.773395	0	0	62.6087	9.59949	others	9.80313
Krt7	3	1.02831	0.598632	1.29343e+07	0.741274	5.61234e-294	3.73639e-292	80.4046	31.39	others	9.80284
Atp5j	11	1.75707	0.687359	1.5555e+06	0.818927	4.63053e-45	1.32177e-43	99.3865	77.3191	others	9.79989
Rpl41	10	3.99094	0.683482	1.68286e+06	0.786279	1.23397e-40	5.19698e-39	100	95.4264	others	9.79841
Tram1	7	0.965788	0.636819	4802313	0.788681	6.62168e-139	6.45222e-137	80	41.646	others	9.79721
Trim29	9	0.795684	0.641614	4238408	0.84676	3.77595e-243	9.87135e-241	84.0909	21.0883	others	9.79084
Copz2	5	0.792424	0.621433	6951113	0.784209	1.91823e-240	5.07669e-238	72.1739	27.3635	others	9.79031
Npm1	10	2.39704	0.684562	1598649	0.746932	9.847e-31	3.00698e-29	97.8261	86.6317	others	9.77874
Chd7	8	0.985124	0.639893	4287637	0.716807	1.57173e-76	4.21166e-75	66.7925	43.8951	others	9.77196
Atoh1	11	0.685218	0.683074	1.6235e+06	0.854724	0	0	71.1656	0.257444	others	9.76803
Ly6d	3	1.29656	0.601451	11259294	0.645277	1.99038e-107	2.08644e-106	63.4104	34.652	others	9.76559
Bex3	7	1.11838	0.63649	4.60591e+06	0.756427	5.04943e-99	2.56504e-97	80.7407	54.2036	others	9.76557
Gm49890	9	1.25915	0.645399	3.72299e+06	0.743789	6.18173e-77	3.38055e-75	90.6818	48.6375	others	9.7649
Cxcl16	3	1.14282	0.595232	13093762	0.750411	3.355e-266	1.75846e-264	90.8092	49.9603	others	9.75446
Phactr2	9	0.822331	0.640773	4072683	0.813651	1.07243e-177	1.63047e-175	79.5455	25.4923	others	9.75245
Jund	3	2.58012	0.596429	1.26119e+07	0.722796	2.06239e-193	5.67541e-192	98.9595	89.9762	others	9.75171
Rps20	1	3.48368	0.584007	1.76109e+07	0.654237	1.82744e-143	5.93559e-142	99.8378	92.1342	others	9.74359
Daam1	8	1.10689	0.637978	4289790	0.717167	2.34936e-70	5.60214e-69	70.7547	54.6341	others	9.74304
Rpl7	9	3.0933	0.649468	3273106	0.65391	4.79752e-28	8.93523e-27	99.7727	89.0207	others	9.74283
Rpl35	1	2.37501	0.581906	18538750	0.688707	5.45585e-214	3.1272e-212	98.9293	85.2416	others	9.73841
Chp1	9	1.14669	0.640611	3966699	0.792478	1.27208e-104	9.70445e-103	90.6818	55.8896	others	9.73309
Galnt10	11	0.793756	0.677966	1706094	0.898209	2.18187e-137	3.07716e-135	90.7975	19.1882	others	9.72863
Csrp1	2	1.54955	0.581926	18208408	0.709356	3.00487e-253	3.0674e-251	88.0098	74.3154	others	9.72829
Klk1b11	11	0.68198	0.679714	1628971	0.857606	0	0	71.7791	0.394748	others	9.72226
Rbm25	8	1.56879	0.634045	4562339	0.762731	5.04556e-94	1.80872e-92	86.4151	78.7702	others	9.72203
Gata2	6	0.727027	0.630295	4.96783e+06	0.703885	4.21123e-165	4.62955e-163	49.4453	13.6165	others	9.7182
Nans	3	0.829804	0.590183	1.41394e+07	0.810336	0	0	85.1445	31.6379	others	9.71705
Wwc1	8	1.13375	0.637701	4131176	0.69065	7.44493e-55	1.34909e-53	68.4906	54.1113	others	9.71478
Lrrfip2	1	1.19113	0.577775	1.99333e+07	0.740515	0	0	89.9091	56.2858	others	9.71119
Cpm	11	1.03596	0.683581	1.47441e+06	0.776235	1.93185e-44	5.39934e-43	87.1166	36.5228	others	9.70942
Ralgapa2	8	1.06569	0.637612	4104067	0.686118	8.50475e-55	1.53983e-53	64.3396	48.0595	others	9.70922
Shisa5	3	0.83726	0.588646	1.42915e+07	0.819052	0	0	86.8786	35.3857	others	9.69805
Piezo2	5	0.866155	0.618761	6.40145e+06	0.722197	1.94429e-164	2.62136e-162	65.3416	23.1405	others	9.69724
Pkm	3	1.5779	0.592512	12801190	0.733644	3.92988e-215	1.3788e-213	96.474	73.0418	others	9.69648
Cldn8	7	0.692006	0.627968	5033340	0.826623	0	0	72.037	10.9347	others	9.69055
Uqcr10	11	1.87444	0.681311	1491462	0.785212	2.7848e-36	5.54297e-35	99.3865	79.516	others	9.68502
Pop5	12	0.952239	0.751986	389768	0.91909	6.917e-26	9.44323e-24	97.2222	31.6384	others	9.68054
Snrpf	10	1.57972	0.673786	1.72512e+06	0.80602	7.06863e-47	3.41284e-45	95.6522	74.7507	others	9.67611
Pomp	3	1.32593	0.589173	13514984	0.774552	3.50372e-300	2.40735e-298	95.4335	66.052	others	9.67382
Map1lc3b	12	1.74896	0.755588	361827	0.853205	1.69584e-13	7.08648e-12	97.2222	77.6146	others	9.67072
Atp13a3	8	1.22368	0.633648	4244164	0.709539	3.53367e-63	7.59792e-62	73.3962	62.0237	others	9.67013
Upk3bl	9	0.646034	0.636978	3916372	0.782423	0	0	57.5	1.47679	others	9.66975
B2m	1	2.36885	0.579843	17254999	0.641016	1.1193e-120	2.94773e-119	98.6048	79.4138	others	9.66229
Cst3	7	1.85796	0.630828	4.45389e+06	0.73146	1.44243e-74	4.7866e-73	90.3704	79.9131	others	9.65754
Krt19	5	2.18948	0.621379	5.57951e+06	0.629468	1.06455e-35	1.26361e-34	90.4348	67.3508	others	9.65288
Rpl27	2	2.84257	0.578751	17474312	0.680757	2.11408e-187	1.23151e-185	99.0241	87.4036	others	9.65139
Tceal9	12	1.82697	0.755757	350022	0.825368	1.07067e-11	3.58064e-10	100	76.3582	others	9.6478
Pabpc1	7	2.142	0.627548	4741498	0.778694	1.31501e-106	7.66031e-105	93.1481	88.409	others	9.64659
Cenpf	10	0.693976	0.669713	1792502	0.837505	0	0	70.1087	3.20667	others	9.64327
Eml4	8	1.27634	0.631583	4232408	0.707574	1.57706e-61	3.26013e-60	76.4151	63.9819	others	9.63687
Plpp3	9	0.759966	0.636754	3.72482e+06	0.744155	5.04238e-147	5.9392e-145	60.9091	16.6403	others	9.63443
Tnfaip8	11	1.60723	0.680596	1404051	0.739192	1.04449e-26	1.26859e-25	95.7055	66.6781	others	9.63375
Crebbp	8	1.26405	0.629722	4.40487e+06	0.736405	2.6788e-78	7.41932e-77	79.434	67.5173	others	9.63363
Ncl	2	2.08209	0.575918	1.83663e+07	0.715505	1.51103e-265	1.76043e-263	93.726	88.1413	others	9.63282
Parm1	9	0.855016	0.634069	3933539	0.785853	4.91514e-135	5.19043e-133	76.8182	29.782	others	9.62836
AA986860	9	0.85248	0.63271	4.05522e+06	0.810163	2.67959e-160	3.59015e-158	81.1364	29.0876	others	9.62701
Rbm3	10	1.62196	0.671009	1697138	0.792948	4.31771e-43	1.92831e-41	93.4783	74.9656	others	9.62526
Itpr1	8	1.12074	0.631498	4158744	0.695258	9.11279e-58	1.76628e-56	69.8113	53.1898	others	9.62449
Srrm2	6	1.93359	0.621513	5.28512e+06	0.748841	1.30562e-98	5.14497e-97	90.1743	90.1386	others	9.62127
Ahr	8	1.40208	0.631348	4.13012e+06	0.690472	3.25488e-52	5.58646e-51	76.9811	63.3351	others	9.61783
Gsta4	3	0.940271	0.584676	1.36394e+07	0.781684	0	0	82.948	29.4368	others	9.60534
Smim14	12	1.47703	0.752863	344500	0.812346	2.82515e-11	8.90676e-10	94.4444	62.6995	others	9.59888
Usp24	8	0.98715	0.628224	4300370	0.718935	6.6104e-76	1.74731e-74	68.3019	46.6773	others	9.59563
Creld2	12	0.928632	0.747939	369660	0.871674	7.76485e-24	8.76079e-22	88.8889	25.3396	others	9.58883
Ormdl3	7	0.785106	0.622198	4.90389e+06	0.805363	2.16817e-196	3.49467e-194	74.8148	27.0131	others	9.58529
Trps1	8	1.14238	0.629929	4.05127e+06	0.677291	1.18624e-47	1.85075e-46	66.2264	54.3062	others	9.58409
Dnajc10	3	1.16069	0.586895	1.23554e+07	0.708095	1.70017e-199	5.02017e-198	80.3468	40.4323	others	9.58377
Rps2	10	3.41639	0.671005	1.59263e+06	0.744121	5.07437e-30	1.49628e-28	97.8261	92.641	others	9.58255
Map3k5	8	0.963042	0.628675	4.1537e+06	0.694415	3.65427e-64	7.94489e-63	63.2075	40.7762	others	9.5807
Serf2	7	2.20202	0.623733	4.67708e+06	0.768114	7.10114e-99	3.59026e-97	94.4444	86.795	others	9.57941
Ankrd28	8	0.997607	0.628239	4.15557e+06	0.694728	3.34786e-61	6.88093e-60	64.9057	45.4634	others	9.57434
Atp8b1	11	1.0304	0.671132	1.56658e+06	0.824758	2.4019e-55	9.82626e-54	93.865	43.7398	others	9.57329
Kitl	2	1.15323	0.573144	17885832	0.696789	1.0957e-236	1.00809e-234	75.5315	54.8452	others	9.57123
Ccnb1ip1	4	0.716536	0.61476	5764220	0.649558	2.76554e-119	1.54388e-117	38.8337	12.6612	others	9.57008
Polr2f	11	1.22956	0.669803	1.59402e+06	0.839204	3.94107e-53	1.49796e-51	98.1595	60.9457	others	9.56597
Eif4a1	2	1.99925	0.570483	1.90369e+07	0.741633	0	0	94.0397	86.543	others	9.56238
Mien1	11	1.10281	0.669663	1585651	0.8348	5.88785e-56	2.46519e-54	96.9325	48.7428	others	9.56045
Iqgap2	12	1.08653	0.747367	358928	0.84637	1.51672e-16	9.16164e-15	91.6667	37.5297	others	9.55948
Oasl1	3	0.676779	0.584668	12562499	0.719964	0	0	52.948	10.0337	others	9.55712
Prpf4b	4	1.24732	0.612259	5.99774e+06	0.675873	1.24943e-64	2.39785e-63	67.6179	68.0472	others	9.55546
Edem2	12	0.882804	0.746193	361438	0.852286	7.28777e-24	8.31e-22	80.5556	21.893	others	9.54966
Rbm6	8	1.03433	0.624744	4347429	0.726803	5.50678e-78	1.50958e-76	70.7547	51.8341	others	9.54927
Tnfaip8	8	1.5357	0.627843	4001882	0.669034	4.90146e-41	6.625e-40	76.0377	66.6578	others	9.54464
Arhgef12	8	1.20196	0.624506	4338038	0.725233	3.50571e-72	8.72845e-71	75.8491	63.7604	others	9.54428
Rhpn2	11	0.95944	0.669162	1.55804e+06	0.820264	7.47302e-68	4.0251e-66	90.184	28.8853	others	9.54153
mt-Co2	11	4.53896	0.66912	1552005	0.817086	4.40148e-44	1.21278e-42	100	98.3352	others	9.53834
Rps18	9	3.63102	0.636706	3181198	0.635548	4.21831e-22	6.25366e-21	100	92.5281	others	9.53325
Ccnb1ip1	6	0.729432	0.618764	4.87512e+06	0.690749	9.81211e-154	9.02756e-152	47.2266	12.5972	others	9.52876
Krt6a	3	0.891993	0.584441	12042682	0.690173	8.66078e-226	3.24016e-224	59.0751	22.3676	others	9.52871
Cdk17	8	0.951257	0.624394	4.23702e+06	0.708345	4.44012e-72	1.09911e-70	65.0943	42.3002	others	9.52786
Myo5b	3	0.835281	0.580118	1.35307e+07	0.775451	0	0	79.3642	27.8703	others	9.52581
Hdlbp	6	1.65719	0.617491	4.99788e+06	0.708143	5.44073e-70	1.2421e-68	80.8241	80.6258	others	9.5245
Gm10076	1	1.53323	0.568192	1.89679e+07	0.704652	1.37126e-253	1.06893e-251	94.9708	72.1777	others	9.52191
Hoxb13	7	0.930767	0.619281	4736654	0.777898	7.35889e-136	6.74156e-134	79.2593	37.3448	others	9.51888
Tmem64	12	0.992516	0.742646	368347	0.868579	2.43347e-19	1.99871e-17	91.6667	34.6859	others	9.51833
Sh3d19	8	1.15245	0.625111	4095551	0.684694	8.92099e-51	1.48363e-49	68.1132	56.8581	others	9.51758
Fryl	11	1.10964	0.667037	1558663	0.820591	3.73004e-50	1.27937e-48	96.9325	52.0467	others	9.5115
Trim25	9	0.858742	0.625612	3.99721e+06	0.798574	2.31213e-142	2.69375e-140	80.6818	31.3819	others	9.51
Ppp6r3	8	1.00132	0.621284	4424280	0.739651	1.96779e-87	6.38176e-86	72.6415	50.8152	others	9.50727
Ermp1	9	0.812435	0.62439	4.08864e+06	0.81684	1.88362e-174	2.82372e-172	80	27.1273	others	9.50554
Rps21	9	3.65156	0.63287	3.32399e+06	0.664076	1.27541e-31	2.70702e-30	100	92.5457	others	9.5036
Gls	8	1.36772	0.622917	4.22323e+06	0.706038	1.60298e-59	3.18767e-58	78.8679	70.0071	others	9.50329
Lypd3	9	0.767311	0.624198	4.08648e+06	0.816408	4.96986e-218	1.08713e-215	77.2727	19.1192	others	9.50229
Hsp90b1	6	1.78829	0.617148	4850008	0.68719	4.7215e-57	8.1559e-56	83.2013	79.0344	others	9.50068
Gm16685	8	0.942594	0.628447	3633800	0.607498	6.67725e-29	6.49751e-28	40	23.4273	others	9.49318
Wwtr1	8	1.11888	0.623282	4.05453e+06	0.677836	2.34821e-48	3.73708e-47	65.4717	52.9771	others	9.48346
Atp5c1	11	1.4461	0.664945	1555997	0.819188	5.47367e-46	1.60959e-44	99.3865	68.3772	others	9.48054
Nckap5	8	0.826325	0.623771	3984534	0.666134	1.53017e-62	3.26067e-61	49.8113	25.3323	others	9.48002
Sh3bgrl3	11	1.89665	0.671923	1.33665e+06	0.70371	2.28444e-19	1.72496e-18	98.773	77.1132	others	9.47793
Ust	8	0.836425	0.622808	4.05618e+06	0.678112	3.82223e-70	9.09402e-69	52.4528	26.05	others	9.4765
Upk3a	9	0.638057	0.629125	3476827	0.69461	0	0	39.7727	1.06364	others	9.47565
Rps28	1	3.58235	0.569716	1.66288e+07	0.617752	1.94277e-84	3.46771e-83	99.7404	91.5388	others	9.47246
Sumo2	10	1.45552	0.659159	1735924	0.81107	8.85384e-49	4.39351e-47	94.0217	70.8391	others	9.47017
Edem2	7	0.725304	0.614502	4.92625e+06	0.809035	8.75895e-246	1.99751e-243	72.7778	19.6435	others	9.46953
AC149090.1	6	0.856414	0.614403	4.92916e+06	0.698406	2.98825e-89	1.00881e-87	58.7956	31.8552	others	9.46837
Emp1	1	1.04328	0.564094	1.93414e+07	0.718527	0	0	79.6236	38.6879	others	9.46424
Rpl13	1	3.96127	0.568836	1.68057e+07	0.624325	6.87829e-94	1.37418e-92	99.9027	95.7064	others	9.46386
Slc44a1	8	1.07609	0.622204	4010643	0.670499	2.43169e-45	3.59009e-44	63.0189	50.7088	others	9.46028
Usp16	12	1.19387	0.739543	356727	0.841179	1.06254e-13	4.57381e-12	94.4444	54.6265	others	9.45486
Rac1	9	1.6884	0.623659	3.83338e+06	0.765844	5.06943e-81	2.94508e-79	97.7273	76.6174	others	9.4542
Raph1	8	1.12271	0.619975	4171325	0.697362	4.37728e-59	8.64846e-58	69.0566	52.9506	others	9.45074
Rps10	9	3.56256	0.630409	3.22984e+06	0.645266	3.8292e-25	6.41302e-24	100	92.6776	others	9.44853
Akr1a1	3	1.26907	0.575599	13405032	0.76825	1.19823e-288	7.51065e-287	94.5087	63.4345	others	9.44624
Azin1	12	1.68167	0.74545	318540	0.751132	1.44295e-07	2.30668e-06	88.8889	73.6248	others	9.44597
Lrch1	8	0.981836	0.619774	4.13913e+06	0.69198	3.82592e-60	7.71554e-59	64.1509	44.4533	others	9.44288
Comt	7	1.08247	0.614423	4726551	0.776239	6.19935e-113	4.02714e-111	82.037	56.6868	others	9.44288
Gltp	9	0.764362	0.618733	4.23552e+06	0.846182	5.7186e-214	1.2259e-211	82.5	25.7736	others	9.44126
Ly6d	1	1.20146	0.565884	1.75419e+07	0.651673	2.81184e-179	1.23519e-177	61.7781	30.7763	others	9.439
Rhou	11	1.12768	0.662093	1550960	0.816536	1.35237e-49	4.55115e-48	95.092	50.2875	others	9.43773
Adgrl2	8	1.08676	0.620931	3.95088e+06	0.660507	1.79949e-40	2.38563e-39	61.5094	50.4785	others	9.4316
Cd2ap	3	1.65047	0.576332	12779725	0.732414	1.25665e-211	4.21576e-210	97.4566	77.9695	others	9.43074
Eef1a1	9	3.76346	0.622803	3.75773e+06	0.750729	1.81773e-71	9.27776e-70	100	96.8882	others	9.42881
Crabp1	5	0.600157	0.598055	7030095	0.793119	0	0	58.882	0.372355	others	9.42877
Baz1a	1	1.35662	0.561926	19372662	0.719687	2.49032e-295	2.61691e-293	92.6995	64.621	others	9.42876
Tmed2	7	1.33797	0.612995	4.75027e+06	0.780134	2.47054e-110	1.53067e-108	86.1111	69.6967	others	9.424
Clip1	9	1.17252	0.620923	3.88396e+06	0.775947	9.2375e-93	6.22718e-91	90.6818	57.0323	others	9.42087
Dach2	11	0.766235	0.659265	1.60652e+06	0.845788	7.27065e-147	1.11329e-144	80.3681	12.2715	others	9.42062
Rps23	9	3.60654	0.627686	3.29176e+06	0.657636	2.57699e-29	4.99937e-28	100	92.6864	others	9.41963
P4hb	5	1.45647	0.600758	6.42382e+06	0.724721	1.66344e-103	9.1905e-102	84.8447	69.2943	others	9.41719
Plekha5	8	0.941339	0.618665	4.0713e+06	0.680639	6.96932e-55	1.26611e-53	60.566	42.1053	others	9.41576
Tmsb4x	11	3.69641	0.667464	1.33587e+06	0.703299	4.28053e-19	3.18286e-18	99.3865	94.1732	others	9.41465
Cast	1	1.51588	0.561504	19119523	0.710283	4.20623e-268	3.74145e-266	95.8469	70.2542	others	9.41429
[truncated: 255,682+ more rows]

## Sheet: Supplementary Table 3
	Gene set enrichment analysis for single cell RNA clusters (GEMM)						Gene set enrichment analysis for single cell RNA clusters (human)
[truncated: 122 more rows]

[truncated: 3 more sheets: Supplementary Table 4, Supplementary Table 5, Supplementary Table 6]
