# Supplementary material for: ERG-driven prostate cancer initiation is cell-context dependent and requires KMT2A and DOT1L
Source: Nat Genet. 2025 Aug 26;57(9):2177–91. doi: 10.1038/s41588-025-02289-w (PMC12425824; doi:10.1038/s41588-025-02289-w)
Supplement: Supplementary file 5 — Statistical source data. [file 41588_2025_2289_MOESM5_ESM.xlsx]

## Sheet: Sheet
Fig. 1B. The percentage of ERG+ cells (%)
	EP origin	Lum	Bas
		3.81	44.7
		33.1	48.9
		24.7	55.7
		5.96	41.8
		0.26	31.7
		0.57	49
Fig. 1F. # of injection sites with the indicated features
			PCa	Not PCa	No ERG+ lesion
	EP; Ad-	K8-Cre	0	2	11
		K5-Cre	6	6	1
Fig. 1H. The percentage of Sp-bas cells (%) in YFP+ population from Y;Nkx3-1-CreERT2 mice
	36.2
	37.8
	29.6
	39.5
Fig. 1M. The percentage of ERG+ cells (%)
	EP;CreERT2	K8			Nkx3-1
	post Tam	1w	1m	3m	1w	1m	3m
		1.14	0.88	1.7	3.01	13.4	21.8
		0.68	0.79	1.68	4.83	17.6	17.4
		0.39		3.21	7.02	34.1	15.8
				0.11	4.54	10.6	16.9
					8.93	13.4	21.2
					6.23	13.1	23
					4.88	20.8
					3.09	19.7
Fig. 1P. PCa-free survival statas (0= no PCa; 1 = w. PCa)
	Start date	End date	Nkx3-1-CreERT2; EP	Nkx3-1-CreERT2; P	K8-CreERT2; EP
	11-May-2021	6-Jul-2021	0
	17-May-2021	14-Jul-2021		0
	21-Jun-2021	20-Jul-2021	0
	21-Jun-2021	20-Jul-2021	0
	28-Jun-2021	24-Aug-2021		0
	2-Jun-2021	1-Sep-2021	0
	2-Jun-2021	1-Sep-2021	1
	9-Jun-2021	14-Sep-2021	1
	9-Jun-2021	14-Sep-2021	0
	19-Apr-2021	21-Oct-2021	1
	19-Apr-2021	21-Oct-2021	1
	30-Aug-2021	22-Oct-2021		0
	2-Jun-2021	1-Dec-2021	0
	2-Jun-2021	1-Dec-2021	1
	9-Jun-2021	16-Dec-2021	1
	8-Sep-2021	16-Dec-2021	0
	8-Sep-2021	16-Dec-2021	0
	8-Sep-2021	16-Dec-2021		0
	8-Sep-2021	16-Dec-2021		0
	15-Nov-2021	23-Feb-2022	0
	15-Nov-2021	23-Feb-2022	0
	8-Sep-2021	23-Mar-2022		0
	8-Sep-2021	23-Mar-2022		0
	8-Sep-2021	23-Mar-2022		0
	14-Jul-2021	11-Apr-2022	1
	14-Jul-2021	11-Apr-2022	1
	27-Jul-2021	18-Apr-2022	1
	27-Jul-2021	18-Apr-2022	1
	9-Aug-2021	3-May-2022		0
	9-Aug-2021	3-May-2022		0
	2-Nov-2021	23-Feb-2022		0
	2-Nov-2021	23-Feb-2022		0
	12-Apr-2022	11-May-2022			0
	16-May-2022	21-Jun-2022			0
	6-Apr-2022	6-Jul-2022			0
	6-Apr-2022	6-Jul-2022			0
	15-Jun-2022	14-Sep-2022			0
	15-Jun-2022	14-Sep-2022			0
	28-Mar-2022	21-Sep-2022			0
	16-May-2022	8-Nov-2022			0
	16-May-2022	8-Nov-2022			0
	15-Jun-2022	10-Nov-2022			0
	6-Jul-2022	3-Jan-2023			0
	6-Jul-2022	3-Jan-2023			0
	19-Apr-2022	17-Jan-2023			0
	19-Apr-2022	17-Jan-2023			0
	6-Jul-2022	3-Jan-2023			0
	6-Jul-2022	6-Apr-2023			0
	6-Jul-2022	3-Jul-2023			0
	6-Jul-2022	3-Jul-2023			0
	6-Jul-2022	3-Jan-2023			0
