# Supplementary material for: ERG-driven prostate cancer initiation is cell-context dependent and requires KMT2A and DOT1L
Source: Nat Genet. 2025 Aug 26;57(9):2177–91. doi: 10.1038/s41588-025-02289-w (PMC12425824; doi:10.1038/s41588-025-02289-w)
Supplement: Supplementary file 6 — Statistical source data. [file 41588_2025_2289_MOESM6_ESM.xlsx]

## Sheet: Sheet
Fig. 2B. The percentage of Bas/IM cells (%) of Nkx3-1-CreERT2;EP mice
	Post tam	1wk	1mo
		13.7	27
		12.8	29.3
		10	34.1
		5.7	47.5
		8.6	29.4
		6.3	36.6
		11.4	27.3
		14.2	38.7
Fig. 2C. The percentage of luminal cells (%) of K8-CreERT2;EP mice
	Post tam	1wk	1mo	3mo	6mo	9mo
		91.6	80	88.3	88.5	85.1
		90.7	82.9	85.9	80.6	81.1
		85.9		88.6	87.7
				85.4	84.8
					74.1
					65.5
Fig. 2D. The percentage of Ki67+ cells (%) in ERG+ lum vs IM populations
	Lum	IM
	20.2	43.66
	17.5	27.79
	33.3	65.84
	21.5	51.18
	30.1	71.41
	42.9	62.89
Fig. 2E. The percentage of Ki67+ cells (%) in ERG+ lum vs IM populations of Nkx3-1-CreERT2;EP mice
		Luminal		IM
	Post Tam	1wk	1mo	1wk	1mo
		4.56	4.26	11.01	16.17
		3.82	8.85	2.17	61.56
		2.84	23.7	2.55	74.25
		1.49	5.94	3.02	45.31
		0.52	10.9	2.31	58.38
		0.87	3.66	3.37	22.72
Fig. 2I. The percentage of IM cells (%)
	YC	PYC	EPC
	15.3	19.7	41.7
	21.8	49.7	48.2
	13.3	41	28.3
		42.8	61.2
		31.9	70.4
			54.9
			53.4
			28.8
			62.7
			51.6
			28.8
Fig. 2J. The percentage of Ki67+ cells (%)
	EPC-Lum	EPC-IM
	4.49	18.8
	2.47	12.34
	13.3	34.36
	7.37	40.5
	7.94	27.25
	4.88	32.22
	2.43	20.5
