# Supplementary material for: ERG-driven prostate cancer initiation is cell-context dependent and requires KMT2A and DOT1L
Source: Nat Genet. 2025 Aug 26;57(9):2177–91. doi: 10.1038/s41588-025-02289-w (PMC12425824; doi:10.1038/s41588-025-02289-w)
Supplement: Supplementary file 7 — Statistical source data. [file 41588_2025_2289_MOESM7_ESM.xlsx]

## Sheet: Sheet
Fig. 3A. Normalized lineage % in EdU+ cells (ERG+)
	Pulse_Lun	Chase_Lum	Pulse_IM	Chase_IM
	0.67	1.01	1.45	1
	0.58	0.99	1.47	1.02
	0.69	1	1.26	0.97
	0.74	1.1	1.2	0.71
	0.76		1.14
Fig. 3C. Cell type composition of EdU+ doublets
		DP–	DP+
	Symmetric	209	19
	Asymmetric	0	78
	Cell type composition of assymetric doublets from above
	Lum+IM	61
	Bas+IM	17
	Lum+Bas	0
Fig. 3F. Luminal fraction in EdU-labeled populations in organoids
	Days post release	EP			P
	0	2.06	0.081	1.25	3.03	3.57	7.27
	2		0.16	2.49		5.27	25.6
	5		2.35	4.59		16	36.5
Fig. 3H. Luminal fraction of sorted reporter organoid cells
		Basal origin						Luminal origin
	Days elapsed	EP;sgNT			EP;sgERG			EP;sgNT			EP;sgERG
	0	3.81	0	0.057	1.25	0	0.051	98.6	92.1	92.1	98.3	100
	4	1.1	2.2	5.91	0.16	0.34	0.64	56.5	21.7	20.9	29.7	18.4	17.8
	8	12.4	17.3	12.6	1.68	2.7	1.65	69.2	36.7	11.3	44.2	22.5	9.4
	12	17.2	19	14.9	3.02	4.5	2.27	63.5	40.7	29.7	49.8	21.8	31.5
