# Supplementary material for: ERG-driven prostate cancer initiation is cell-context dependent and requires KMT2A and DOT1L
Source: Nat Genet. 2025 Aug 26;57(9):2177–91. doi: 10.1038/s41588-025-02289-w (PMC12425824; doi:10.1038/s41588-025-02289-w)
Supplement: Supplementary file 8 — Statistical source data. [file 41588_2025_2289_MOESM8_ESM.xlsx]

## Sheet: Sheet
Fig. 5B. Expression of basal/intermediate and luminal signatures in bulk RNA-seq data of primary human PCa											Fig. 5C. Progression-free survival
	AR_Hieronymus					Tumor-IM#10					Taylor 2010				Taylor 2010				Taylor 2010				Taylor 2010				Taylor 2010				Taylor 2010				TCGA				TCGA				TCGA				TCGA
	DN	P	E	EP		DN	P	E	EP		ERG+				ERG-				ERG+				ERG-				ERG+				ERG-				ERG+				ERG-				ERG+				ERG-
	-1.3175	9.3577	3.8133	-1.6854		-17.3587	-18.6995	-21.1002	-23.2933		Lum_Mut #11				Lum_Mut #11				AR_Hieronymus				AR_Hieronymus				AR_Nelson				AR_Nelson				Lum_Mut #11				Lum_Mut #11				AR_Hieronymus				AR_Hieronymus
	-9.0568	-16.0765	-7.0401	-22.0104		19.1617	17.271	-21.0649	19.4368		Disease Free (Months)	Upper Quartile	Lower Quartile		Disease Free (Months)	Upper Quartile	Lower Quartile		Disease Free (Months)	Upper Quartile	Lower Quartile		Disease Free (Months)	Upper Quartile	Lower Quartile		Disease Free (Months)	Upper Quartile	Lower Quartile		Disease Free (Months)	Upper Quartile	Lower Quartile		Disease Free (Months)	Upper Quartile	Lower Quartile		Disease Free (Months)	Upper Quartile	Lower Quartile		Disease Free (Months)	Upper Quartile	Lower Quartile		Disease Free (Months)	Upper Quartile	Lower Quartile
	1.9163	5.7571	-0.1455	2.1087		2.8865	9.4432	-1.7878	12.6874		56.84	0			1.61	1			104.05	0			51.65	0			56.84	0			1.61	1
	8.514	8.3469	5.566	5.0846		1.6782	-19.7326	-29.0125	-10.9046		46.42	0			8.18	0			28.06	0			8.18	0			46.42	0			8.18	0			74.9252	0			62.1034	0			16.8327	0			15.0574	0
	7.6032	-15.6425	-14.3346	-5.501		-30.4721	17.9321	-10.8265	59.4178		76.45	0			64.76	1			128.43	0			98.6	0			76.45	0			51.65	0			45.3036	0			23.3422	0			86.136	0			28.5367	0
	-5.8367	-11.4209	5.7848	-3.9532		-1.1632	5.859	-6.2147	12.2647		74.12	0			116.83	0			76.45	0			1.61	1			22.7	0			64.76	1			119.374	0			25.1833	0			13.3149	0			30.4106	1
	7.0684	20.9257	5.8068	0.004		-18.9516	-38.6893	-12.1097	40.7497		104.05	0			26.68	0			46.42	0			26.68	0			74.12	0			116.83	0			2.03833	0			64.0431	0			1.61094	0			30.312	0
	8.1044	0.6192	3.5566	-6.3029		-42.217	2.7734	-4.8276	20.8973		43.83	0							49.02	0			116.83	0			104.05	0			26.68	0			22.8819	0			30.838	0			64.602	0			35.8352	0
	15.9997	1.6838	0.5533	10.9607		-14.9116	15.0083	43.8226	-19.2437		55.39	1			30.19	0							64.76	1			43.83	0							62.1034	0			13.1505	0			22.8819	0			84.558	0
	9.2054	-4.0972	2.1673	-6.2402		4.5316	27.1838	-20.8287	3.8065		60.85	0			98.6	0			56.84	0			39.66	0			55.39	1			5.78	0			13.3149	0			40.0434	0			60.2295	0			25.3477	0
	4.8508	-35.5888	2.9013	8.197		29.5993	-8.4861	-18.9532	-11.878		18.96	0			10.81	0			18.96	0			9.86	1			60.85	0			30.19	0			39.3859	0			2.99175	0			26.0381	0			93.6976	0
	8.7739	-8.627	2.5908	9.2295		-11.903	32.5996	-2.7593	-12.9687		92.98	1			24.28	0			92.98	1			32.69	0			128.43	0			98.6	0			23.2765	1			67.5938	0			3.7479	0			41.3913	0
	-4.0525	0.8918	7.4264	6.9226		50.1225	1.9928	-40.5076	-11.567		41.76	0			58.97	0			50.89	0			68.04	1			50.89	0			10.81	0			24.5258	0			64.0103	0			25.1504	0			60.098	0
	2.6006	-24.3664	-0.8021	-5.1159		-9.5109	33.306	-33.0648	5.3955		56.94	0			13.86	0			41.76	0			30.19	0			18.96	0			85.32	0			55.7583	0			31.9558	0			62.1034	0			27.123	0
	6.7519	-13.5582	-6.6031	2.7626		-31.5906	6.7949	-6.5542	-14.101		102.54	0			9.86	1			100.21	0			45.54	0			92.98	1			24.28	0			67.3308	0			28.5367	0			31.4298	0			1.01917	0
	-0.0724	-2.0239	1.9376	6.4915		-9.7249	30.1895	-10.979	9.4781		13.04	1			45.73	0			55.39	1			85.32	0			77.8	0			58.97	0			30.8709	0			82.9142	0			17.6546	1			36.0325	0
	24.8218	-14.021	9.2256	-29.169		-25.5984	25.1508	-14.1556	54.9663		27.6	1			32.69	0			56.94	0			58.97	0			126.1	0			3.71	1			66.1801	0			44.8433	0			52.9309	0			69.1718	1
	3.2663	1.7341	14.6428	5.1943		-5.6336	4.1336	-31.8507	-23.046						19.02	1			22.7	0			35.06	0			41.76	0			13.86	0			1.97258	0			2.59723	1			38.4982	0			4.27393	0
	10.8613	3.8013	5.9595	-10.2743		4.7247	-37.0791	-22.6258	-22.3492		8.84	0			51.85	0			48.56	0			5.78	0			62.65	0			9.86	1			31.4955	0			12.3615	0			49.7419	0			58.1911	0
	1.8954	-7.0507	9.4844	-5.7497		14.6929	37.7088	-26.6324	-14.5436		26.84	0			3.94	1			12.98		0		78.16	0			100.21	0			35.06	0			67.9225	0			53.72	1			19.5614	0			6.6739	1
	2.3264	-24.455	6.6266	-5.9728		-10.6547	76.8381	-23.4043	2.7533		51.35	0			1.38	1			1.87		0		61.7		0		31.8	1			45.73	0			9.041	0			6.47664	1			40.142	0			69.2705	0
	3.5181	-12.9809	-0.6185	-4.2279		-2.8246	29.2884	-30.9976	-1.299		42.94		0		66.1		0		26.22		0		39.85		0		115.09		0		36.01		0		14.4656	0			13.8081	1			38.6955	0			30.9366	1
	-1.7647	-12.7788	13.1103	-8.24		-4.0006	18.1707	-12.5492	44.6755		61.5		0		47.61		0						36.01		0		38.77		0		104.38		0		1.61094	0			2.33422	0			32.9092	0			24.3943	0
	6.9074		3.4195	-13.3839		9.6919		-17.9343	18.1331		70.18		0		5.72		1		38.77		0		49.35		0		1.87		0		2.92		1		28.9969	0			4.3068	1			68.3499	0			27.8463	0
	18.4271		2.8992	4.485		-14.6416		-2.4462	-27.8738						93.14		0		45.37		0		104.38		0		52.17		0		52.47		0		67.9883	0			27.912	0			4.40543	0			60.2295	0
	11.9383		-2.3722	-3.283		-2.4812		20.1675	14.5556		1.87		0		2.89		1		46.49		0		77.11		0		35.35		1		48.43		0		22.06	0			38.0051	0			115.133	0			4.33968	1
	-0.3678		9.6942	-1.1038		-15.4291		-7.8066	-17.0978		52.17		0		18.83		1		52.17		0		82.86		0		18		1		89.5		0		56.9747	0			30.9695	0			25.6764	0			45.468	0
	4.3681		6.878	5.8924		-39.9401		-18.3842	-19.9469						82.86		0		2.56		1		82.17		0		53.82		1		1.38		1		38.4982	0			49.8077	0			9.99441	0			39.9448	0
	12.8482		11.741	-1.8521		-24.4713		-23.8446	24.1148		35.35		1		104.38		0		4.11		1		18.83		1		45.37		0		82.17		0		2.99175	0			41.8187	0			59.6706	0			36.7558	0
	9.0335		1.8234	1.3403		-21.241		-13.9743	-12.6093		53.82		1		2.92		1		61.37		0		52.47		0		84.31		0		54.54		0		35.4407	0			62.0377	0			67.3308	0			64.5034	0
	14.9991		-23.5536	4.214		-2.4534		35.839	15.1126		45.37		0		52.47		0		53.82		1		47.34		0		49.84		0		47.34		0		20.5806	0			11.5396	1			32.3175	0			38.9256	0
	12.6007		-7.9976	11.5108		-7.411		2.9903	-38.4086		84.31		0						49.84		0		93.14		0						5.95		1		19.5614	0			14.8272	0			37.8078	0			48.131	0
	8.091		4.4404	13.8467		-0.2516		-22.8624	-0.6396		49.84		0		89.5		0		84.31		0		30.03		0		83.85		0		30.03		0		41.6215	0			41.8516	0			58.4542	0			8.97524	0
	16.2866		7.7084	-4.8014		-22.3652		-20.2109	6.1613						1.38		1		83.85		0		48.43		0		2.56		1		20.04		1		23.934	0			35.8352	0			45.731	0			30.3777	0
	10.8633		8.8914	-9.3333		-19.4949		-39.7106	-11.6716		2.56		1		82.17		0		35.35		1		5.95		1		4.11		1		25		0		56.5473	0			48.0324	0			63.287	1			42.9365	0
	17.6464		11.4267	-12.2757		-17.5296		-22.7333	6.3491		4.11		1		54.54		0		30.52		0		89.5		0		30.52		0		64.66		1		141.204	0			6.08213	0			22.5532	0			6.27938	0
	16.7847		7.0179	-4.2882		-10.5308		-17.4264	-18.0463		30.52		0		5.95		1		2.1		1		20.04		1		2.1		1						44.8105	0			19.6601	0			30.838	0			40.668	0
	9.7835		-5.4746	-14.7689		-12.3519		47.3847	6.1819		2.1		1		30.03		0		27.86		1		25		0		27.86		1						33.1394	0			46.9146	0			56.5473	0			88.3388	0
	17.386		-0.7252	-5.8671		-15.7744		-18.3066	28.159		27.86		1		64.66		1		11.79		1						11.79		1						45.4022	0			44.5475	0			14.4656	0			15.9779	0
	-3.2532		2.6238	-9.9284		15.9095		-39.0112	15.1523		11.79		1																						16.8327	0			4.76707	0			24.0326	0			81.0402	0
	10.9583		-16.8632	-0.1862		-25.6774		46.1587	1.9068																										52.9309	0			80.5471	0			1.97258	0			38.3667	0
	12.9579		1.0917	-14.1446		-27.3895		-4.7823	0.2499																										6.21363	0			50.7282	0			22.06	0			21.8957	0
	7.384		-0.8016	-5.348		-29.4333		-4.633	-13.586																										32.6791	0			30.5093	0			24.5586	0			46.783	1
	10.6196		-1.6569	0.2307		-16.6113		-19.951	-11.7264																										64.7007	0			61.676	0			9.27113	0			13.8081	1
	15.1022		5.4103	-4.4726		-30.9513		-22.4847	-14.2892																										14.2355	1			36.2626	0			28.4052	0			3.22188	1
	2.4238		-10.3082	-2.7543		31.5503		24.8625	12.6319																										32.3175	0			17.1615	0			12.9862	0			83.5717	0
	12.676		-3.0659	-1.2059		-18.1103		-0.7645	12.9082																										58.8815	0			69.1718	1			16.7012	0			13.282	0
	0.9947		7.1635	-5.5324		-30.3367		-18.5261	7.9748																										17.6546	1			35.2763	0			22.323	0			6.47664	0
	10.9595		2.6349	-4.2266		-18.9971		-19.6769	-16.1402																										30.838	0			38.9585	0			35.4407	0			10.8163	1
	9.3398		-7.9659	-22.6151		-30.1503		-1.6057	11.3256																										25.3148	0			30.312	0			25.8737	0			19.7587	0
	6.6605		1.2161	-15.0085		-1.481		27.5426	-2.658																										45.731	0			47.6378	0			4.93145	0			58.224	0
	1.9504		-2.8488	-1.3093		14.7794		-19.4757	-5.6148																										5.68761	0			45.8954	0			17.4573	0			2.99175	0
	4.1055		-9.4054	-3.6433		-39.8252		14.1479	-6.5472																										10.1259	0			42.0817	0			21.9614	0			77.1608	0
	-18.6173		0.8465	-3.8659		-30.7081		-1.244	-18.4082																										94.3551	0			60.098	0							10.093	1
	5.2912		11.3284	-19.1588		10.7908		-23.2121	-26.1991																														82.3553	1			72.2622		0		13.019	0
	-6.5952		3.6803	-6.3701		-54.2287		-16.3894	33.8614																										22.7504		0		36.7558	0			47.9008		0		62.1034	0
	-5.9919		9.6495	-4.6286		1.018		-20.9281	4.9484																										33.0079		0		11.6054	1			32.449		0		4.76707	0
	5.3322		-4.0655	-1.1758		7.5314		4.6778	2.4637																										11.3095		1		6.96979	0			13.019		1		40.0434	0
	10.53		-5.2948	-2.9001		-25.3829		5.6256	19.4827																										47.4406		0		24.3943	0			10.5533		0		1.01917	0
	1.8862		-2.5033	-9.5854		29.3018		-22.6504	20.1061																										27.0901		0		84.558	0			25.2819		0		21.797	0
	-7.253		9.192	-20.0601		5.9952		-31.5084	-0.6608																										86.136		0		44.8762	0			6.21363		0		4.8657	0
	1.4228		3.3788	-35.1677		-9.6858		-18.6768	60.2732																										35.4407		0		12.6245	0			45.1392		0		15.8135	0
	-5.2304		8.8127			-22.787		-5.81																											69.5335		0		3.09038	0			43.6927		1		6.64102	0
	2.9093		-0.937			-18.1945		-23.9286																											38.2023		1		2.99175	0			22.7504		1		6.50952	1
	9.5305		-2.6072			-34.8294		-12.0151																											24.3285		1		10.093	1			113.325		0		11.6711	0
	-5.1925		2.0336			8.2032		2.3679																											4.40543		0		37.2489	0			67.9225		0		22.323	1
	1.1549		-12.4998			-16.3692		-38.1001																											25.6764		0		1.01917	0			27.6819		0		14.8272	0
	1.2327		6.2438			-27.0973		-24.4966																											7.06842		1		21.8628	0			45.3036		0		29.3915	1
	-2.6332		2.91			-13.4802		-18.1481																											11.5067		0		23.5723	0			37.0516		0		2.99175	0
	0.7626		5.5318			-20.0232		-39.881																											25.4792		0		7.56156	0			42.805		0		41.8516	0
	-45.7638		10.6289			16.5319		-15.8841																											51.4515		0		38.9256	0			18.1806		0		23.8025	0
	8.9122		-1.0396			-3.8552		-23.5113																											20.5806		1		45.468	0			15.5834		0		44.8433	0
	-0.2531		0.8005			21.5586		2.3549																											25.3148		0		11.9999	0			14.5313		1		35.2763	0
	-8.3503		0.8013			67.8907		-18.9397																											33.5996		1		40.1749	0			44.8105		0		45.5009	1
	3.543		6.4077			5.1676		-17.912																											20.9422		1		28.2737	0			11.3095		1		48.4269	1
	-1.9919		4.5153			-29.9812		3.5623																											17.5231		1		6.47664	0			22.7504		0
	-7.8775		-12.7623			51.9934		-1.9364																											21.1395		0						45.1392		0		14.7615		0
	-12.3442		-2.5216			-11.0749		9.1127																											14.9587		0		4.33968		0		9.041		0		17.4245		0
	10.7317		7.9654			-19.2712		-5.4956																											45.468		0		13.4793		0		63.4842		0		66.6732		0
	-6.4256		4.3239			-11.3447		6.1837																											32.449		0		45.5009		1		38.7941		1		23.8025		0
	7.2702		-12.0522			5.0595		14.3306																											25.7093		0		5.85199		0		41.6215		0		30.9366		0
	-26.779		0.2995			-17.4425		-20.3964																											48.0324		0		35.1119		1		25.4792		0		51.8131		0
	-1.6223		-7.2779			1.4963		13.2302																											63.287		1		93.6976		0		64.7007		0		20.6463		0
	-0.5724		3.1936			-27.1929		-24.3394																											15.5834		0		14.0382		0		25.7093		0		4.33968		0
	4.9508		-4.4977			-25.5033		7.1874																											75.9115		0		21.5998		0		22.3559		0		37.2489		0
	12.7847		-2.8468			21.6667		-10.3343																											11.4738		0		53.9172		0		26.6627		0		40.9968		0
	-3.7743		3.5724			-23.1079		-20.5141																											52.9638		0		26.9257		1		35.4407		0		1.57806		0
	3.5869		2.6882			-8.786		-24.287																											31.7914		0		15.9779		0		66.1801		0		28.175		0
	-10.1402		-6.8636			-1.1895		29.7894																											63.4842		0		47.1447		0		9.59989		1		11.6054		1
	-19.3716		19.787			0.3264		-44.0222																											55.561		0		15.5505		0		13.9724		1		2.72874		0
	9.4511		-1.1971			-21.9576		-15.3758																											2.46573		1		25.3477		0		31.7914		0		26.9257		1
	-4.0273		12.7478			23.3742		3.58																											45.1392		0		40.0105		1		6.8054		1		19.1669		0
	-12.8606		-0.1787			10.6773		-20.7059																											17.9505		1		41.3913		0		48.0324		0		25.9394		0
	6.0058		1.235			-0.1185		-5.6681																											23.8682		0		15.8135		0		1.87395		1		2.99175		0
	7.2198		-9.1599			-5.6317		-20.2335																											9.59989		1		7.10129		1		5.68761		0		3.18901		0
	1.4425		-15.9416			-7.0312		26.1462																											165.171		0		86.3991		0		12.9204		0		28.8326		0
	5.7889		-6.6068			7.4546		24.3119																											6.8054		1		30.9038		1		45.468		0		11.5396		1
	-7.2299		-9.5046			-14.6249		28.823																											43.6598		1		3.84653		1		16.8327		0		45.3036		0
	-22.5971		7.4149			28.6178		-27.9666																											140.185		0		30.575		0		14.9587		0		53.9172		0
	5.1589		-3.7753			-25.7457		-8.5215																											1.67669		1		24.723		1		11.5067		0		30.5093		0
	-17.2844		-4.2514			-7.0124		-12.2136																											66.9363		1		81.3032		1		119.374		0		12.1643		0
	9.4935		-3.9883			-25.6726		11.8816																											1.87395		1		6.50952		1		35.1777		0		3.09038		0
	3.7493		-6.3017			-0.3352		20.7504																											12.9204		0		0.756156		0		21.1395		0		37.9722		0
	-20.0787		0.3693			-11.8436		-10.7826																											45.1392		0		1.44656		0		7.06842		1		5.85199		0
	8.3234		7.9112			-11.1903		5.9055																											2.00546		0		1.77532		0		140.185		0		6.34514		1
	5.0131		-7.2975			-24.9788		8.834																											42.805		0		2.99175		0		1.67669		1		53.72		1
	6.3849		-2.3869			-11.1146		-1.3901																											31.0024		0		21.3039		1		11.4738		0		82.9142		0
	18.0834		-7.2888			-21.1493		22.2636																															17.2272		0						20.9094		0
	10.2687		-5.7182			-6.8367		12.5006																															19.0354		0						16.208		0
	3.5376		2.9127			-33.5547		-30.8777																															0.887662		0						113.095		0
	8.0037		3.8893			-13.3765		-1.381																															17.9834		0						29.2271		0
	3.5231		-14.4476			-9.2481		15.0578																															66.6732		0						20.2518		0
	-9.2169		-23.8866			10.9631		15.4733																															25.9394		0						6.44376		0
	6.5227		-16.5101			19.7068		22.0075																															68.6787		0						12.4273		0
	5.4612		-32.6979			-11.9454		12.9523																															67.4623		0						44.1201		1
	12.9412		15.2458			-21.9434		-42.0987																															21.8299		1						25.1504		1
	6.7493		-4.2576			-2.312		-4.7089																															20.0546		0						32.1859		0
	-7.1443		4.5247			-16.763		-17.1324																															28.7339		0						9.66565		1
	-2.7077		-9.2704			-6.476		-12.9239																															14.7615		0						27.1887		0
	5.3335		-13.6452			56.3668		9.3336																															28.175		0						47.1447		0
	6.0547		-14.3065			21.0433		11.2169																															22.323		1						46.2899		0
	-6.3394		-4.5753			25.1639		8.647																															40.9968		0						49.9392		0
	5.775		-2.9933			15.0147		3.5706																															8.84374		0						0.887662		0
	0.6053		-6.8741			-7.8946		10.8239																															3.68215		0						4.20817		0
	-2.0869		2.3178			-2.8833		-18.1158																															19.9231		1						14.0382		1
	-15.9405		-5.7204			-9.1812		11.4214																															6.6739		1						67.4623		0
	-1.0262		-2.094			17.0177		-39.0612																															20.2518		0						1.2493		0
	5.0137		-5.5493			1.6902		0.7124																															26.9915		0						60.1308		0
	-0.9272		-1.9762			25.186		-5.9556																															4.99721		1						30.9366		0
	-25.0256		2.3203			0.9967		-2.0715																															53.3583		0						16.9642		0
	-11.5712		-17.5818			7.3483		28.2373																															88.2401		0						17.2272		0
	8.888		-8.455			-28.9016		23.1254																															22.5532		0						14.0382		0
	-6.7419		-9.8851			-19.9064		-0.0396																															44.7447		0						58.4542		0
	-1.1036		-6.0898			-4.8515		-0.1288																															0.920538		0						32.0544		0
	-20.0057		0.5247			-5.3834		-6.8028																															113.095		0						12.493		1
	-3.1914		-9.7324			14.1018		22.6515																															4.27393		0						19.9231		1
	3.286		-0.7139			-31.6645		9.4279																															10.6191		0						13.9067		1
	-1.1965		1.2413			-25.8229		-29.1593																															16.3067		0						22.5532		0
	16.09		-9.0716			-20.1166		3.9389																															29.8517		0						8.84374		0
	-10.2901		-2.4444			-4.9177		17.3605																															18.3779		1						19.0354		0
	1.1251		-34.7861			0.5693		47.2498																															29.2271		0						36.953		1
	-24.4718					55.8574																																	30.9366		0						44.7447		0
	12.8227					27.2431																																	12.493		1						4.79995		1
	10.8664					-1.391																																	11.9999		1						10.6191		0
	3.2384					-8.5854																																	6.44376		0						88.2401		0
	-11.211					-15.2423																																	1.57806		0						68.6787		0
	0					0																																	31.9887		0						17.9834		0
	4.1888					9.5328																																	28.8326		0						18.3779		1
	-8.1905					24.4845																																	14.0382		1						34.6517		0
	-4.8715					7.3006																																	4.79995		1						7.10129		1
	-4.1232					5.9705																																	4.3068		0						4.3068		0
	-1.412					-11.0176
	-12.1231					54.5733
	-2.8891					36.0784
	-4.6024					-4.9384
	13.8255					47.0623
	13.146					4.6889
	6.5534					-5.3231
	1.0601					-13.0577
	18.9272					34.6543
	13.8929					-17.9657
	-12.4249					14.8299
	1.8387					8.913
	1.7632					-5.2364
	-33.1352					22.8433
	-15.3223					19.9456
	-20.3087					20.3475
	0.5932					-1.0231
	-1.9783					11.5044
	-7.4228					26.346
	13.5929					23.6153
	-6.0379					-7.9252
	3.141					-8.7125
	9.2751					-23.7276
	-15.9316					28.8797
	-6.9438					4.1173
	-12.1012					-4.4864
	-1.8445					-24.9293
	6.0743					-4.2384
	-30.7688					60.3242
	-2.378					14.4998
	-12.2191					35.244
	-3.4438					20.7823
	-8.2708					-1.0464
	-7.0634					-15.2275
	2.6522					-24.5411
	-1.821					-15.9278
	-15.5994					-3.8488
	1.3867					-1.0656
	-2.4367					-4.2245
	0.2811					5.1937
	-1.6519					0.4446
	-5.2546					18.0196
	-4.714					-1.1431
	3.6764					-10.9175
	11.0367					-27.5398
	-22.9181					31.6481
	8.6272					-25.2686
	0.3541					34.4729
	-7.484					10.2987
	-11.9651					-8.5973
	12.1032					-0.9318
	0.3271					7.8927
	2.0565					-2.1139
	-5.6027					10.2777
	-0.565					22.4927
	-9.1453					20.9542
	12.816					-7.6968
	-24.4109					-4.9274
	-23.1828					-2.7339
	2.5284					8.9479
	8.6831					-3.9971
	1.0742					-26.4598
	3.1841					9.6777
	5.9816					-40.5881
	10.2504					-8.878
	3.5936					-10.9684
	4.5056					-26.3747
	8.7606					17.6516
	-5.5079					22.8764
	-6.2521					-14.3761
	-13.53					9.5674
	1.1159					-7.3372
	0.7327					11.8872
	6.3608					-5.0033
	-1.9678					-0.8129
	0.0097					-19.3925
	-15.7895					62.4121
	-2.9316					-2.4331
	16.7433					10.5417
	5.4287					3.2025
	-14.2791					-6.386
	-6.8924					-17.8278
	7.252					-8.446
	5.7856					-14.5742
	8.7107					-2.0733
	7.2849					34.8136
	-3.2802					27.6937
	8.4073					8.024
	-4.5193					-5.9156
	7.2893					8.7651
	-0.3435					20.481
	2.551					3.0383
	10.3048					-11.0983
	-2.7325					12.5307
	-14.8975					-14.2216
	-5.1716					25.1793
	9.5038					0.7752
	11.2492					-19.4978
	-19.2717					36.4799
	4.5924					36.292
	5.7394					-16.6316
	6.7155					2.0045
	-9.9236					38.3974
	3.6815					-7.4358
	9.6941					10.4274
	14.1743					39.1715
	8.4645					29.4923
	-2.4117					29.5233
	-1.5755					-14.9027
	-7.6797					71.6318
	2.3769					44.5835
	-17.5556					-9.188
	-23.7235					23.7509
	-9.8898					-0.9219
	-29.8395					7.2138
	5.5804					4.135
	-6.9558					31.4163
