# Supplementary material for: ERG-driven prostate cancer initiation is cell-context dependent and requires KMT2A and DOT1L
Source: Nat Genet. 2025 Aug 26;57(9):2177–91. doi: 10.1038/s41588-025-02289-w (PMC12425824; doi:10.1038/s41588-025-02289-w)
Supplement: Supplementary file 9 — Statistical source data. [file 41588_2025_2289_MOESM9_ESM.xlsx]

## Sheet: Sheet
Fig. 6G. Normalized injected lobe weight from EPC orthografts pre-treated with indicated sgRNAs
		NT	ERG	Nfatc1	Nfat5	Tcf12	Stat3	Jun	Junb	cRel
	Cohort1	1.02		1.02	0.56	1.17
		1.12		1.07	0.81	1.07
		1.22		0.86	1.02	1.07
		0.96		1.07	0.91	0.96
				0.76	0.76	1.22
				0.96	0.76	0.86
	Cohort2	0.76		1.17
		0.86		1.42
		0.91		1.27
		1.12		0.71
		0.96		1.07
		1.07		1.52
	Cohort3	0.93	0.33				0.66
		1.07	0.3				0.81
		0.84	0.33				0.48
		1.01	0.21				0.57
		1.16					0.69
		0.99					0.57
	Cohort4	1.21	0.54					1.55	1.28
		0.84	0.64					0.91	1.01
		1.01	0.4					1.04	1.24
		0.94	0.4					1.08	1.21
	Cohort5	1.17	0.38							1.22
		1.17	0.42							1.08
		0.84	0.52							0.89
		0.84	0.47							0.94
		1.22	0.28							0.75
		0.75	0.42							1.13
Fig. 6H. Tumor area quantification
	NT	ERG	Stat3
	1.58577	0.189891	0.310999
	1.62962	0.315629	0.131069
	1.6058	0.466577	0.298723
	1.16921	0.108089	0.0495126
	0.344954	0.395796	0.211446
	1.75143	0.470899	0.289883
	1.00283	0.33328	0.273285
	0.982301	0.155861	0.146067
