# Supplementary material for: ERG-driven prostate cancer initiation is cell-context dependent and requires KMT2A and DOT1L
Source: Nat Genet. 2025 Aug 26;57(9):2177–91. doi: 10.1038/s41588-025-02289-w (PMC12425824; doi:10.1038/s41588-025-02289-w)
Supplement: Supplementary file 10 — Statistical source data. [file 41588_2025_2289_MOESM10_ESM.xlsx]

## Sheet: Sheet
Fig. 7B. KMT2A mRNA expression					Fig. 7C. DepMap CRISPR score								Fig. 7D. Luminal percentage (%)								Fig. 7F. Tumor area quantifiation					Fig. 7G. Tumor area quantifiation						Fig. 7H. Tumor area quantifiation
TCGA		SU2C				KMT2A				DOT1L			EP;sg	NT	ERG	Kmt2a-sg1	Kmt2a-sg2	Dot1l-sg1	Dot1l-sg2			NT	Kmt2a	ERG			NT	ERG	Dot1l-g183	Dot1l-g184		NT	ERG	Men1-g193	Men1-g194
ERG-neg	ERG-pos	ERG-neg	ERG-pos			ETS-	ETS+			ETS-	ETS+			20.3		3.15	8.47				Batch 1	4.7	0.0197083			Batch 1	2.30545	0.0768212	0	0.704872		5.7238	0.143484	3.7	3.1
1329.24	1192.59	2.88094	8.87351		BPH1	-0.20602			WPE1NA22	0.0654984				24.5		3.24	9.49					0.153392	0.0077397				2.75101	0.121067	0.275528	0.550549		2.188	0.0477537	5.4	3.16504
1401.96	3487.5	7.23279	7.69469		WPE1NA22	0.131546			BPH1	-0.0991907				14.9	2.67							1.9	0.302014				4.34577	0.310823	0.201979	0.514142		2.7		2.22076	3.9
1939.48	1533.36	7.93017	9.46014		22RV1	0.104894			22RV1	-0.0381751				16.3	2.07							0.632952	1.35302				3.7	0.0606036	0.193901	0.831898		2.7		5.4	4.4
1610.2	2378.38	9.00114	13.1587		LNCAPCLONEFGC		-0.623753		LNCAPCLONEFGC		-0.604718			22.7				4.63	7.64			4.3	0.518746				3.5		0.134001	0.515657		3.1		3.57738	3.1
2016.15	1534.92	5.3702	4.8688		DU145	-0.340685			DU145	-0.323773				22.3				3.85	13			3.2	0.734436				4.93518		0.299062	0.75804		5		3.00821	2
2302.34	1227.62	3.93448	8.41265		SHMAC5	-0.0838765			SHMAC5	-0.226593				21				4.03	12							Batch 2	1.58577	0.189891		0
2889.45	2461.86	6.33479	5.92145		SHMAC4	-0.360223			SHMAC4	-0.387626											Batch 2	0.938978	1.08153				1.62962	0.315629		0.0893023
4348.39	1598.01	3.27667	4.70873		P4E6	-0.23843			P4E6	-0.221105												2.52783	1.21385				1.6058	0.466577		0.0782108
3144.58	2382.84	4.25286	8.38426		PC3	-0.585295			VCAP		-0.637894											2.5					1.16921	0.108089		0.195095
1528.75	2744.04	3.70891	10.421		VCAP		-0.516174		PC3	-0.128519												0.52502					0.344954	0.395796		0.190185
2831.22	1903.95	5.46609	7.70217																		Batch 3	4.8		0.357362			1.75143	0.470899		0.0754703
2651.16	3069.2	4.78036	7.21636																			1.8		0.525832			1.00283	0.33328		0
1961.77	2309.66	4.36953	7.31066																			6.26768		0.417569			0.982301	0.155861		0.144516
2079.9	2693.48	5.39971	7.55318																			3.5		0.568689
1850.59	2387.98	2.69937	9.41532																		Batch 4	2.6		0.606007
1965.37	1868.49	7.04734	9.45545																			1.77295		0.684771
1892.87	1903.67	4.72227	5.6385
2196.2	2229.85	9.79873	7.09032
2170.73	2633.99	8.68596	14.1506
2271.33	1487.64	7.682	10.6799
2352.86	3333.17	3.67661	4.68213
2050.67	2392.72	5.63246	7.28941
1871.43	2512.83	7.98573	2.70312
3507.74	2443.19	3.85622	6.89097
2539.29	1680.19	5.93794	3.57208
2569.09	3153.74	7.23926	6.58215
1703.09	1907.84	2.8892	12.3277
1418.5	2882.69	4.56316	8.1238
1668.6	1978.59	8.40981	11.6282
2091.22	2947.18	4.68789	2.80158
2173.12	1883.85	4.61195	4.08837
2353.38	2452.04	4.73114	5.23378
2106.41	1079.76	7.56333	5.27969
1907.07	2792.54	5.68008	4.30332
1636.31	3093.98	5.75143	8.05552
1601.3	2290.02	1.40477	8.2858
740.269	3316.63	1.97381	7.88217
2476.39	2638.39	6.20343	3.63225
2891.81	2986.05	10.8289	7.54375
3903.89	2794.12	10.6223	3.31626
3270.03	2001.67	8.78319	5.77273
2485.95	1681.5	10.3036	6.47244
2642.98	2689.28	5.27704	6.05504
2905.22	3487.25	5.61651	5.27088
2702.41	2338.14	1.88479	4.38469
2806.35	6671.24	3.1563	6.33088
3215.28	3731.44	4.42177	7.17116
2306.08	3872.33	8.39444	5.25879
2365.25	2074.92	7.43401	9.65051
2003.48	2081.3	7.14731	5.26341
2051.09	2499.36	9.80287	8.13796
2258.2	2505.51	4.0507	3.69462
1304.77	1524.48	3.88711	4.44714
1268.1	1574.65	3.60306	11.1679
703.896	1377	9.3543	3.3631
928.643	1876.29	4.29521	7.71033
1794.22	1874.93	5.955	10.2289
1962.47	2329.96	10.489	3.89842
1715.56	1565.53	3.26078	9.37874
1339.3	1316.3	6.66175	7.30646
1375.87	1637.42	7.00941	6.79184
1815.07	1434.19	7.32462	7.29135
1639.87	1398.3	7.12801	5.3263
1126.37	2074.61	4.11188	5.88004
864.855	1693.96	6.63312	8.51542
983.522	731.758	3.43023	7.79699
1644.57	2263.62	2.59331	5.29783
1692.68	1521.56	3.77422	7.90345
979.827	1509.75	2.61309	4.8654
1037.14	2982.84	4.23633	13.95
1816.59	1905.52	5.36948	8.21871
2291.73	1719.01	8.66148	3.11265
1604.61	1884.38	9.61342	3.41571
1958.51	2495.29	9.33956	4.33128
1417.73	2123.5	8.48665	6.66294
1032.69	3591.27	7.3714	3.60997
1292.42	1798.36	8.15994	7.60195
1042.05	1632.83	4.30562	5.50264
1796.22	2088.76	6.5341	10.3326
1565.03	2044.89	7.02343	7.76954
1584.28	1586.26	9.34969	3.82101
1685.73	2494.72	1.48886	2.93512
2014.88	1276.45	9.26959	13.047
3290.93	3090.92	3.80463	6.11287
1964.7	2168.65	5.37678	8.24053
1634.22	1900.28	4.11051	5.95428
2199.35	2746.99	2.38248	4.86504
2113.62	1144.63	8.97209	4.33477
1651.04	2092.25	3.59594	5.77621
2239.86	1915.3	1.67432	11.4853
1724.95	2022.76	5.24236	3.93013
1861.71	2375.1	7.84868	9.85606
1689.05	1724.59	4.04493	8.075
1597.02	1636.06	5.55403	4.11925
1830.28	1372.3	3.69315	10.3195
1747.61	1931.64	3.60657	9.78575
1664.93	2108.01	6.27379	20.4826
2073.71	3226.53	5.62261	3.18182
2551.91	1909.17	7.26407	5.38758
2476.08	1696.2	7.09973	7.3052
1835.76	1933.96	6.55281
1227.94	2072.28	4.412
2107.3	1649.59	3.74712
1858.81	1179.32	7.71171
2421.47	1748.4	2.25363
1865.53	964.868	10.3513
1470.61	1118.63	7.73535
1763.01	1548.69	6.99299
1752.61	1886.41
2071.75	2108.5
969.832	1428.03
1269.11	1118.83
1915.32	1976.67
1184.51	1347.68
1261.26	2030.79
1975.32	1027.47
1544.01	1439.14
599.894	1317.99
1367.32	1493.81
990.138	1616.4
1155.23	945.871
1681.82	1554.44
1305.63	931.148
1192.94	1769.47
1183.78	1944.03
719.789	1412.59
2051.41	1767.2
1266.36	1737.84
1263.55	1157.97
1774.97	1647.47
785.515	1253.71
1681.02	1545.73
1129.36	1297.54
1097.42	2018.55
1630.19	1097.9
1598.23	1880.29
2084.59	1637.63
1308.09	2011.22
1595.46	2343.64
1292.48	2537.66
1162.95	1961.94
1455.15	1826.89
1219.35	1590.84
2395.23	2130.23
2187.42	2446.48
1956.95	2122.3
1528.16	1800.08
1520.7	1933.63
1493.05	1595.25
1103.34	2555.34
791.981	1222.18
1578.3	1506.88
1743.29
1714.5
1218.46
1464.82
2405.07
1124.32
948.811
1502.52
2898.87
1537.95
2248.92
1170.74
1381.59
1679.03
1613.82
2244.28
2200.28
1555.5
2550.55
2081.89
1089.07
1517.03
1445.87
1834.74
1546.97
1850.19
849.598
1097.68
1391.05
