# Supplementary material for: ERG-driven prostate cancer initiation is cell-context dependent and requires KMT2A and DOT1L
Source: Nat Genet. 2025 Aug 26;57(9):2177–91. doi: 10.1038/s41588-025-02289-w (PMC12425824; doi:10.1038/s41588-025-02289-w)
Supplement: Supplementary file 11 — Statistical source data. [file 41588_2025_2289_MOESM11_ESM.xlsx]

## Sheet: Sheet
Extended Data Fig. 1C. Injected lobe weight
Lum origin	Bas origin
51	223
109	252
36	99
32	259
36	31
54	45
Extended Data Fig. 1F. Survival curve					Extended Data Fig. 1I. Survival curve						Extended Data Fig. 1K. YFP+ cell# quantification by IF per sample
Start Date	End Date	K5-CreERT2; EP	K5-CreERT2; PY		Start Date	End Date	K14-CreERT2; EP	K14-CreERT2; EhetP	K14-CreERT2; P		YFP- (ie 0 YFP+ cells)		YFP+
27-Sep-2021	4-Oct-2021	0			22-Feb-2021	25-Mar-2021	1						K5+		K8+
27-Sep-2021	14-Oct-2021	1			22-Feb-2021	29-Apr-2021		1			K8-Cre	K5-Cre	K8-Cre	K5-Cre	K8-Cre	K5-Cre
27-Sep-2021	14-Oct-2021	1			22-Feb-2021	29-Apr-2021			0		0	0	1	1	1
27-Oct-2021	18-Nov-2021	1			22-Feb-2021	22-Apr-2021		1			0	0		2	1
2-Nov-2021	23-Nov-2021	1			22-Feb-2021	17-Mar-2021	1				0	0		2	3
2-Nov-2021	23-Nov-2021	1			8-Mar-2021	2-Apr-2021	1				0	0		2	2
15-Nov-2021	1-Dec-2021	1			8-Mar-2021	2-Apr-2021	1				0	0		1	1
29-Nov-2021	1-Dec-2021	0			8-Mar-2021	2-Apr-2021	1				0	0		1	36
29-Nov-2021	1-Dec-2021	0			6-Apr-2021	20-Apr-2021	1				0	0		1	3
29-Nov-2021	22-Dec-2021	1			6-Apr-2021	20-May-2021		1				0		2	3
29-Nov-2021	22-Dec-2021	1			6-Apr-2021	29-Apr-2021		1				0		1	5
29-Nov-2021	22-Dec-2021	1			6-Apr-2021	13-May-2021		1				0		3	12
7-Dec-2021	29-Dec-2021	1			3-May-2021	3-Jun-2021			0			0		1	2
7-Dec-2021	29-Dec-2021	1			3-May-2021	23-Jun-2021			0			0		1	1
7-Dec-2021	29-Dec-2021	1			3-May-2021	23-Jun-2021		1				0		1	2
27-Jun-2022	29-Jun-2022	0			3-May-2021	19-Aug-2021			0			0			2
27-Jun-2022	29-Jun-2022	0			21-Jun-2021	17-Aug-2021			0			0			2
14-Jul-2022	21-Jul-2022	0			21-Jun-2021	19-Aug-2021			0			0			2
14-Jul-2022	21-Jul-2022	0										0			3
27-Dec-2022	3-Jan-2023	0										0			10
27-Dec-2022	20-Jan-2023	1										0			3
4-Jan-2023	26-Jan-2023	1										0
4-Jan-2023	26-Jan-2023	1										0
4-Jan-2023	10-Jan-2023	0										0
8-Nov-2021	23-Nov-2021		0									0
14-Dec-2021	10-Jan-2022		0									0
14-Dec-2021	10-Jan-2022		0									0
14-Dec-2021	10-Jan-2022		0									0
14-Dec-2021	4-Jan-2022		0									0
14-Dec-2021	4-Jan-2022		0									0
20-Dec-2021	4-Jan-2022		0
20-Dec-2021	4-Jan-2022		0
20-Dec-2021	10-Jan-2022		0
20-Dec-2021	10-Jan-2022		0
25-Mar-2022	31-Mar-2022		0
25-Mar-2022	31-Mar-2022		0
25-Mar-2022	31-Mar-2022		0
16-Jun-2022	21-Jun-2022		0
16-Jun-2022	8-Dec-2022		0
16-Jun-2022	8-Dec-2022		0
24-Aug-2022	16-Feb-2023		0
1-Sep-2022	1-Dec-2022		0
1-Sep-2022	1-Dec-2022		0
1-Sep-2022	1-Dec-2022		0
1-Sep-2022	28-Sep-2022		0
4-Oct-2022	3-Nov-2022		0
4-Oct-2022	3-Nov-2022		0
27-Jan-2023	28-Feb-2023		0
