# Supplementary material for: ERG-driven prostate cancer initiation is cell-context dependent and requires KMT2A and DOT1L
Source: Nat Genet. 2025 Aug 26;57(9):2177–91. doi: 10.1038/s41588-025-02289-w (PMC12425824; doi:10.1038/s41588-025-02289-w)
Supplement: Supplementary file 12 — Statistical source data. [file 41588_2025_2289_MOESM12_ESM.xlsx]

## Sheet: Sheet
Extended Data Fig. 4A. Percentage of YFP+ cells (%)
	K8-CreERT2;Y	Nkx3-1-CreERT2;Y
	13.3	29
	3.4	18.3
		30.1
		25.7
		53.2
		30.9
Extended Data Fig. 4C. Normalized ERG intensity
	K8-CreERT2;EP	Nkx3-1-CreERT2;EP
	31.1	35
	34.9	60.2
	24.7	25
	18.6	35.3
	26.3	54.8
		29.7
		44.9
		28.6
		61.3
		17.6
		17
		17.1
