# Supplementary material for: ERG-driven prostate cancer initiation is cell-context dependent and requires KMT2A and DOT1L
Source: Nat Genet. 2025 Aug 26;57(9):2177–91. doi: 10.1038/s41588-025-02289-w (PMC12425824; doi:10.1038/s41588-025-02289-w)
Supplement: Supplementary file 13 — Statistical source data. [file 41588_2025_2289_MOESM13_ESM.xlsx]

## Sheet: Sheet
Extended Data Fig. 5C. K5 status of PCa lesions from EP;Nkx3-1-CreERT2 mice
	K5+	K5-
	12	1
Extended Data Fig. 5D. Percentage of DP cells from the IM population (%)
	YC	PYC	EPC
	7.96	50.36	31.65
	7.76	22.33	51.04
	10.73	26.34	57.24
		17.27	63.4
		8.01	53.55
			21.31
			74.72
			62.15
			69.54
			69.19
			65.72
Extended Data Fig. 5E. Percentage of p63+ cells (%)
	Lum_WT	Lum_PC	Lum_EPC	Bas_WT	IM_PC	IM_EPC
	8.69	3.43	3.24	74.63	51.2	29.71
	7.68	2.76	6.63	57.5	40.84	35.82
	13.7	1.34	2.68	79.57	36.46	35.99
	10.8	2.96	6.47	86.44	55.82	37.5
	7.35		4.85	82.31		27.78
			3.31			43.03
			5.42			28.32
			3.7			42.84
Extended Data Fig. 5G. K5 score by IHC
	PIN	PCa
	0.261	0.001
	0.696	0.672
	1.277	1.034
	1.673	1.253
	0.425	0.107
	1.161	0.771
	0.348	0.002
	1.14	0.002
	1.085	0.66
	0.223	1.083
	0.08	0.033
	0.36	3.286
	0.287	2.038
	0.414	0.014
	0.093	0.023
	0.886	0.011
	0.112	0.001
		0.662
		0.139
		0.557
		0.839
		1.328
		0.872
Extended Data Fig. 5J. Percentage of indicated population (%)
	K8-CreERT2;PY						Bas %									DP %									Lum %
	1wk	1mo	3mo	6mo	9mo		K5-CreERT2;Y				K5-CreERT2;PY					K5-CreERT2;Y				K5-CreERT2;PY					K5-CreERT2;Y				K5-CreERT2;PY
	94.9	94.2	85.8	83.5	80.9		1w	1m	3m	6m	1w	1m	3m	6m		1w	1m	3m	6m	1w	1m	3m	6m		1w	1m	3m	6m	1w	1m	3m	6m
	83.7	86.8	88.3	68.4	82.8		93	96.3	76.5	91.7	88.1	65.4	59.6	58.9		3	2.29	15.9	5.61	11	9.24	29.5	16.5		2	1.2	2.12	2.25	0.97	2.77	4.63	24
	78.8	84.7	87.4	69.2			88	88.8	80.2	90.9	89.8	96.6	86.5	57.6		4.61	9.21	11.7	6.5	9.35	2.15	6.19	20.6		4.61	2.04	2.43	2.04	0.99	1.22	1.87	21.4
	87.1		88.3				93.8	94.1	89.6		93.6	97.5	66.6	58.1		5.01	4.51	8.23		4.6	1.34	17.2	19.3		1.28	1.31	2.13		1.83	1.03	10.5	23.3
			94						88.1		95.7	91.9						9.72		1.81	6.65						2.22		2.61	1.39
									96.3									1.61									1.9
									94.9									3.46									1.53
Extended Data Fig. 5K. Percentage of Ki67+ cells (%)
	K8-CreERT2;PY	K5-CreERT2;PY		Lum	DP	Bas
	0.77	11.3		11	37.1	4.25
	1.58	12		14.6	35.7	2.59
	0.93	22.3		29.2	62.5	6.44
