# Supplementary material for: ERG-driven prostate cancer initiation is cell-context dependent and requires KMT2A and DOT1L
Source: Nat Genet. 2025 Aug 26;57(9):2177–91. doi: 10.1038/s41588-025-02289-w (PMC12425824; doi:10.1038/s41588-025-02289-w)
Supplement: Supplementary file 14 — Statistical source data. [file 41588_2025_2289_MOESM14_ESM.xlsx]

## Sheet: Sheet
Extended Data Fig. 6A. Percentage of EdU+ cells (%)
	Pulse	Chase
	2.04	4.94
	1.91	1.7
	3.49	3.96
	2.47	0.83
	2.21
Extended Data Fig. 6B. Percentage of EdU+ cells (%)
	Lum	IM
	1.39	3.03
	1.12	2.85
	2.4	4.4
	1.84	2.95
	1.7	2.51
Extended Data Fig. 6E. Percentage of luminal cells (%)
	WT	P	EP
	6.02	1.23	17.2
	0.89	0.3	19.1
	3.12	0.79	22
	2.06
	4.81		24.8
	7.12
	12.5	1.4
		0.52
	7.14	0.22
		0.027	10.4
			9.91
		0.21	12.1
		0.81
		1.13
	0.72	0.56	16.3
	3.02	2.79	17.7
Extended Data Fig. 6F. Percentage of indicated lineage (%)
	Live		EdU+
	Lum	Bas	Lum	Bas
	9.5	64.8	3.24	85
	10.9	70.7	3.11	87.2
	17.2	59.6	4.81	89.3
	29.4	49	3.03	80.1
	15.6	59.2	3.57	82.6
	11.5	57.3	2.21	89.7
	20.1	67.1	7.27	82.3
