# Supplementary material for: ERG-driven prostate cancer initiation is cell-context dependent and requires KMT2A and DOT1L
Source: Nat Genet. 2025 Aug 26;57(9):2177–91. doi: 10.1038/s41588-025-02289-w (PMC12425824; doi:10.1038/s41588-025-02289-w)
Supplement: Supplementary file 15 — Statistical source data. [file 41588_2025_2289_MOESM15_ESM.xlsx]

## Sheet: Extended Data Fig 8A
Extended Data Fig. 8A. Gene expression
PEMPA1		MIF		APOE		S100A11			SFN				ANXA1				S100A11
Normal	Primary	Normal	Primary	Normal	Primary	Normal	Primary		DN	P	E	EP	DN	P	E	EP	DN	P	E	EP
9.5291	8.9451	7.9126	8.8651	3.2985	6.9641	7.8548	8.4473		1505.51	1782.99	5267.18	5492.06	1527.3	15187.5	6562.31	1141.4	5711.76	3040.51	7014.93	3031.57
9.2393	9.7292	8.1859	9.0321	3.9773	6.0813	7.6684	8.0407		826.807	1964.71	1500.85	3591.9	798.017	888.814	1954.78	5172.21	5739.11	4243.99	1525.74	4089.75
9.6022	8.7135	6.0011	7.204	3.6509	6.9369	7.5065	7.742		339.996	227.419	885.022	3356.62	725.005	506.237	4219.32	4137.21	1905.54	12452.5	4944.58	3755.87
9.4401	10.2815	8.3107	9.387	5.8233	6.0043	8.0421	7.6618		1803.7	885.765	348.533	2263.12	3037.02	1191.48	1183.62	3016.66	4373.36	6055.82	1849.36	4876.91
6.4493	10.0738	7.4589	8.489	4.6542	5.0278	6.8353	7.178		1359.33	1976.27	5516.39	5561.62	1014.6	1088.18	7689.33	9081.89	2986.66	4929.83	7563	5607.06
8.9395	9.5723	6.8379	8.1959	5.1196	5.8527	8.8725	7.4895		1125.11	512.413	2029.05	1711.85	732.226	2223.18	4332.89	5292.88	2902.41	5633.76	3229.3	2564.46
9.8814	9.6636	8.1224	9.6587	5.3536	7.725	7.8953	7.6446		10.9034	1547.07	71.354	5191.13	1115.78	2775.77	608.962	2470.13	2019.21	5514.25	702.128	5089.33
9.1502	9.4064	7.0349	8.6436	4.2995	7.2532	7.5275	7.4532		1297.27	1235.34	1605.29	2516.04	924.145	1545.45	2324.11	3561.52	4078.88	6470.27	2388.51	3222.28
8.6759	9.1507	7.3146	8.4327	6.2159	5.6562	7.378	6.5412		1629.25	1924.35	233.884	1940.86	976.634	967.44	1716.59	3649.02	867.704	5144.84	2553.88	3618.25
9.0157	9.0575	7.5632	8.5452	4.607	7.0472	7.3914	7.5384		1549.95	61.4044	1000.81	2165.45	2123.31	589.15	1654.23	2510.18	2563.58	2704.28	3240.03	4197.33
8.4892	8.5819	6.8656	7.9633	7.3009	5.9447	6.8239	7.7717		2324.61		3998.76	757.182	3384.08		8560.06	4209.25	3979.73		3510.29	4925.43
9.8448	9.1485	8.0916	8.1169	3.6609	5.5886	7.7789	7.7102		764.618		1616.08	685.874	729.01		1324.64	3611.11	2533.36		2766.23	3499.39
8.1702	9.6845	7.5059	7.7932	7.1188	5.4032	6.9724	7.7549		3332.15		1505.52	183.447	1743.17		3192.53	794.52	6132.7		2831.42	2387.58
9.5953	9.4935	6.9988	8.3329	6.1224	6.2564	7.8609	8.2549		160.474		1596.32	972.155	1371.54		3411.31	4578.21	3545.45		2883.54	3479.66
7.4213	9.3923	7.9021	8.5829	4.9749	7.3177	8.4324	7.8132		1508.47		2424.77	3318.76	508.658		4241.69	2414.53	2780.66		3687.57	3247.96
5.0923	9.771	8.0345	9.7292	3.6905	5.2984	7.4663	7.4797		2524.68		1678.46	2556.14	2491.03		2204.18	2532.55	4265.96		3855.51	6205.56
8.1551	9.0799	6.8628	7.4991	1.8424	6.9394	8.4432	7.0599		1009.91		2824.67	3290.6	1834.57		4101.9	3649.83	1753.45		4003.8	5857.25
10.5838	9.7866	8.2927	6.222	2.3766	4.2466	7.391	7.0781		1762.96		2568.83	1206.29	2820.71		2002.56	3322.71	2810		4259.29	5229.19
4.8231	9.0268	7.4355	8.2246	3.2633	5.9538	7.3986	7.4603		1359.67		846.221	2440.51	2773.79		2082.78	6409.27	4418.64		2564.25	4923.5
4.9298	9.6423	7.5884	8.249	3.2434	6.8124	8.2155	7.5859		1689.43		1983.37	2774.62	529.113		3956.37	2574.54	3090.35		3298.02	3913.82
8.1756	10.9879	7.7426	8.1546	6.2794	6.4495	7.6012	7.5301		2182.28		183.672	2511.24	6476.26		1912.74	2017.42	2933.86		4554.93	3545.1
9.787	9.9496	8.2077	8.8618	3.5055	4.8108	7.8471	7.2461		917.059		728.65	1677.95	1606.42		1955.26	1424.86	3028.97		3464.77	7558.05
9.6518	8.9907	7.815	7.6582	1.9965	8.9479	7.628	8.1499		1884.17		961.856	3047.62	3952.24		3543.87	3549.96	2006.76		3239.79	3388.12
8.8281	9.5135	7.3212	8.5455	5.4032	7.4947	7.204	7.5935		2292.99		1382.3	2254.21	2474.85		2300.41	3377.37	3901.85		2294.94	3056.54
8.7068	10.1651	6.9782	8.1064	3.5249	6.4154	7.6117	7.5924		476.338		540.907	4317.45	1066.28		2640.1	2772.22	1896.79		3239.93	5970.78
8.437	9.6881	6.1202	8.1654	3.0661	5.9893	8.0125	7.5431		2661.09		1383.08	2609.34	1065.23		3554.66	2524	3506.37		4582.62	4289.54
5.0271	9.1348	7.3789	8.7866	5.1871	4.682	7.8595	7.2167		1933.73		1128.95	1482.19	1063.52		2744.79	1142.97	2608.99		2958.11	3762.23
8.3281	10.2039	6.3546	8.2706	4.3909	6.7531	5.9624	7.3839		78.2366		699.403	2498.07	999.689		1402.54	3090.69	3116.22		3035.58	4512.63
9.1041	7.1667	7.3751	6.7636	5.5722	7.9491	7.3651	7.5305		1959.7		806.003	2729.23	693.917		1636.97	1722.01	3959.12		2352.48	4342.86
8.7926	10.0664	8.0209	8.184	6.2991	7.94	7.7362	6.9668		825.898		3630.34	3677.46	1401		4111.2	4756.2	2152.34		3735.8	4935.39
9.3466	10.11	7.2813	7.4317	6.4443	3.7757	6.898	7.1568		1925.03		2849.36	2813.38	1113.5		6457.53	7080.38	7263.73		3761.58	8020.09
9.4056	9.9326	6.6994	8.1871	1.9155	4.424	7.2346	7.2063		2809.47		1256.33	1678.53	3087.35		2287.99	1286.73	3896.07		8861.93	2249.76
8.3543	8.7834	8.7775	8.9007	5.3191	6.1034	7.3017	7.6163		1520.84		1385.17	642.303	1969.97		3700.47	912.67	2575.19		4044.29	2326.24
8.2567	9.5752	8.4481	7.6624	5.2233	5.2965	7.8774	7.6129		952.9		1739.53	10340.7	1798.95		2062.96	6170.17	2337.69		2112.9	11603
9.9924	8.9884	8.02	7.8661	5.2497	6.1865	9.0039	7.6712		4948.61		909.292	617.092	923.442		1716.16	3670.5	3674.48		3637.55	3638.75
8.7867	10.2648	7.3281	7.3496	5.5769	7.7083	7.8246	8.0779		1583.53		2792.92	1821.73	2200.64		4243.39	2534.8	2222.7		3989.94	3452.22
9.2249	9.5859	6.8352	8.0426	5.7679	8.2269	7.0474	7.5552		407.3		5206.55	6844.64	419.822		2720.43	2033.95	4708.88		4459.54	3235.54
8.546	10.1298	8.4464	8.2871	4.9674	6.0334	7.5475	7.508		2497.67		2340.42	5053.55	3520.61		3401.11	1957.62	3194.3		7300.64	3225.91
7.5245	9.5015	7.7583	8.6798	4.9978	7.3278	7.583	8.1446		369.316		5510.28	1212.53	1729.8		5264.7	1072.16	2690.22		8035.41	1665.35
9.2681	8.3553	7.1391	7.5051	3.9504	5.1485	7.4134	8.1239		1966.49		2931	2670.39	3166.05		4778.94	3356.8	3281.02		4705.37	4853.96
8.2886	9.0303	7.9679	7.6283	4.3632	5.6769	8.2564	7.8738		1548.36		5169.75		3072.68		4444.16		4410.2		4659.39
9.5043	9.5987	8.2124	8.2906	4.228	6.0639	7.3364	7.7606		1105.47		3299.57		1611.29		4940.79		2998.1		6560.74
9.0843	8.7646	7.2469	8.3293	5.0852	7.0669	7.5279	7.4782		574.221		3066.18		1506.53		4609.77		4804.61		2322.7
4.4393	9.8201	7.7943	7.4409	3.1026	4.5863	7.9015	7.121		211.625		4439.14		734.783		4763.62		2310.33		4431.35
10.0689	9.4325	7.4754	8.6914	4.1111	6.1439	7.3501	7.0437		1908.11		2004.65		2893.05		2012.09		2604.95		3393.69
5.5324	9.4683	8.2543	8.8508	3.2926	4.1847	7.8197	8.3697		2647.78		587.707		1393.76		2808.28		4218.95		2059.38
9.8125	9.1427	7.7218	5.5539	5.2155	3.6248	8.5132	7.4674		1163.17		5043.6		1213.67		4963.22		2075.85		5292.56
4.3691	9.3711	8.2842	7.9034	3.3939	6.8686	7.6165	8.0209		3531.19		1909.06		4627.64		2124.42		5308.04		3638.28
9.6894	10.4068	8.2462	6.3963	3.9145	3.2063	7.429	7.0043		1447.33		1616.42		2306.36		3813.54		4024.66		3524.66
9.2009	9.5671	6.9714	7.5928	2.9018	7.0327	7.608	7.1149		2188.18		39.4731		2861.58		1187.32		3614.61		2819.36
9.6159	9.9287	8.0319	8.7674	5.0459	6.8246	7.6256	7.072		4651.88		1069.32		3782.59		5414.56		4023.88		3672.11
7.531	9.7272	6.347	9.1922	4.2399	5.9298	8.7062	7.9393		1436.89		785.97		2244.79		2454.78		3274.08		2538.57
7.3852	8.1739	5.1399	8.8622	5.9311	6.9292	6.8786	7.2551		1897.27		3934.94		1945.42		7411.84		4986.97		5431.36
7.655	9.3178	5.5974	7.7666	4.2731	6.9493	6.2801	8.4834		1827.18		3543.04		3070.74		5482.61		3124.87		5356
8.7105	8.9139	5.1637	6.7658	3.7945	6.4796	6.882	8.0423		1112.85		262.854		225.518		1974.23		6157.16		4490.91
10.4534	9.6713	5.7881	8.9185	2.1515	7.5593	5.1026	7.5959		4562.77		1241.19		957.156		1511.66		1713.75		3543.36
8.0974	10.3468	6.4646	6.6533	1.3622	5.5835	5.635	6.9852		3735.58		1875.31		2612.39		4603.29		4498.56		4117.76
8.6081	8.4528	6.2556	9.1588	6.4556	6.8787	6.5189	7.5674		2666.79		1841.41		2054.03		1779.28		5236.4		4315.74
7.1578	9.4778	6.5901	5.6583	4.6186	5.3935	7.124	6.891		4521.27		1877.45		5688.59		1752.54		5720.41		3346.57
8.5424	9.6196	6.8558	7.9792	3.3072	5.7897	7.2486	7.347		3981.45		4035.12		4644.63		4914.31		6022.63		4471.29
8.6661	9.9812	7.1994	6.6837	3.9547	4.3562	6.7469	7.2381		721.724		1768.13		560.27		2099.78		4328.41		4629.98
8.4518	9.8011	7.961	7.6159	4.1253	7.1609	7.3032	7.1945		1736.22		789.292		1219.32		3209.7		5382.34		3030.05
6.5326	9.3068	6.335	8.6865	4.1923	6.895	6.8389	6.6039		2153.2		1296.53		2398.44		3777.91		4160.03		2511.39
6.3982	9.3829	7.3615	8.1058	3.674	4.2245	6.5402	7.1195		1453.62		1943.25		1434.71		1294.71		4174.46		3621.88
8.795	9.8335	7.3937	8.8702	4.2304	5.4558	6.6406	6.2702		3147.57		1729.91		2285.95		1259.82		4926.17		1901.94
8.795	10.2181	7.3935	8.3428	4.2304	5.5008	6.6406	7.4932		2406.24		1541.91		1737.24		2541.91		5146.44		4698.05
6.0949	9.8753	7.0956	8.122	6.7264	6.8366	7.603	7.1361		34.1455		2779.43		3535.65		5242		6117.52		3500.48
8.2959	9.5207	7.7384	8.8348	2.9136	5.9596	6.6986	6.8013		2577.73		2512.54		3400.71		4208.65		3888.57		3282.32
7.9285	10.0599	7.5824	10.4376	7.1246	7.3028	6.8642	7.9389		1186.05		2271.73		1654.76		3152.87		3698.81		5514.11
8.8582	8.8273	7.5136	7.9023	4.1885	6.4342	7.4937	8.6455		1245.77		941.176		1951.42		1526.19		3384.68		2193.92
7.7129	9.1276	8.0107	9.0293	2.9258	7.4746	7.2552	8.406		1742.72		1776.1		3088.28		5085.1		4254.41		5700.14
8.5152	9.5734	8.2861	7.6213	4.2255	5.8214	6.8725	7.3486		1946.25		1825.87		681.697		2662.09		8497.01		5079.67
7.3517	9.5645	7.7848	8.3292	4.7299	6.2898	8.3949	8.4844		390.44		2560.26		956.729		2837.77		2563.5		4741.97
7.7861	10.3583	7.7618	7.2498	4.7735	5.7128	8.2152	6.748		2771.9		2760.08		2377.43		1871.34		2621.78		4439.48
7.2207	9.7621	7.4944	9.0772	5.3249	5.5175	8.1861	7.6305		3977.67		404.404		3091.64		640.984		4571.79		3206.01
8.627	8.5929	7.7512	7.858	3.9677	6.4924	7.6335	6.9565		1517.64		3038.42		2055.44		4072.59		3456.96		5455.98
7.9476	9.309	7.2416	9.0143	6.0688	4.4304	6.8728	7.1165		869.964		2948.21		1933.71		3509.72		4439.48		4263.05
9.0197	9.7016	7.9341	9.1852	4.4182	8.0574	7.4711	8.0092		1484.2		218.15		2320.23		612.903		2617.29		4735.02
6.8684	7.4099	7.8313	8.4137	4.286	7.8716	7.4877	7.6352		3593.56		12518.7		3052.27		4034.72		5554.36		9532.73
6.5481	10.0371	6.5628	8.4329	3.7322	7.0754	7.4573	6.5617		760.895		1544.06		2389.57		799.415		4735.07		3518.76
7.3166	9.9821	7.323	7.6512	4.0623	5.0713	7.4953	6.9296		1679.65		1575.3		4603.24		805.475		4508.89		4702.19
5.3163	8.9845	7.4162	8.0534	4.7537	6.9432	7.0527	7.4147		162.093		556.417		1174.64		1993.78		4100.49		3084.43
8.5698	9.8801	7.6705	8.6565	4.185	7.5339	7.0588	7.7955		608.588		2560.79		2990.46		2541.04		5257.99		3268.23
9.0426	9.7603	8.2746	8.5216	2.9591	5.4719	7.4259	7.1387		452.407		1574.99		812.904		5054.68		5497.96		4613.15
7.3336	10.0773	7.7427	8.2226	4.2136	5.5982	7.5327	8.0362		399.005		1271.95		2577.35		1306.74		10194.6		2183.35
5.898	8.5712	7.0737	7.0872	6.9924	5.0195	9.0011	8.3858		4742.21		3002.57		3831.3		2159.12		6872.8		3951.79
7.2557	9.7178	8.185	6.9905	6.2053	4.8279	8.8215	6.8254		405.431		2948.87		2084.44		2681.62		2632.66		5617.48
9.4871	10.2421	8.1495	8.4735	4.898	7.0377	7.5946	6.4707		2887.53		752.332		3122.28		2641.75		4877.12		3885.95
7.3541	9.3948	8.0197	9.5906	4.3704	8.0905	8.1732	8.3082		2699.5		1.2696		1031.32		297.926		3619.95		565.806
7.8692	9.6442	7.7408	7.8987	5.0524	5.7597	7.5051	7.3601		221.497				1653.59				2993.27
7.3758	8.1712	7.2083	7.442	5.939	5.626	7.4619	8.1864		2653.57				1322.35				3932.96
7.1233	8.1466	8.1062	7.9677	3.8461	7.1183	7.3696	8.2107		1352.94				3094.36				4273.65
8.728	8.0966	8.0899	8.3657	3.7662	5.557	6.9651	8.1771		2391.74				3505.96				4462.55
6.1226	9.2731	7.5368	8.5042	3.5921	5.6008	6.5635	7.1193		3458.4				2893.78				4500.15
6.7695	10.3305	7.4137	7.7641	5.731	5.7347	8.1675	6.7498		1623.02				664.389				4658.69
6.9834	7.9244	8.0856	8.0458	6.7038	8.6607	8.7996	7.5204		2027.59				3188.05				3351.65
7.7437	9.8696	7.5706	8.2801	3.5472	6.3419	7.2936	7.4863		1694.98				3685.74				8183.89
9.1423	10.0772	8.1119	8.7621	3.775	6.1163	7.7867	7.4873		652.868				1750.87				6491.89
6.79	9.8459	7.0714	8.6415	4.8667	5.9695	7.3631	7.2936		2288.93				2300.92				4722.22
7.7942	9.3096	7.474	9.3877	3.6283	5.639	6.8793	8.2009		151.786				347.174				3230.3
7.9003	9.7195	7.5526	8.4661	5.9106	7.6702	7.2061	8.5449		1962.33				2652.81				4565.49
8.9896	9.9591	7.4498	8.7671	6.6439	6.0604	7.5021	7.189		5511.85				3823.59				7518.92
6.017	10.0819	7.3707	8.6714	7.273	7.2198	6.5044	7.6447		4812.87				2600.53				7738.26
6.343	9.2075	6.8145	8.9732	4.9136	8.1597	8.1952	7.6982		1783.05				290.155				2954.96
7.7764	9.5813	7.1085	8.5812	4.7	4.7358	7.3149	7.407		892.962				485.418				5299.42
8.2408	9.7344	7.1402	7.9344	4.6236	4.6531	7.1806	7.8878		3347.29				1814.29				4634.98
6.6613	8.715	7.1689	8.038	5.4339	6.9868	6.3778	8.1693		2358.35				1889.76				3592.62
8.4292	9.2809	8.0366	10.0522	4.3842	5.4922	7.5074	8.5944		647.627				447.354				10621.7
7.1279	9.2067	7.6465	8.0853	4.5936	7.5403	7.0399	8.0149		3412.21				3256.62				4509.2
7.8498	8.7227	7.5169	7.5429	7.6909	6.4563	7.517	7.3796		2227.38				1857.47				6427.59
7.7471	9.7964	7.5071	9.3056	3.6155	4.3134	7.0685	7.9445		2875.39				2715.82				9111.36
6.6979	8.9489	8.0768	8.521	4.8677	9.5832	8.2012	7.1478		327.241				2371.12				3721.43
6.6676	9.9622	7.4006	8.4164	4.0916	7.2422	6.6587	7.4951		1009.06				1827.18				4373.46
6.7481	9.3656	7.8178	7.4179	3.8818	6.6979	6.8212	8.074		791.842				2921.23				3811.08
6.3629	9.7204	7.0781	8.7454	5.3488	6.1066	6.8474	7.1808		227.402				874.218				3039.21
7.9141	9.0624	7.0371	5.3748	4.9125	2.3015	7.0606	4.8115		1736.29				3261.03				5018.04
8.4418	8.9577	7.9531	8.0511	3.4439	4.9895	8.0487	7.0508		1330.57				2016.23				5115.99
7.1908	9.0899	7.5821	8.6916	4.3325	7.4974	6.4089	7.9528		2534.09				8335.92				3886.46
7.8663	9.9649	7.4504	8.6121	5.2855	6.382	7.6752	7.7557		896.352				1287.9				8031.91
8.3791	8.3996	7.362	9.9538	5.2964	6.8717	7.2377	8.0669		328.802				722.989				2872.87
8.5087	9.2323	7.5686	8.9787	4.1754	6.0384	6.9653	7.8688		1942.17				2864.37				5371.84
8.1853	10.0731	6.9692	9.2173	6.4378	8.2124	6.6928	7.5172		2458.15				1609.58				5256.13
7.9881	9.1654	7.7304	9.3819	3.2007	6.4589	7.3963	7.2189		1417.56				1251.18				3880.45
7.836	9.1461	7.9976	9.538	3.4395	6.878	6.7494	7.548		640.411				1556.93				3540.35
8.4024	10.3521	7.2902	7.6033	4.3142	5.4586	7.0468	7.0202		4411.03				673.869				6122.45
6.8147	8.9016	6.9421	7.6618	4.6173	7.0552	7.3183	7.2701		2211.48				1742.55				3570.21
7.5597	9.5335	7.6061	8.3689	6.677	7.4043	6.4441	7.6091		1776.4				704.698				4728.19
9.3614	10.2094	7.9989	8.4776	3.9221	7.9485	7.3243	7.5403		1556.29				3643.63				3634.02
8.0383	9.123	7.0053	8.3198	4.436	4.5955	6.294	7.5841		827.9				2262.72				5135.61
5.9228	8.5071	6.829	8.8357	2.9987	6.3302	6.3986	7.7142		37.0736				647.981				2771.18
6.6813	10.4244	7.214	8.0397	4.679	8.1599	7.3062	7.0598		1016.66				1714.44				4174.27
6.8369	9.4672	7.8633	8.4529	3.4213	6.6252	7.0739	7.2963		2058.01				1011.97				5626.24
6.9767	9.2035	6.8548	7.821	5.1557	4.5136	7.7514	7.8499		6339.3				5875.47				4119.5
8.0342	8.2916	7.0528	9.9441	3.9849	6.2161	6.5291	7.5911		1462.96				1752.83				3080.73
6.2168	8.4889	6.5827	7.9667	4.0665	9.3999	7.1792	8.2333		2190				797.842				3919.42
7.96	10.3801	7.6684	7.12	5.9686	6.9865	7.0481	7.8585		1605.57				1164.53				4688.77
8.4693	9.447	7.7574	7.6885	4.6437	5.0403	6.5574	7.4385		3039.22				2580.2				5200.93
7.3314	9.597	7.4074	7.9271	5.7206	7.3327	7.4711	7.3332		982.135				1983.02				3436.31
7.9078	9.5858	7.2889	8.6343	6.2438	5.5937	7.3572	7.0901		1056.01				211.842				3683.15
9.4103	9.7569	7.8704	9.3609	2.8432	4.9433	7.0279	8.1266		1868.27				4449.76				3550.24
8.842	8.9303	7.1444	8.3719	3.1478	6.5408	6.9094	7.195		157.845				744.869				4038.22
7.1279	10.1149	7.5639	7.7865	4.056	4.9931	7.4605	7.8708		1574.26				1042.28				3290.17
7.7729	9.5152	6.9977	6.7324	7.4407	5.2239	6.6774	6.9859		573.455				1327.74				2372.66
7.3138	9.1177	8.2089	7.1573	4.7866	5.4473	7.7433	7.1778		2850.43				3902.95				5188.91
6.9066	10.0165	7.2748	9.4668	4.1773	4.7571	5.8823	8.0379		2931.78				2531.73				6980.8
7.628	9.5826	7.7187	9.4924	4.0271	3.6878	7.036	5.6457		381.115				1588.46				3315.38
9.1472	9.1792	8.596	8.5322	2.9684	8.153	7.424	6.3053		109.458				1067.28				2925.3
7.7561	9.1011	7.8347	8.364	4.4115	4.8949	7.7532	7.2738		1277.9				721.102				6040.33
7.8994	9.5087	6.7469	8.5931	6.834	6.228	6.9756	7.8045		2557.06				5010.7				4298.29
9.3522	9.7422	8.2997	7.654	2.7511	5.4476	7.3524	7.2992		1526.02				1708.97				4251.46
6.2268	8.9773	6.8843	8.0239	6.2305	7.3809	7.4019	7.2566		381.392				2393.26				3567.35
7.9704	9.8309	8.8466	8.1441	4.1307	6.2923	6.9467	7.2178
7.7493	8.1507	7.7719	7.9232	5.8578	5.9501	7.7153	7.722
6.1478	9.8936	7.1785	8.0822	3.4321	6.2117	6.5454	7.2408
7.3662	10.4662	8.0065	8.2036	3.5052	6.3767	8.2397	7.4492
5.906	9.4637	7.2825	7.8563	5.5366	5.5322	6.6517	7.2449
7.5653	9.6132	7.903	8.6686	3.4144	6.1966	7.1406	7.6532
8.399	9.6904	8.883	7.0532	7.3992	5.9564	7.8552	7.6619
5.9711	8.7341	6.9968	8.4466	3.3273	7.4268	6.524	8.7735
7.6917	8.199	8.4138	8.3865	4.9397	5.284	8.2245	8.4979
7.1472	10.3971	7.1323	8.5677	5.4933	5.05	8.3298	6.6375
6.4325	9.7549	7.6886	8.5984	3.2995	6.9663	7.1526	7.2597
8.9784	9.8459	7.4661	9.5244	4.427	7.452	6.6697	7.1225
8.213	8.9331	7.2223	7.5827	4.9352	6.5454	6.4966	7.6255
7.9733	10.1585	7.9823	8.2019	6.2333	5.7289	7.2622	7.3171
7.9312	10.0303	7.8209	7.9699	3.8771	6.4022	7.3508	7.4191
7.906	9.6213	7.6007	8.548	5.7773	4.8278	7.7035	8.3292
6.9379	9.2452	6.8081	7.4127	5.2455	4.2552	7.0477	7.2581
8.2744	8.209	7.2928	8.1514	4.3601	5.7068	7.0035	7.9724
5.5681	10.3107	8.3187	8.3322	5.9732	5.7437	6.3485	6.3638
8.1701	9.8473	7.8518	5.7956	4.6768	4.2366	7.3944	7.4497
7.4717	9.971	7.3509	8.7359	4.954	5.4734	7.1382	7.4918
6.8411	8.5962	7.3841	8.0437	3.0051	7.3798	7.6737	7.6843
	8.8434		9.1436		4.6639		7.7401
	9.84		7.9692		5.7314		7.6035
	9.6729		7.5865		4.8356		7.2823
	9.3942		7.8179		6.7914		7.3566
	9.6887		9.4518		7.9582		8.1397
	8.9505		8.7557		6.5089		8.1254
	9.1961		7.7039		6.738		7.7842
	9.0155		7.89		7.7593		7.6698
	9.6786		7.7055		5.4269		8.0508
	9.0823		7.622		5.2693		7.4836
	9.3543		7.8984		7.3533		8.7611
	9.9044		7.4865		3.669		7.1622
	9.7814		10.6024		8.0588		8.5265
	8.5377		8.6672		7.5289		8.1084
	9.8902		9.0261		7.4052		7.5215
	10.1802		8.7058		7.7842		7.7805
	8.964		8.245		5.8322		7.7847
	9.3396		8.5859		6.7637		7.5393
	9.0805		8.156		6.9796		7.3117
	10.2997		7.805		3.6249		6.9952
	9.8695		9.4475		7.0768		7.8169
	9.1648		8.6277		5.5916		8.0751
	10.6646		8.5284		4.8367		6.4607
	9.7094		9.8979		6.533		6.9623
	9.7238		8.1003		7.1239		7.0922
	9.2691		8.3926		5.6118		7.7355
	10.1362		8.1352		6.327		7.2671
	9.5952		9.0678		8.9298		7.5476
	9.7898		9.5171		6.0135		7.6721
	9.8034		8.8118		6.5388		7.6048
	10.1832		8.5828		6.1482		7.5025
	10.2256		8.8248		5.8419		6.7402
	9.2341		9.2902		4.5627		6.9774
	10.1585		8.5076		5.6382		7.839
	9.6517		7.1495		3.8355		6.8085
	8.8294		8.6696		6.3861		6.9292
	9.9572		8.3873		6.2144		7.9396
	9.9955		8.4468		7.6039		7.482
	8.9231		6.4822		7.4224		6.5598
	8.5107		7.9398		4.9897		7.7685
	9.6177		8.3769		5.4905		7.6996
	8.2985		8.7886		7.3618		8.6372
	9.8493		7.6194		7.1107		7.1416
	7.5296		7.5679		8.1468		7.4943
	9.2905		8.2038		6.18		7.5496
	9.2347		8.9008		5.6766		7.8215
	9.4605		8.3364		6.3208		7.2243
	10.1103		8.5448		5.9724		7.4288
	9.8098		8.8895		4.0291		7.6133
	9.0462		8.1331		4.8579		7.0434
	9.828		7.4857		5.8845		6.4498
	9.6141		6.5382		5.1584		7.4455
	9.5565		7.2931		5.045		7.5038
	9.6655		8.0096		7.1564		7.749
	9.4271		7.8449		5.2635		7.2163
	9.3756		8.4952		5.7578		7.6009
	9.8582		8.098		4.7361		7.5484
	8.8167		9.1705		6.4487		8.093
	10.2003		7.9294		6.4501		7.9628
	8.9674		9.2975		7.0713		7.5766
	8.5838		6.784		8.1439		8.478
	9.1797		8.6513		5.539		8.8851
	9.997		6.9195		3.7047		7.1032
	9.2426		8.5981		5.3758		7.567
	9.7674		7.0151		5.8514		7.5708
	9.8029		8.0686		7.1826		8.4811
	9.979		8.0868		6.8163		5.3461
	10.9372		8.4631		5.5887		6.6186
	10.0381		7.9485		6.011		6.9737
	10.2443		7.4456		5.9594		7.6386
	9.8442		8.2009		5.7903		7.7317
	8.6767		8.8499		5.6697		7.646
	8.6071		8.6268		6.6639		8.1922
	9.6497		8.2174		3.8282		7.591
	9.4764		7.9247		7.1936		6.8543
	9.9671		9.1802		6.1756		7.3887
	9.7793		8.0659		6.2901		6.8662
	9.5332		8.3727		7.5936		7.6443
	8.7674		8.1844		5.8863		8.46
	9.8766		8.9483		7.9477		9.061
	9.5231		7.4804		7.4569		7.5467
	9.0494		7.4569		5.7396		8.2663
	10.2536		8.5836		5.331		6.4251
	8.5849		8.456		7.5112		7.6389
	9.8521		7.9185		5.3262		6.726
	10.0526		7.8306		4.132		6.6221
	9.7071		8.2504		5.2669		7.3395
	9.3788		10.3167		5.0364		7.3144
	8.6042		8.5916		7.4772		8.4542
	9.7372		8.3725		6.2132		7.7791
	9.7097		8.6047		5.5003		6.4251
	9.4457		7.983		5.9227		7.8118
	10.0258		8.2677		5.3426		7.5947
	8.4976		3.921		1.325		5.4507
	10.4145		8.9544		4.8357		7.0611
	9.0531		7.5875		5.858		6.9335
	9.1049		5.8925		5.7634		7.4565
	9.9676		8.2292		7.4093		6.9651
	10.4137		8.7062		3.3835		6.4901
	10.3665		7.4413		5.7073		6.2941
	9.3942		8.1882		5.0215		7.5934
	8.2109		7.6066		6.8679		8.6973
	9.1993		7.987		8.3405		7.4622
	9.5461		8.4405		5.0831		7.4876
	9.4548		8.1925		7.8542		7.8465
	9.1926		9.318		4.8528		7.7203
	9.9641		9.675		8.5273		8.0735
	10.1645		7.8002		5.845		6.8162
	9.7869		6.8914		6.0134		6.9903
	9.1773		8.4731		6.6848		6.6899
	9.2937		7.7219		7.6216		7.8838
	10.0336		8.6195		6.6624		7.3277
	9.6028		8.4054		4.926		7.5789
	9.4617		8.5488		7.1681		7.7178
	9.8158		8.2023		5.0985		7.4793
	8.9084		8.0455		5.6089		7.8376
	10.1638		7.3726		4.549		6.89
	8.3228		7.6171		6.7903		6.23
	9.8959		8.8643		7.4246		6.8957
	8.9024		8.2478		6.8053		7.6339
	9.551		8.805		5.2803		8.3343
	10.2637		8.0205		4.9473		6.6526
	8.5608		7.9689		8.6462		8.736
	9.5389		7.4881		2.3441		7.8441
	9.4984		7.7699		7.3577		7.019
	9.2423		9.2531		6.5369		7.6521
	9.5604		8.4431		5.0529		8.1058
	9.887		7.5749		6.61		7.2919
	9.8397		8.3719		6.0365		7.2606
	8.8866		7.386		4.4081		7.18
	10.0194		7.3829		4.204		6.686
	9.7841		8.4048		5.4166		7.4295
	9.8543		8.4408		4.843		7.3087
	9.4912		7.5211		4.774		7.3941
	10.2479		7.2697		5.6221		7.4721
	8.3611		7.0029		3.2059		7.5099
	10.5733		7.8909		6.2366		7.1397
	9.3362		7.7427		4.738		7.0317
	9.1187		8.5794		7.4235		7.8062
	8.1988		8.188		5.048		7.4196
	9.7719		8.3362		5.7827		7.3311
	8.9417		7.4573		6.3662		7.3991
	9.8295		9.2074		5.9122		6.1062
	9.3809		8.2223		7.1268		7.5164
	9.4782		8.2641		7.4465		8.0642
	9.994		8.0544		4.8786		7.1628
	9.7462		7.8336		4.0464		7.5146
	10.9585		7.4549		5.1015		6.5737
	8.4371		8.6078		7.3801		8.1207
	9.3471		7.9151		5.9767		7.4146
	9.1849		9.2339		8.0682		8.0712
	9.7128		7.943		6.2258		8.6398
	10.1355		8.2605		6.135		6.669
	9.7703		7.8104		6.0901		6.7472
	9.6102		7.6344		6.0261		6.6177
	10.7259		8.5937		7.9526		7.0644
	8.9638		9.1851		5.7458		7.4093
	9.8705		8.3093		7.6979		7.2663
	9.5619		7.5326		6.0707		7.4876
	10.9747		7.0474		5.5172		6.4009
	9.5007		8.0172		7.4756		7.4411
	9.7713		7.4531		6.0156		7.2663
	8.7634		7.8617		7.8367		8.4278
	10.7092		8.3554		4.9527		7.1502
	9.8847		7.7891		5.3253		7.2399
	9.2806		7.9165		6.0207		7.6497
	9.7206		8.388		7.3359		6.8794
	10.3495		7.4466		3.8542		6.9892
	9.7023		7.2406		5.8892		6.8802
	8.5954		7.9906		6.3245		6.8477
	8.0691		9.1312		7.9079		7.2229
	8.5286		8.0181		4.9098		7.7623
	7.9163		8.329		7.1799		7.8896
	10.0818		8.3569		5.7945		7.3358
	9.9869		8.3901		5.2945		7.6719
	8.5799		8.8758		10.5526		7.7317
	9.199		8.054		7.0465		7.7233
	9.87		6.0625		5.389		7.2612
	9.0341		7.2272		8.1348		7.3627
	9.9311		8.2808		3.8615		7.5811
	9.4814		7.012		4.6145		6.9028
	9.5424		8.6724		5.8223		7.6782
	9.882		6.6564		5.9125		7.328
	9.0635		8.1485		4.6875		7.6541
	10.1335		8.6949		5.9784		7.7772
	9.7043		7.9296		7.7361		7.643
	9.6471		8.293		5.87		7.09
	9.9146		8.6497		5.5614		7.2006
	8.8048		7.2866		5.2893		7.0072
	9.168		8.7164		4.762		7.7912
	9.7224		6.6757		2.6901		7.192
	9.6571		8.102		4.3564		7.5815
	9.2095		6.9759		5.8056		7.9602
	8.2949		8.6894		7.3478		7.828
	10.2545		8.2277		3.6645		7.8671
	9.3737		9.6175		6.3123		7.3232
	9.8886		7.3804		6.338		7.2854
	9.9696		7.4679		5.1326		4.5901
	6.8059		7.4495		6.7613		9.228
	9.4619		7.7599		6.8202		6.923
	9.7628		8.1289		5.7882		7.2665
	9.6414		8.0841		6.6564		7.9494
	8.8382		7.6237		8.6705		8.4599
	8.8894		7.5173		6.1064		7.1678
	9.9191		8.216		6.2075		7.878
	10.0538		8.5339		5.5854		7.0223
	10.3855		7.8192		4.5039		6.9746
	9.5469		9.607		7.1783		9.2344
	9.7787		8.3142		5.672		8.0874
	8.9363		7.2143		4.8468		7.9989
	9.5754		9.4719		6.4654		8.0731
	9.8028		7.6928		7.3901		8.2773
	10.2669		9.0331		5.5789		6.939
	9.8248		8.5239		4.7533		6.7408
	9.1837		9.9934		5.3679		7.8762
	9.9477		9.0821		5.677		7.9375
	9.574		8.7817		6.3271		8.1301
	8.9824		9.838		7.0399		7.4816
	9.2587		8.7632		5.0885		6.7574
	8.642		8.9956		7.5879		7.9582
	8.9506		8.9602		5.0916		8.33
	9.3132		8.944		6.2555		7.6891
	9.9069		8.7004		6.8626		7.3759
	9.9217		9.6688		7.1404		8.6338
	9.8922		8.4596		7.4259		8.0865
	9.6143		6.2317		4.7218		6.9292
	9.573		8.3547		7.0849		7.6691
	10.2377		7.3309		5.4051		7.4743
	9.4883		8.3547		5.8721		7.2456
	10.3629		8.973		6.4568		7.3353
	8.579		8.6767		9.2346		8.2453
	9.5504		8.5507		5.9011		8.7889
	9.665		7.4513		5.3577		5.1083
	9.8464		8.3111		4.6039		7.321
	7.8062		1.8228		1.8861		6.4456
	9.7686		9.05		6.1385		7.873
	9.406		7.9275		6.3063		7.7295
	8.8644		9.1652		5.9014		7.441
	10.1794		8.8194		5.4484		7.9468
	9.7952		7.3577		5.2605		7.4437
	9.7128		8.133		6.1682		7.2431
	9.5576		7.0653		5.919		7.0879
	9.9616		8.9787		6.6209		7.163
	10.211		9.5248		6.0596		7.4396
	9.9271		8.6285		7.5459		7.2578
	9.2588		8.6035		7.6991		7.8682
	10.0298		7.4725		4.1027		7.0401
	9.3463		9.1744		8.2255		7.7422
	10.1179		8.3653		5.4212		6.9204
	9.395		7.861		5.2053		6.9127
	7.6329		6.9644		7.1733		7.8921
	9.9641		9.8867		7.3466		7.6521
	9.1017		8.1178		8.0538		8.8471
	10.1969		9.905		6.4465		8.4383
	9.6701		7.7174		5.8421		7.2415
	9.4239		9.2791		6.9279		8.1066
	10.1601		7.8817		6.4153		6.3005
	7.8009		8.2621		8.0677		6.8516
	9.5969		7.7597		6.0545		7.5659
	10.0141		9.1225		6.367		7.9886
	10.3139		7.4183		6.7123		7.6194
	10.0661		7.7405		5.2975		6.7001
	8.8828		7.1762		4.1536		7.6465
	9.2781		9.6309		8.295		7.5412
	9.6286		6.9249		3.9101		7.5821
	9.2559		8.4725		5.4583		7.655
	9.3426		7.8382		7.2177		6.9151
	9.1581		7.2445		6.0625		7.3766
	9.6773		8.3207		5.7558		7.7681
	9.5866		8.0841		7.2873		7.1611
	9.761		8.8541		8.1484		8.4337
	9.219		9.0478		8.1202		7.8028
	9.3505		8.7298		6.8438		7.3373
	9.1372		8.939		6.6637		7.5721
	9.2562		7.8539		4.4337		7.3195
	9.2115		7.3455		5.1522		7.2644
	10.3978		7.5959		6.2446		7.4675
	9.3758		7.1315		5.4371		7.2879
	8.9305		7.9184		3.7367		7.6396
	9.4631		6.8652		4.0407		6.7874
	8.9466		6.2368		5.5653		7.3142
	8.1713		8.167		7.3949		7.7285
	9.2691		7.9565		7.5681		7.6493
	10.3617		6.7043		5.0539		5.7857
	10.3548		6.6894		5.0354		5.7776
	9.1629		9.0747		7.6049		8.4461
	9.1549		8.8637		7.5944		8.4677
	8.2159		8.6892		4.5789		7.4506
	8.2336		8.3374		4.7276		7.432
	9.276		8.2111		5.7373		7.9941
	9.2623		8.0926		5.7372		8.0302
	9.6983		8.7413		6.9667		7.5992
	9.6768		8.5639		6.955		7.6404
	9.4115		7.7688		5.4293		7.5372
	9.3828		7.5191		5.4322		7.5946
	8.9821		8.6014		6.1176		8.6582
	8.9631		8.407		6.1046		8.6601
	8.7432		9.7289		7.3666		8.8556
	8.7146		9.5325		7.4004		8.846
	8.7106		7.1723		7.1099		6.5132
	8.7072		7.1773		7.1016		6.5297
	8.3999		6.4251		6.1017		8.0199
	8.3923		6.3089		6.1146		8.0366
	9.4498		8.972		8.2239		8.0671
	9.4412		8.8437		8.2029		8.0723
	9.7216		7.3684		6.9097		6.9028
	9.7141		7.2371		6.9144		6.9591
	8.817		8.1356		5.4045		7.816
	8.8431		7.8992		5.454		7.8467
	8.8868		9.1957		6.7673		9.0659
	8.8834		9.0491		6.7766		9.0548
	8.4187		8.0987		6.9917		7.464
	8.4064		7.887		6.9958		7.5328
	8.6252		7.9383		7.1701		7.7502
	8.6741		7.741		7.2229		7.7845
	9.3892		8.965		6.6759		8.8968
	9.3652		8.7426		6.7197		8.903
	8.38		9.1313		6.1735		8.245
	8.3756		8.9259		6.2096		8.2933
	9.6693		8.9471		6.3783		7.8156
	9.6568		8.7805		6.4133		7.8331
	9.6174		9.2122		6.7398		8.2922
	9.583		8.9992		6.7377		8.2872
	9.8747		8.1597		5.2287		7.6103
	9.8535		7.9866		5.2358		7.6663
	9.7241		8.117		5.4525		7.6242
	9.7055		7.9723		5.4375		7.6138
	9.4819		7.891		5.5996		7.345
	9.4564		7.7154		5.6043		7.3941
	9.1632		8.9907		6.4329		8.9005
	9.1618		8.8532		6.4634		8.8933
	9.2821		8.8875		5.9041		7.7308
	9.2619		8.7512		5.9436		7.8142
	9.0741		8.611		5.2507		7.6513
	9.0706		8.4396		5.2771		7.6874
	9.884		7.7977		6.0107		7.2327
	9.8812		7.7909		6.0059		7.2481
	9.9459		6.9561		5.1525		6.9713
	9.9431		6.967		5.1359		6.9953
	9.4609		8.3555		4.6225		7.3708
	9.4401		8.1352		4.6205		7.391
	9.8271		7.729		4.6993		7.2519
	9.8093		7.5529		4.686		7.2607
	9.1778		7.8623		4.4996		7.767
	9.1612		7.7287		4.5461		7.788
	9.8656		8.2805		5.5528		7.3501
	9.845		8.1529		5.5702		7.3666
	9.7145		8.0748		4.9989		7.913
	9.702		7.9172		4.9891		7.9164
	9.8336		8.7074		5.6731		7.9382
	9.8173		8.5739		5.6848		7.9488
	8.762		8.255		5.9689		7.1829
	8.7588		8.0938		5.9873		7.2615
	8.5283		9.8431		6.1564		8.3354
	8.5361		9.6024		6.1351		8.3046
	9.8129		9.0074		6.5872		7.5031
	9.8041		8.7762		6.583		7.5288
	9.8255		7.7323		7.2301		7.0237
	9.817		7.7845		7.2347		7.0196
	9.453		9.7169		6.639		8.0128
	9.4204		9.4985		6.6013		8.0284
	9.2509		7.3006		3.6524		7.602
	9.2327		7.1722		3.662		7.5932
	8.0125		8.4238		4.506		8.1661
	8.0018		8.2731		4.5194		8.1847
	9.9502		8.797		5.0916		7.804
	9.9477		8.6566		5.1005		7.8178
	8.8053		8.2683		6.8441		7.9653
	8.7989		8.1094		6.8762		8.052
	9.9999		8.8919		5.2291		7.0976
	9.2603		8.2885		7.6767		7.8783
	9.8503		7.5254		6.1203		6.3599
	9.5943		7.7756		7.9619		7.6181
	10.011		8.9326		7.3437		7.6992
	10.3413		9.1841		5.5903		9.0826
	9.8857		8.5524		6.7842		7.8313
	9.1009		8.2462		6.4597		8.1981
	8.9566		9.4001		6.6586		7.6677
	9.2383		7.6396		6.6718		6.6337
	10.2842		8.4545		4.6632		7.1396
	10.005		9.4512		6.3575		8.6589
	9.9158		8.1896		5.9407		7.9564
	10.6223		8.8606		6.641		7.0854
	9.1706		7.7314		8.0141		8.3422
	9.5611		8.432		5.9714		7.9162
	9.7863		8.0912		4.159		7.6194
	10.0329		7.5707		5.7465		7.1865
	9.9188		7.9192		4.225		6.2767
	9.5529		7.7886		5.0407		7.4861
	9.5594		8.1883		6.6288		7.368
	9.2144		7.4408		6.0297		7.1617
	10.1225		7.9407		4.3431		6.3017
	9.4739		8.7548		6.5195		7.7732
	6.6175		6.776		6.8951		7.2103
	9.7609		7.3386		4.9268		7.1529
	8.1624		8.6453		4.8098		7.6901
	9.5635		7.0036		4.4824		7.927
	8.7843		7.4047		4.1413		8.0733
	9.4078		10.1204		5.9883		5.9428
	10.0745		7.1224		4.3364		7.3772
	8.5324		7.9186		6.7593		7.6555
	8.8987		7.3148		4.83		7.597
	9.007		7.5213		7.0449		7.6527
	9.2997		7.4108		4.1365		7.828
	9.5735		8.5437		5.5031		7.9464
	8.8248		7.5125		6.4214		8.6497
	10.0172		8.1308		7.5569		7.3979
	9.616		8.5554		8.1984		8.0702
	9.3846		7.2971		4.4624		7.7545
	10.5537		8.8287		5.4021		8.5448
	9.6047		7.8392		4.595		7.5886
	9.8605		8.439		5.5113		7.1902
	7.4327		9.5211		7.3327		8.3039
	8.405		7.1152		5.4881		8.0463
	9.9474		7.7059		4.8431		7.2432
	9.3076		7.979		5.3437		7.7503
	8.4931		7.5197		6.937		7.5186
	9.1929		7.716		7.0986		6.7948
	9.0019		7.2871		3.4611		7.4422
	7.9791		8.3749		7.3191		8.2427
	9.5392		7.7935		6.7127		7.1711
	9.2843		8.1451		6.6526		7.2628
	9.021		8.0441		5.5941		8.0855
	10.3002		7.9118		7.2772		7.2509
	8.4384		6.777		6.2614		7.0677
	8.4128		6.8464		6.8949		7.4949
	9.6765		8.9458		7.1071		6.9468
	9.058		7.578		6.3829		7.2455
	9.7544		7.9365		3.97		7.4816
	8.655		7.3025		3.3175		7.9123
	9.697		7.8167		4.6866		7.1981
	8.3335		8.0022		5.4943		8.1358
	9.4592		7.285		4.3247		7.5675
	8.1002		7.6979		6.6527		7.4167
	9.3831		8.7657		7.0077		7.9738
	8.2414		8.2281		6.5909		8.2451
	8.7698		7.4496		4.2199		7.6652
	7.8371		6.8569		4.7155		8.129
	8.9128		8.0754		5.2488		7.6337
	8.6274		7.1848		3.8585		8.3549
	9.3337		7.63		4.4029		7.2847
	8.7801		7.2179		5.9424		7.4568
	8.8933		7.681		6.3612		7.8095
	9.5328		7.4453		5.3067		7.3204
	9.8892		6.9381		6.1074		7.9039
	9.0996		6.9891		5.6582		7.7724
	9.6912		7.8634		5.7815		7.1929
	9.5081		7.4327		6.8634		7.8929
	8.3549		7.9051		4.3513		7.8711
	9.3153		7.4717		7.1587		7.6161
	9.1764		8.068		6.7835		7.7788
	8.7759		5.9754		6.3192		8.2307
	9.2275		7.3728		4.4014		7.5278
	9.3228		8.0708		6.1772		8.3822
	9.5427		7.415		7.1015		7.2337
	9.7956		6.7996		5.7369		7.7152
	9.9795		7.7451		6.5122		8.1778
	9.4439		8.133		5.0004		7.7815
	9.6127		7.0263		4.9998		7.3162
	9.5172		9.1021		7.8204		8.5118
	9.4101		7.2861		4.2821		7.275
	9.415		6.9121		4.7202		7.2491
	10.6147		7.6636		5.1207		7.2693
	9.305		7.2414		5.7528		7.4595
	8.6349		6.8206		6.997		7.9355
	9.9225		7.5262		6.1161		7.633
	9.0114		8.3012		5.2988		7.4005
	8.4289		7.7931		5.3126		7.7932
	9.6882		8.0569		4.5332		7.9585
	8.1619		8.4329		4.3549		6.9553
	10.0818		7.2677		4.7413		6.6303
	7.5289		7.2949		4.5051		7.1097
	10.0946		8.5933		7.9106		7.7352
	9.6871		7.8878		5.0656		7.7361
	8.9482		7.749		5.7149		8.0987
	9.3298		7.5112		6.703		7.4286
	9.6495		8.1465		5.5704		7.9868
	9.4412		7.8011		4.4441		7.3503
	9.4848		7.6241		4.9888		7.5205
	8.6937		8.3598		5.1343		7.1658
	9.1246		7.1503		6.0479		7.9953
	8.6613		8.2821		6.0083		6.7841
	9.2508		7.9882		6.0889		7.4399
	8.8088		8.5257		4.0278		7.4364
	8.9521		7.67		5.8552		7.2519
	9.3141		7.8638		4.9057		7.4851
	8.82		7.7851		6.3545		7.8222
	8.8275		8.6368		6.5469		7.6627
	10.2863		7.7984		6.3708		7.5504
	9.8942		7.529		5.0371		7.3092
	9.7259		7.0932		6.1007		7.6111
	8.8511		7.5771		7.4288		7.92
	8.0901		7.8271		5.924		5.8993
	9.0962		8.2535		4.9199		7.9621
	10.0499		8.1842		4.619		7.4782
	8.484		8.8516		5.5791		7.8527
	8.13		7.977		2.8616		7.1862
	9.4044		7.8338		5.4266		7.4503
	8.851		7.6715		6.7005		7.4428
	9.5418		6.7997		5.8729		7.0606
	9.1806		7.5835		5.5502		7.8
	9.1746		8.8778		6.3401		7.4822
	9.1369		7.6397		6.3789		7.4461
	10.0704		8.1312		5.8336		8.0351
	8.9528		8.545		5.052		7.7106
	8.8178		9.0706		5.4879		8.0194
	9.4029		8.169		5.531		7.3261
	8.1294		8.7598		6.1814		8.4918
	9.9651		8.2477		6.1616		7.6175
	8.2017		8.7032		7.5566		8.5445
	9.1354		8.6849		7.329		7.6326
	8.9887		7.2182		5.5835		7.163
	9.6632		7.9589		6.2119		7.6413
	9.4032		7.5878		6.3623		7.4151
	9.5584		8.3237		6.8587		7.7337
	8.1154		8.3747		4.9113		7.3576
	9.2622		8.8445		6.9572		8.8868
	7.8728		7.8259		4.5585		7.3628
	8.632		8.4083		4.5691		7.6806
	9.1134		8.1245		4.5078		7.0874
	9.9987		7.8144		3.7125		7.4939
	9.798		8.5037		6.9392		7.8912
	9.5851		7.8248		6.1859		7.6364
	9.7992		8.616		7.188		8.0366
	9.6028		8.4579		5.8426		7.5577
	8.6282		9.8354		5.5182		7.7955
	8.9513		9.1634		4.1445		7.4977
	8.5005		9.0964		4.0674		7.6856
	7.8813		8.5532		6.1882		8.3706
	8.5219		9.3003		6.9554		8.4925
	8.5169		8.4579		4.9992		7.2507
	8.5449		8.6496		7.2199		8.82
	8.4352		8.3107		4.7325		7.4604
	9.8495		7.8476		6.7531		7.9629
	9.5055		8.8217		7.1958		8.018

## Sheet: Extended Data Fig 8C
Extended Data Fig. 8C. Progression-free survival
Lum_Mut #3				Lum_Mut #3				Lum_Mut #4				Lum_Mut #4				Bas Stem_Smith				Bas Stem_Smith				Lum_Mut #3				Lum_Mut #3				Lum_Mut #4				Lum_Mut #4				Tumor-IM #10				Tumor-IM #10
Taylor 2010				Taylor 2010				Taylor 2010				Taylor 2010				Taylor 2010				Taylor 2010				TCGA				TCGA				TCGA				TCGA				TCGA				TCGA
ERG+				ERG-				ERG+				ERG-				ERG+				ERG-				ERG+				ERG-				ERG+				ERG-				ERG+				ERG-
Disease Free (Months)	Upper Quartile	Lower Quartile		Disease Free (Months)	Upper Quartile	Lower Quartile		Disease Free (Months)	Upper Quartile	Lower Quartile		Disease Free (Months)	Upper Quartile	Lower Quartile		Disease Free (Months)	Upper Quartile	Lower Quartile		Disease Free (Months)	Upper Quartile	Lower Quartile		Disease Free (Months)	Upper Quartile	Lower Quartile		Disease Free (Months)	Upper Quartile	Lower Quartile		Disease Free (Months)	Upper Quartile	Lower Quartile		Disease Free (Months)	Upper Quartile	Lower Quartile		Disease Free (Months)	Upper Quartile	Lower Quartile		Disease Free (Months)	Upper Quartile	Lower Quartile
76.45	0			1.61	1			56.84	0			8.18	0			22.7	0
43.83	0			51.65	0			46.42	0			64.76	1			49.84	0			25	0			74.9252	0			34.6517	0			25.8737	0			38.1037	0			11.4738	0			4.79995	1
60.85	0			64.76	1			76.45	0			116.83	0			83.85	0							119.374	0			53.72	1			16.8327	0			18.1149	0			2.03833	0			19.1669	0
50.89	0			26.68	0			22.7	0			26.68	0			2.56	1			5.95	1			58.8815	0			82.9142	0			22.5203	0			36.2626	0			7.06842	1			28.8326	0
18.96	0							74.12	0			5.78	0			27.86	1			82.17	0			22.8819	0			36.953	1			57.8624	0			6.47664	1			6.44376	1			14.0382	1
92.98	1			30.19	0			104.05	0			30.19	0			11.79	1			18.5	1			22.7504	1			2.72874	0			13.3149	0			23.8025	0			1.67669	1			18.3779	1
77.8	0			98.6	0			55.39	1			58.97	0			84.31	0			61.7	0			35.1777	0			19.9231	1			15.6491	0			1.01917	0			12.9204	0			0.756156	0
41.76	0			58.97	0			60.85	0			13.86	0			51.58	0			5.78	0			67.9883	0			19.0354	0			22.5532	0			46.2899	0			45.3036	0			10.6191	0
100.21	0			35.06	0			77.8	0			35.06	0			2.1	1			48.43	0			41.6215	0			3.78078	0			68.3499	0			6.47664	0			2.03833	0			113.095	0
31.8	1			45.73	0			126.1	0			45.73	0			30.52	0			64.66	1			18.1806	0			6.47664	1			24.0326	0			1.01917	0			46.52	0			25.9394	0
43.47	0			149.19	0			41.76	0			32.69	0			1.87	0			93.14	0			67.9225	0			25.0847	0			38.6955	0			31.9558	0			35.1777	0			0.920538	0
42.94	0			60.45	0			100.21	0			19.02	1			52.17	0			62.36	0			31.4955	0			11.5396	1			17.6546	1			35.2763	0			32.449	0			6.6739	1
13.04	1			43.53	0			43.47	0			45.54	0			4.11	1			18.83	1			26.6627	0			49.8077	0			49.5118	1			4.53694	0			25.2819	0			3.78078	0
1.41	1			69.09	0			102.54	0			39.66	0			39.95	1			52.47	0			45.3036	0			44.8762	0			13.9724	1			1.01917	0			11.3095	1			4.27393	0
				18.83	1			10.38	0			42.38	0			59.14	0			89.5	0			5.68761	0			30.5093	0			45.4022	0			14.2026	0			45.468	0			3.09038	0
8.84	0			48.43	0			49.02	0			18.5	1			46.49	0			36.01	0			2.03833	0			42.0817	0			64.602	0			36.7558	0			20.9422	1			37.2489	0
26.84	0			20.04	1			27.6	1			69.09	0							23	0			35.4407	0			64.0431	0			86.136	0			6.34514	1			47.4406	0			14.0382	0
51.35	0			25	0			8.84	0			5.95	1			61.37	0			20.04	1			6.21363	0			12.493	1			38.4982	0			48.5255	0			1.87395	1			53.3583	0
12.98	0							12.98	0			20.04	1			53.82	1			30.03	0			64.7007	0			66.9691	0			62.9582	0			6.27938	0			41.6215	0			73.4129	1
48.43		0		10.81		0		62.65		0										1.38	1			13.9724	1			19.1669	0			49.8734	0			60.1308	0			10.5533	0			29.2271	0
				42.94		0		28.06		0		78.16		0		8.84		0						45.468	0			12.3615	0			25.3148	0			17.2272	0			5.58898	1			48.4269	1
55.2		0		77.11		0		61.5		0		1.38		1		56.15		0		3.71		1		16.8327	0			62.0377	0			20.1861	0			60.2295	0			37.0516	0			30.4106	1
60.06		0		31.61		0		39.95		1		30.56		1		56.84		0		31.61		0		29.9175	0			7.56156	0			48.0324	0			12.1643	0			45.1392	0			4.07667	1
59.14		0		13.21		1		70.18		0		66.1		0		50.89		0		13.21		1		25.3148	0			58.4542	0			10.1259	0			17.2272	0			22.7504	1			36.953	1
61.5		0		43.3		0		46.49		0		56.87		0		60.06		0		39.66		0		66.1801	0			37.2818	0			66.1801	0			48.5255	1			5.68761	0			11.5396	1
16.82		1		30.56		1		26.22		0		39.85		0		42.94		0		58.97		0		45.731	0			20.6463	0			55.561	0			12.493	1			47.9008	0			22.5532	0
70.18		0		47.61		0		1.87		0		58.91		0		92.98		1						23.934	0			46.2899	0			21.9614	0			42.9365	0			72.2622	0			36.3284	0
11.83		0		5.72		1						2.89		1		31.8		1		68.04		1		24.5915	0			5.85199	0			45.2379	1			27.8463	0			17.9505	1			4.33968	0
26.22		0		2.89		1		35.35		1		18.83		1		41.76		0		10.81		0		14.9587	0			23.5723	0			22.323	0			24.3943	0			22.7504	0			3.45202	1
				82.86		0		18		1		104.38		0		18.96		0		37.59		0		47.1447	0			67.5938	0			26.0381	0			44.0214	0			36.427	0			11.9999	1
								53.82		1		2.92		1		60.85		0						1.97258	0			12.4273	0			24.0326	0			11.9999	1			11.5067	0			29.8517	0
18		1		52.47		0		45.37		0		52.47		0		49.02		0		47.61		0		34.8489	1			32.1859	0			62.1034	0			6.64102	0			26.6627	0			11.6711	0
53.82		1		1.38		1		49.84		0										45.54		0		44.8105	0			3.09038	0			21.9614	0			45.8954	0			5.91774	1			7.56156	0
4.11		1		82.17		0						89.5		0		59.17		0		32.69		0		9.041	0			21.8628	0			58.4542	0			6.96979	0			21.1395	0			25.1504	1
30.52		0		54.54		0		30.52		0		30.03		0		43.83		0		85.32		0		49.8734	0			4.76707	0			14.4656	0			44.5475	0			63.4842	0			67.4623	0
2.1		1		30.03		0		2.1		1		64.66		1		74.12		0		9.86		1		32.6791	0			11.6054	1			30.3449	0			30.3777	0			17.4573	0			13.9067	1
27.86		1		64.66		1		27.86		1						55.39		1		64.76		1		55.7583	0			17.2272	0			45.1392	0			6.50952	1			31.7914	0			35.1119	1
11.79		1						11.79		1						104.05		0		8.18		0		67.3308	0			27.0244	0			8.71223	1			13.019	0			32.6791	0			4.33968	1
																26.84		0		51.65		0		20.4162	0			30.9038	1			2.03833	0			12.6245	0			25.4792	0			1.77532	0
																				30.19		0		35.4407	0			61.676	0			29.9175	0			11.5396	1			44.8105	0			2.72874	0
																								28.9969	0			15.8793	0			49.7419	0			20.3176	1			43.6927	1			82.3553	1
																								33.1394	0			18.8381	0			32.0216	0			3.84653	1			140.185	0			114.377	0
																								49.5118	1			51.8131	0			9.041	0			69.1718	1			49.8734	0			17.4245	0
																								32.3175	0			27.8463	0			60.2295	0			38.3667	0			1.01917	0			27.1887	0
																								25.2819	0			50.7282	0			1.01917	0			28.2408	0			94.3551	0			2.99175	0
																								35.0791	0			4.07667	1			32.449	0			12.3615	0			38.2023	1			19.0354	0
																								36.427	0			38.0051	0			23.7038	0			28.175	0			28.9969	0			69.2705	0
																								38.4982	0			2.33422	0			28.4052	0			30.4106	1			8.64648	0			56.7446	0
																								30.8709	0			13.1505	0			51.4515	0			66.9691	0			109.577	0			44.8762	0
																								23.2765	1			48.5255	1			94.3551	0			51.8131	0			119.374	0			34.6517	0
																								24.5258	0			41.8187	0			20.5806	0			24.723	1			9.59989	1			28.7339	0
																								34.9476	0			27.912	0			22.06	0			4.76707	0			6.21363	0			39.9448	0
																												20.3176	1							58.3226	0							15.419	0
																								1.01917		0		37.2489	0			5.91774		1		13.1505	0			30.3777		0		2.20272	0
																								31.7914		0		73.4129	1			37.8078		0		22.5532	0			23.0134		0		53.9172	0
																								68.3499		0		30.9366	0			20.4162		0		25.1504	1			62.1034		0		18.8381	0
																								32.0216		0		80.5471	0			25.512		0		17.1286	1			39.3859		0		4.99721	1
																								32.9092		0		16.208	0			113.325		0		11.9999	0			50.6953		0		19.9231	1
																								1.87395		1		48.0324	0			14.5313		1		44.8762	0			14.4656		0		49.9392	0
																								20.9422		1		38.9585	0			12.9862		0		4.33968	1			15.6491		0		22.4217	0
																								44.9091		0		13.9067	1			19.3642		0		22.323	1			25.6764		0		45.3036	0
																								25.512		0		13.019	0			22.7504		1		2.99175	0			18.1806		0		12.4273	0
																								58.4542		0		56.7446	0			22.06		0		30.9366	0			18.8381		0		32.5476	1
																								20.5806		1		6.96979	0			32.9092		0		65.2596	0			23.2765		1		4.20817	0
																								23.8682		0		2.99175	0			2.00546		0		4.99721	1			10.7834		0		21.797	0
																								30.3449		0		114.377	0			15.5834		0		28.7011	0			1.01917		0		60.1308	0
																								57.8624		0		27.5833	0			3.68215		0		36.0325	0			52.9309		0		7.00266	0
																								52.9638		0		19.6601	0			37.0516		0		64.0431	0			45.1392		0		4.3068	0
																								51.4515		0		12.6245	0			33.1394		0		2.99175	0			20.4162		0		12.493	1
																								109.577		0		47.1447	0			28.9969		0		23.671	0			38.7941		1		2.33422	0
																								86.136		0		11.6711	0			50.6953		0		32.6133	0			9.27113		0		15.8793	0
																								8.71223		1		40.0105	1			46.52		0		36.3284	0			56.5473		0		6.44376	0
																								22.06		0		6.34514	1			6.21363		0		83.5717	0			69.5335		0		25.1833	0
																								60.2295		0		30.9695	0			9.59989		1		27.0244	0			3.7479		0		26.9915	0
																								45.1392		0						69.5335		0						25.8737		0
																								6.8054		1		45.5009		1		67.3308		0		82.3553		0		28.4052		0		21.8299		1
																								24.3285		1		48.5584		0		11.4738		0		67.5938		0		25.1504		0		1.01917		0
																								115.133		0		20.9094		0		24.5915		0		32.5476		1		20.219		0		40.9968		0
																								43.6598		1		38.9256		0		6.8054		1		58.224		0		45.731		0		6.34514		1
																								23.0134		0		48.5255		0		44.8105		0		3.18901		0		19.3642		0		62.0377		0
																								49.7419		0		44.0214		0		31.4955		0		17.4245		0		60.2295		0		25.3477		0
																								39.2544		1		15.5834		0		74.9252		0		40.1749		0		25.1833		1		18.1149		0
																								20.1861		0		13.4793		0		165.171		0		14.5313		0		6.01637		0		10.8163		0
																								43.6927		1		27.123		0		72.2622		0		48.4269		1		20.1861		0		38.3667		0
																								17.5231		1		44.7447		0		43.6927		1		68.6787		0		30.838		0		48.5255		1
																								4.93145		0		4.99721		1		38.7941		1		31.9887		0		16.8327		0		1.57806		0
																								2.46573		1		9.53414		0		67.9883		0		2.72874		0		38.4982		0		55.9227		0
																								3.68215		0		30.9366		0		64.7007		0		37.9722		0		35.4407		0		68.6787		0
																								45.1392		0		28.7668		0		45.3036		0		27.5833		0		59.6706		0		84.558		0
																								22.3559		0		45.3036		0		24.3285		1		25.0847		0		22.06		0		51.8131		0
																								25.6764		0		28.2408		0		67.9225		0		5.85199		0		49.5118		1		58.1911		0
																								15.5834		0		22.323		1		41.6215		0		14.8272		0		101.785		0		36.7558		0
																								31.4298		0		60.1308		0		140.185		0		20.0546		0		45.4022		0		15.5834		0
																								32.449		0		10.8163		1		26.6627		0		6.44376		0		40.142		0		2.99175		0
																								2.00546		0		13.282		0		45.468		0		25.3477		0		13.3149		0		6.96979		0
																								28.6024		0		6.50952		1		32.6791		0		48.0324		0		32.0216		0		42.9365		0
																								75.9115		0		15.0574		0		21.1395		0		14.0382		1		25.7093		0		81.0402		0
																								165.171		0		17.293		0		42.805		0		64.0103		0		26.0381		0		31.9558		0
																								12.9204		0		21.8957		0		5.68761		0		50.7282		0		21.9614		0		88.3388		0
																								16.8327		0		60.2295		0		1.87395		1		82.3553		1		23.934		0		8.97524		0
																								63.287		1		4.8657		0		25.7093		0		53.72		1		38.6955		0		14.8272		0
																								17.9505		1		21.8299		1		35.1777		0		86.3991		0		24.5586		0		30.9366		0
																								42.805		0		53.3583		0		47.4406		0		44.8762		0		9.99441		0		4.53694		0
																								66.9363		1		36.0325		0		7.06842		1		28.8326		0		86.136		0		27.123		0
																								31.0024		0		88.2401		0		1.67669		1		40.9968		0		16.8327		0		35.8352		0
																												41.3913		0						6.6739		1						62.1034		0
																												53.9172		0						14.7286		0						27.8463		0
																												21.9614		0						40.668		0						58.224		0
																												29.3915		1						45.3036		0						60.098		0
																												21.3039		1						12.4273		0						14.2026		0
																												6.96979		0						12.1971		0						38.0051		0
																												0.887662		0						40.3064		0						10.093		1
																												28.175		0						7.56156		0						60.2295		0
																												0.756156		0						4.79995		1						122.169		0
																												67.4623		0						113.095		0						12.6245		0
																												30.312		0						33.0736		1						44.5475		0
																												38.3667		0						25.9394		0						6.64102		0
																												33.1722		1						10.6191		0						21.8957		0
																												60.098		0						21.3039		1						40.1749		0
																												8.97524		0						81.0402		0						15.0574		0
																												4.33968		1						12.493		1						19.7587		0
																												93.6976		0						4.33968		0						6.27938		0
																												15.9779		0						28.175		0						6.08213		0
																												24.723		1						16.3067		0						17.1286		1
																												4.3068		0						58.1911		0						66.9691		0
																												25.3477		0						29.8517		0						41.4242		0
																												0.920538		0						19.1669		0						3.84653		1
																												25.9394		0						40.0105		1						64.0103		0
																												1.57806		0						6.96979		0						24.3943		0
																												20.0546		0						27.912		0						30.3777		0
																												31.9887		0						2.99175		0						40.0434		0
																												3.68215		0						73.4129		1						35.2763		0
																												22.3559		0						16.8327		1						17.2272		0
																												6.6739		1						13.4793		0						77.1608		0
																												58.1911		0						67.4623		0						45.8954		0
																												6.44376		0						53.9172		0						44.8433		0
																												28.8326		0						80.5471		0						17.2272		0
																												26.9915		0						44.1201		1						36.0325		0
																												33.0736		1						36.953		1						11.9999		0
																												28.7339		0						4.3068		0						23.671		0
																												4.27393		0						29.2271		0						23.5723		0
																												14.7615		0						22.3559		0						6.47664		0
																												16.3067		0						56.7446		0						58.3226		0
																												36.3284		0						66.6732		0						28.5367		0
																												29.2271		0						19.9231		1						21.5998		0
																												29.8517		0						18.3779		1						48.5255		0
																												11.9999		1						39.9448		0						16.3067		0
																												4.79995		1						88.2401		0						2.99175		0
																												14.0382		1						34.6517		0						23.8025		0
